# Supplementary material for: Invasive Group B Streptococcal Disease in South Africa: Importance of Surveillance Methodology
Source: PLoS One. 2016 Apr 7;11(4):e0152524. doi: 10.1371/journal.pone.0152524 (PMC4824385; doi:10.1371/journal.pone.0152524)
Supplement: S1 Table — (XLSX) [file pone.0152524.s001.xlsx]

## Sheet: Sheet1
LAB_NO	SPECIMEN_TYPE	TESTED_DATE	YEAR	BIRTHDATE	SEX	TESTING_LAB_NAME	PROVINCE	LOCATION_NAME	WARD_NAME	HEALTH_DISTRICT	HEALTH_SUB_DISTRICT	age by ward	EOD LOD adult	TEST_CODE	TEST_DESC	PARM_CODE	PARM_DESC	RESULT
TBN2706286	BLOOD CULTURE	27-04-2007	2007	25-04-2007	FEMALE	BARA ROUTINE	GAUTENG	CHRIS HANI BARAGWANATH HOSP	WARD 66	CITY OF JOHANNESBURG METRO	JOHANNESBURG D	<1	EOD	CULBA	MICROBIOLOGY : BLOOD CULTURE	ORG	ORGANISM/S ISOLATED	STRAG
TBN2862581	BLOOD CULTURE	17-08-2007	2007	04-08-2007	MALE	BARA ROUTINE	GAUTENG	CHRIS HANI BARAGWANATH HOSP	WARD 18	CITY OF JOHANNESBURG METRO	JOHANNESBURG D	<1	LOD	CULBA	MICROBIOLOGY : BLOOD CULTURE	ORG	ORGANISM/S ISOLATED	STRAG
TBN2358013	BLOOD CULTURE	18-09-2006	2006	06-09-2006	F	BARA ROUTINE	GAUTENG	CHRIS HANI BARAGWANATH HOSP	WARD 19	CITY OF JOHANNESBURG METRO	JOHANNESBURG D	<1	LOD	CULBA	MICROBIOLOGY : BLOOD CULTURE	ORG	ORGANISM/S ISOLATED	STRAG
TBN2649830	BLOOD CULTURE	25-03-2007	2007	23-03-2007	MALE	BARA ROUTINE	GAUTENG	CHRIS HANI BARAGWANATH HOSP	LABOUR WARD	CITY OF JOHANNESBURG METRO	JOHANNESBURG D	<1	EOD	CULBA	MICROBIOLOGY : BLOOD CULTURE	ORG	ORGANISM/S ISOLATED	STRAG
TBN3788174	BLOOD CULTURE	27-12-2008	2008	29-10-2008	FEMALE	BARA ROUTINE	GAUTENG	CHRIS HANI BARAGWANATH HOSP	WARD 33	CITY OF JOHANNESBURG METRO	JOHANNESBURG D	<1	LOD	CULBA	MICROBIOLOGY : BLOOD CULTURE	ORG	ORGANISM/S ISOLATED	STRAG
TBN2522356	BLOOD CULTURE	06-01-2007	2007	04-01-2007	FEMALE	BARA ROUTINE	GAUTENG	CHRIS HANI BARAGWANATH HOSP	TRANSITIONAL INTENSIVE CARE	CITY OF JOHANNESBURG METRO	JOHANNESBURG D	<1	EOD	CULBA	MICROBIOLOGY : BLOOD CULTURE	ORG	ORGANISM/S ISOLATED	STRAG
TBN2950715	CEREBROSPINAL FLUID	10-10-2007	2007	25-09-2007	FEMALE	BARA ROUTINE	GAUTENG	CHRIS HANI BARAGWANATH HOSP	WARD 33	CITY OF JOHANNESBURG METRO	JOHANNESBURG D	<1	LOD	CULBA	MICROBIOLOGY : BLOOD CULTURE	ORG	ORGANISM/S ISOLATED	STRAG
TBN2940778	BLOOD CULTURE	04-10-2007	2007	13-09-2007	MALE	BARA ROUTINE	GAUTENG	CHRIS HANI BARAGWANATH HOSP	WARD 18	CITY OF JOHANNESBURG METRO	JOHANNESBURG D	<1	LOD	CULBA	MICROBIOLOGY : BLOOD CULTURE	ORG	ORGANISM/S ISOLATED	STRAG
TBN2373156	BLOOD CULTURE	28-09-2006	2006	27-09-2006	UNKNOWN	BARA ROUTINE	GAUTENG	CHRIS HANI BARAGWANATH HOSP	WARD 66	CITY OF JOHANNESBURG METRO	JOHANNESBURG D	<1	EOD	CULBA	MICROBIOLOGY : BLOOD CULTURE	ORG	ORGANISM/S ISOLATED	STRAG
TBN2674288	BLOOD CULTURE	11-04-2007	2007	10-04-2007	UNKNOWN	BARA ROUTINE	GAUTENG	CHRIS HANI BARAGWANATH HOSP	LABOUR WARD	CITY OF JOHANNESBURG METRO	JOHANNESBURG D	<1	EOD	CULBA	MICROBIOLOGY : BLOOD CULTURE	ORG	ORGANISM/S ISOLATED	STRAG
TBN2449743	BLOOD CULTURE	16-11-2006	2006	2006-11-12	MALE	BARA ROUTINE	GAUTENG	CHRIS HANI BARAGWANATH HOSP	WARD 33	CITY OF JOHANNESBURG METRO	JOHANNESBURG D	<1	EOD	CULBA	MICROBIOLOGY : BLOOD CULTURE	ORG	ORGANISM/S ISOLATED	STRAG
TBN2526267	BLOOD CULTURE	10-01-2007	2007	09-01-2007	MALE	BARA ROUTINE	GAUTENG	CHRIS HANI BARAGWANATH HOSP	LABOUR WARD	CITY OF JOHANNESBURG METRO	JOHANNESBURG D	<1	EOD	CULBA	MICROBIOLOGY : BLOOD CULTURE	ORG	ORGANISM/S ISOLATED	STRAG
TBN3755990	BLOOD CULTURE	11-12-2008	2008	27-10-2008	MALE	BARA ROUTINE	GAUTENG	CHRIS HANI BARAGWANATH HOSP		CITY OF JOHANNESBURG METRO	JOHANNESBURG D	<1	LOD	CULBA	MICROBIOLOGY : BLOOD CULTURE	ORG	ORGANISM/S ISOLATED	STRAG
TBN2819317	BLOOD CULTURE	20-07-2007	2007	18-07-2007	FEMALE	BARA ROUTINE	GAUTENG	CHRIS HANI BARAGWANATH HOSP	TRANSITIONAL INTENSIVE CARE	CITY OF JOHANNESBURG METRO	JOHANNESBURG D	<1	EOD	CULBA	MICROBIOLOGY : BLOOD CULTURE	ORG	ORGANISM/S ISOLATED	STRAG
TBN2064609	BLOOD CULTURE	23-02-2006	2006	2006-02-03	M	BARA ROUTINE	GAUTENG	CHRIS HANI BARAGWANATH HOSP	WARD 17	CITY OF JOHANNESBURG METRO	JOHANNESBURG D	<1	LOD	CULBA	MICROBIOLOGY : BLOOD CULTURE	ORG	ORGANISM/S ISOLATED	STRAG
TBN2381294	BLOOD CULTURE	04-10-2006	2006	03-10-2006	MALE	BARA ROUTINE	GAUTENG	CHRIS HANI BARAGWANATH HOSP	TRANSITIONAL INTENSIVE CARE	CITY OF JOHANNESBURG METRO	JOHANNESBURG D	<1	EOD	CULBA	MICROBIOLOGY : BLOOD CULTURE	ORG	ORGANISM/S ISOLATED	STRAG
TBN3789758	BLOOD CULTURE	29-12-2008	2008	22-12-2008	UNKNOWN	BARA ROUTINE	GAUTENG	CHRIS HANI BARAGWANATH HOSP	WARD 36	CITY OF JOHANNESBURG METRO	JOHANNESBURG D	<1	LOD	CULBA	MICROBIOLOGY : BLOOD CULTURE	ORGSY	NOT AVAILABLE	STRAG
TBN2355571	BLOOD CULTURE	15-09-2006	2006	14-09-2006	FEMALE	BARA ROUTINE	GAUTENG	CHRIS HANI BARAGWANATH HOSP	TRANSITIONAL INTENSIVE CARE	CITY OF JOHANNESBURG METRO	JOHANNESBURG D	<1	EOD	CULBA	MICROBIOLOGY : BLOOD CULTURE	ORG	ORGANISM/S ISOLATED	STRAG
TBN1392060	BLOOD CULTURE	12-09-2004	2004	11-09-2004	FEMALE	BARA ROUTINE	GAUTENG	CHRIS HANI BARAGWANATH HOSP	TRANSITIONAL INTENSIVE CARE	CITY OF JOHANNESBURG METRO	JOHANNESBURG D	<1	EOD	CULBA	MICROBIOLOGY : BLOOD CULTURE	ORGSY	NOT AVAILABLE	STRAG
TBN2347192	BLOOD CULTURE	11-09-2006	2006	2006-09-10	M	BARA ROUTINE	GAUTENG	CHRIS HANI BARAGWANATH HOSP	WARD 66	CITY OF JOHANNESBURG METRO	JOHANNESBURG D	<1	EOD	CULBA	MICROBIOLOGY : BLOOD CULTURE	ORG	ORGANISM/S ISOLATED	STRAG
TBN2353345	BLOOD CULTURE	15-09-2006	2006	2006-09-13	FEMALE	BARA ROUTINE	GAUTENG	CHRIS HANI BARAGWANATH HOSP	MATERNITY WARD	CITY OF JOHANNESBURG METRO	JOHANNESBURG D	<1	EOD	CULBA	MICROBIOLOGY : BLOOD CULTURE	ORG	ORGANISM/S ISOLATED	STRAG
TBN2934735	BLOOD CULTURE	28-09-2007	2007	2007-09-27	FEMALE	BARA ROUTINE	GAUTENG	CHRIS HANI BARAGWANATH HOSP	TRANSITIONAL INTENSIVE CARE	CITY OF JOHANNESBURG METRO	JOHANNESBURG D	<1	EOD	CULBA	MICROBIOLOGY : BLOOD CULTURE	ORG	ORGANISM/S ISOLATED	STRAG
TBN2018633	BLOOD CULTURE	24-01-2006	2006	03-01-2006	FEMALE	BARA ROUTINE	GAUTENG	CHRIS HANI BARAGWANATH HOSP	WARD 33	CITY OF JOHANNESBURG METRO	JOHANNESBURG D	<1	LOD	CULBA	MICROBIOLOGY : BLOOD CULTURE	ORG	ORGANISM/S ISOLATED	STRAG
TBN2475101	CEREBROSPINAL FLUID	03-12-2006	2006	25-11-2006	FEMALE	BARA ROUTINE	GAUTENG	CHRIS HANI BARAGWANATH HOSP	WARD 19	CITY OF JOHANNESBURG METRO	JOHANNESBURG D	<1	LOD	CULBA	MICROBIOLOGY : BLOOD CULTURE	ORG	ORGANISM/S ISOLATED	STRAG
TBN2370047	BLOOD CULTURE	27-09-2006	2006	20-09-2006	MALE	BARA ROUTINE	GAUTENG	CHRIS HANI BARAGWANATH HOSP	TRANSITIONAL INTENSIVE CARE	CITY OF JOHANNESBURG METRO	JOHANNESBURG D	<1	LOD	CULBA	MICROBIOLOGY : BLOOD CULTURE	ORGSY	NOT AVAILABLE	STRAG
TBN2690425	BLOOD CULTURE	18-04-2007	2007	18-04-2007	MALE	BARA ROUTINE	GAUTENG	CHRIS HANI BARAGWANATH HOSP	TRANSITIONAL INTENSIVE CARE	CITY OF JOHANNESBURG METRO	JOHANNESBURG D	<1	EOD	CULBA	MICROBIOLOGY : BLOOD CULTURE	ORG	ORGANISM/S ISOLATED	STRAG
TBN2534366	BLOOD CULTURE	13-01-2007	2007	12-01-2007	MALE	BARA ROUTINE	GAUTENG	CHRIS HANI BARAGWANATH HOSP	TRANSITIONAL INTENSIVE CARE	CITY OF JOHANNESBURG METRO	JOHANNESBURG D	<1	EOD	CULBA	MICROBIOLOGY : BLOOD CULTURE	ORG	ORGANISM/S ISOLATED	STRAG
TBN2189765	BLOOD CULTURE	23-05-2006	2006	22-05-2006	FEMALE	BARA ROUTINE	GAUTENG	CHRIS HANI BARAGWANATH HOSP	WARD 66	CITY OF JOHANNESBURG METRO	JOHANNESBURG D	<1	EOD	CULBA	MICROBIOLOGY : BLOOD CULTURE	ORG	ORGANISM/S ISOLATED	STRAG
TBN2702122	BLOOD CULTURE	24-04-2007	2007	17-03-2007	MALE	BARA ROUTINE	GAUTENG	CHRIS HANI BARAGWANATH HOSP	WARD 33	CITY OF JOHANNESBURG METRO	JOHANNESBURG D	<1	LOD	CULBA	MICROBIOLOGY : BLOOD CULTURE	ORG	ORGANISM/S ISOLATED	STRAG
TBN3789406	CEREBROSPINAL FLUID	27-12-2008	2008	16-12-2008	MALE	BARA ROUTINE	GAUTENG	CHRIS HANI BARAGWANATH HOSP		CITY OF JOHANNESBURG METRO	JOHANNESBURG D	<1	LOD	CSF	CEREBROSPINAL FLUID	CSFGR	^BCULTURE RESULT:^B	STRAG
TBN2166405	BLOOD CULTURE	08-05-2006	2006	06-05-2006	UNKNOWN	BARA ROUTINE	GAUTENG	CHRIS HANI BARAGWANATH HOSP	WARD 66	CITY OF JOHANNESBURG METRO	JOHANNESBURG D	<1	EOD	CULBA	MICROBIOLOGY : BLOOD CULTURE	ORG	ORGANISM/S ISOLATED	STRAG
TBN2245229	BLOOD CULTURE	30-06-2006	2006	2006-06-29	FEMALE	BARA ROUTINE	GAUTENG	CHRIS HANI BARAGWANATH HOSP	TRANSITIONAL INTENSIVE CARE	CITY OF JOHANNESBURG METRO	JOHANNESBURG D	<1	EOD	CULBA	MICROBIOLOGY : BLOOD CULTURE	ORG	ORGANISM/S ISOLATED	STRAG
TBN2366201	BLOOD CULTURE	22-09-2006	2006	21-09-2006	FEMALE	BARA ROUTINE	GAUTENG	CHRIS HANI BARAGWANATH HOSP	TRANSITIONAL INTENSIVE CARE	CITY OF JOHANNESBURG METRO	JOHANNESBURG D	<1	EOD	CULBA	MICROBIOLOGY : BLOOD CULTURE	ORG	ORGANISM/S ISOLATED	STRAG
TBN2336132	BLOOD CULTURE	04-09-2006	2006	2006-08-24	FEMALE	BARA ROUTINE	GAUTENG	CHRIS HANI BARAGWANATH HOSP	WARD 17	CITY OF JOHANNESBURG METRO	JOHANNESBURG D	<1	LOD	CULBA	MICROBIOLOGY : BLOOD CULTURE	ORG	ORGANISM/S ISOLATED	STRAG
TBN2959368	BLOOD CULTURE	14-10-2007	2007	12-10-2007	UNKNOWN	BARA ROUTINE	GAUTENG	CHRIS HANI BARAGWANATH HOSP	LABOUR WARD	CITY OF JOHANNESBURG METRO	JOHANNESBURG D	<1	EOD	CULBA	MICROBIOLOGY : BLOOD CULTURE	ORG	ORGANISM/S ISOLATED	STRAG
TBN2779830	BLOOD CULTURE	22-06-2007	2007	21-06-2007	UNKNOWN	BARA ROUTINE	GAUTENG	CHRIS HANI BARAGWANATH HOSP	TRANSITIONAL INTENSIVE CARE	CITY OF JOHANNESBURG METRO	JOHANNESBURG D	<1	EOD	CULBA	MICROBIOLOGY : BLOOD CULTURE	ORG	ORGANISM/S ISOLATED	STRAG
TBN2425204	BLOOD CULTURE	01-11-2006	2006	2006-09-30	FEMALE	BARA ROUTINE	GAUTENG	CHRIS HANI BARAGWANATH HOSP	NEONATAL THEATRE	CITY OF JOHANNESBURG METRO	JOHANNESBURG D	<1	LOD	CULBA	MICROBIOLOGY : BLOOD CULTURE	ORG	ORGANISM/S ISOLATED	STRAG
TBN2718925	BLOOD CULTURE	07-05-2007	2007	27-04-2007	FEMALE	BARA ROUTINE	GAUTENG	CHRIS HANI BARAGWANATH HOSP	WARD 19	CITY OF JOHANNESBURG METRO	JOHANNESBURG D	<1	LOD	CULBA	MICROBIOLOGY : BLOOD CULTURE	ORG	ORGANISM/S ISOLATED	STRAG
TBN2157524	CEREBROSPINAL FLUID	01-05-2006	2006	2006-04-17	MALE	BARA ROUTINE	GAUTENG	CHRIS HANI BARAGWANATH HOSP	WARD 36A	CITY OF JOHANNESBURG METRO	JOHANNESBURG D	<1	LOD	CULBA	MICROBIOLOGY : BLOOD CULTURE	ORG	ORGANISM/S ISOLATED	STRAG
TBN2282613	BLOOD CULTURE	28-07-2006	2006	2006-07-19	FEMALE	BARA ROUTINE	GAUTENG	CHRIS HANI BARAGWANATH HOSP	WARD 19	CITY OF JOHANNESBURG METRO	JOHANNESBURG D	<1	LOD	CULBA	MICROBIOLOGY : BLOOD CULTURE	ORG	ORGANISM/S ISOLATED	STRAG
TBN3041148	BLOOD CULTURE	03-12-2007	2007	01-12-2007	FEMALE	BARA ROUTINE	GAUTENG	CHRIS HANI BARAGWANATH HOSP	TRANSITIONAL INTENSIVE CARE	CITY OF JOHANNESBURG METRO	JOHANNESBURG D	<1	EOD	CULBA	MICROBIOLOGY : BLOOD CULTURE	ORG	ORGANISM/S ISOLATED	STRAG
TBN2934645	BLOOD CULTURE	28-09-2007	2007	2007-09-20	FEMALE	BARA ROUTINE	GAUTENG	CHRIS HANI BARAGWANATH HOSP	TRANSITIONAL INTENSIVE CARE	CITY OF JOHANNESBURG METRO	JOHANNESBURG D	<1	LOD	CULBA	MICROBIOLOGY : BLOOD CULTURE	ORG	ORGANISM/S ISOLATED	STRAG
TBN2533250	BLOOD CULTURE	12-01-2007	2007	12-01-2007	FEMALE	BARA ROUTINE	GAUTENG	CHRIS HANI BARAGWANATH HOSP	NEONATAL INTENSIVE CARE	CITY OF JOHANNESBURG METRO	JOHANNESBURG D	<1	EOD	CULBA	MICROBIOLOGY : BLOOD CULTURE	ORG	ORGANISM/S ISOLATED	STRAG
TBN2737447	BLOOD CULTURE	19-05-2007	2007	17-05-2007	UNKNOWN	BARA ROUTINE	GAUTENG	CHRIS HANI BARAGWANATH HOSP	WARD 66	CITY OF JOHANNESBURG METRO	JOHANNESBURG D	<1	EOD	CULBA	MICROBIOLOGY : BLOOD CULTURE	ORG	ORGANISM/S ISOLATED	STRAG
TBN2505180	BLOOD CULTURE	21-12-2006	2006	2006-11-19	M	BARA ROUTINE	GAUTENG	CHRIS HANI BARAGWANATH HOSP	WARD 36A	CITY OF JOHANNESBURG METRO	JOHANNESBURG D	<1	LOD	CULBA	MICROBIOLOGY : BLOOD CULTURE	ORG	ORGANISM/S ISOLATED	STRAG
TBN2374472	BLOOD CULTURE	29-09-2006	2006	2006-09-01	M	BARA ROUTINE	GAUTENG	CHRIS HANI BARAGWANATH HOSP	TRANSITIONAL INTENSIVE CARE	CITY OF JOHANNESBURG METRO	JOHANNESBURG D	<1	LOD	CULBA	MICROBIOLOGY : BLOOD CULTURE	ORG	ORGANISM/S ISOLATED	STRAG
TBN2731174	BLOOD CULTURE	16-05-2007	2007	30-04-2007	FEMALE	BARA ROUTINE	GAUTENG	CHRIS HANI BARAGWANATH HOSP	WARD 19	CITY OF JOHANNESBURG METRO	JOHANNESBURG D	<1	LOD	CULBA	MICROBIOLOGY : BLOOD CULTURE	ORG	ORGANISM/S ISOLATED	STRAG
TBN2363364	BLOOD CULTURE	21-09-2006	2006	2006-09-19	FEMALE	BARA ROUTINE	GAUTENG	CHRIS HANI BARAGWANATH HOSP	ANTE-NATAL CLINIC	CITY OF JOHANNESBURG METRO	JOHANNESBURG D	<1	EOD	CULBA	MICROBIOLOGY : BLOOD CULTURE	ORG	ORGANISM/S ISOLATED	STRAG
TBN2515007	BLOOD CULTURE	03-01-2007	2007	01-01-2007	FEMALE	BARA ROUTINE	GAUTENG	CHRIS HANI BARAGWANATH HOSP	TRANSITIONAL INTENSIVE CARE	CITY OF JOHANNESBURG METRO	JOHANNESBURG D	<1	EOD	CULBA	MICROBIOLOGY : BLOOD CULTURE	ORG	ORGANISM/S ISOLATED	STRAG
TBN1448537	BLOOD CULTURE	26-10-2004	2004	25-10-2004	UNKNOWN	BARA ROUTINE	GAUTENG	CHRIS HANI BARAGWANATH HOSP	LABOUR WARD	CITY OF JOHANNESBURG METRO	JOHANNESBURG D	<1	EOD	CULBA	MICROBIOLOGY : BLOOD CULTURE	ORG	ORGANISM/S ISOLATED	STRAG
TBN2844159	BLOOD CULTURE	05-08-2007	2007	2007-08-02	UNKNOWN	BARA ROUTINE	GAUTENG	CHRIS HANI BARAGWANATH HOSP	WARD 66	CITY OF JOHANNESBURG METRO	JOHANNESBURG D	<1	EOD	CULBA	MICROBIOLOGY : BLOOD CULTURE	ORG	ORGANISM/S ISOLATED	STRAG
TBN2296827	BLOOD CULTURE	07-08-2006	2006	06-08-2006	MALE	BARA ROUTINE	GAUTENG	CHRIS HANI BARAGWANATH HOSP	TRANSITIONAL INTENSIVE CARE	CITY OF JOHANNESBURG METRO	JOHANNESBURG D	<1	EOD	CULBA	MICROBIOLOGY : BLOOD CULTURE	ORG	ORGANISM/S ISOLATED	STRAG
TBN2229506	BLOOD CULTURE	20-06-2006	2006	10-06-2006	M	BARA ROUTINE	GAUTENG	CHRIS HANI BARAGWANATH HOSP	WARD 17	CITY OF JOHANNESBURG METRO	JOHANNESBURG D	<1	LOD	CULBA	MICROBIOLOGY : BLOOD CULTURE	ORG	ORGANISM/S ISOLATED	STRAG
TBN2722146	BLOOD CULTURE	09-05-2007	2007	08-05-2007	MALE	BARA ROUTINE	GAUTENG	CHRIS HANI BARAGWANATH HOSP		CITY OF JOHANNESBURG METRO	JOHANNESBURG D	<1	EOD	CULBA	MICROBIOLOGY : BLOOD CULTURE	ORG	ORGANISM/S ISOLATED	STRAG
TBN2663252	BLOOD CULTURE	03-04-2007	2007	01-04-2007	UNKNOWN	BARA ROUTINE	GAUTENG	CHRIS HANI BARAGWANATH HOSP	WARD 60	CITY OF JOHANNESBURG METRO	JOHANNESBURG D	<1	EOD	CULBA	MICROBIOLOGY : BLOOD CULTURE	ORG	ORGANISM/S ISOLATED	STRAG
TBN2004352	BLOOD CULTURE	13-01-2006	2006	12-01-2006	UNKNOWN	BARA ROUTINE	GAUTENG	CHRIS HANI BARAGWANATH HOSP	TRANSITIONAL INTENSIVE CARE	CITY OF JOHANNESBURG METRO	JOHANNESBURG D	<1	EOD	CULBA	MICROBIOLOGY : BLOOD CULTURE	ORG	ORGANISM/S ISOLATED	STRAG
TBN2276836	BLOOD CULTURE	22-07-2006	2006	2006-07-22	M	BARA ROUTINE	GAUTENG	CHRIS HANI BARAGWANATH HOSP	TRANSITIONAL INTENSIVE CARE	CITY OF JOHANNESBURG METRO	JOHANNESBURG D	<1	EOD	CULBA	MICROBIOLOGY : BLOOD CULTURE	ORG	ORGANISM/S ISOLATED	STRAG
TBN3780341	BLOOD CULTURE	22-12-2008	2008	21-12-2008	MALE	BARA ROUTINE	GAUTENG	CHRIS HANI BARAGWANATH HOSP	WARD 66	CITY OF JOHANNESBURG METRO	JOHANNESBURG D	<1	EOD	CULBA	MICROBIOLOGY : BLOOD CULTURE	ORG	ORGANISM/S ISOLATED	STRAG
TBN2075422	BLOOD CULTURE	04-03-2006	2006	2006-01-27	MALE	BARA ROUTINE	GAUTENG	CHRIS HANI BARAGWANATH HOSP	WARD 17	CITY OF JOHANNESBURG METRO	JOHANNESBURG D	<1	LOD	CULBA	MICROBIOLOGY : BLOOD CULTURE	ORG	ORGANISM/S ISOLATED	STRAG
TBN2490820	BLOOD CULTURE	13-12-2006	2006	05-12-2006	MALE	BARA ROUTINE	GAUTENG	CHRIS HANI BARAGWANATH HOSP	WARD 31	CITY OF JOHANNESBURG METRO	JOHANNESBURG D	<1	LOD	CULBA	MICROBIOLOGY : BLOOD CULTURE	ORG	ORGANISM/S ISOLATED	STRAG
TBN2346203	BLOOD CULTURE	11-09-2006	2006	2006-08-31	MALE	BARA ROUTINE	GAUTENG	CHRIS HANI BARAGWANATH HOSP	WARD 19	CITY OF JOHANNESBURG METRO	JOHANNESBURG D	<1	LOD	CULBA	MICROBIOLOGY : BLOOD CULTURE	ORG	ORGANISM/S ISOLATED	STRAG
TBN2198314	BLOOD CULTURE	30-05-2006	2006	2006-04-17	MALE	BARA ROUTINE	GAUTENG	CHRIS HANI BARAGWANATH HOSP	WARD 18	CITY OF JOHANNESBURG METRO	JOHANNESBURG D	<1	LOD	CULBA	MICROBIOLOGY : BLOOD CULTURE	ORG	ORGANISM/S ISOLATED	STRAG
TBN2969735	BLOOD CULTURE	19-10-2007	2007	08-10-2007	FEMALE	BARA ROUTINE	GAUTENG	CHRIS HANI BARAGWANATH HOSP	WARD 18	CITY OF JOHANNESBURG METRO	JOHANNESBURG D	<1	LOD	CULBA	MICROBIOLOGY : BLOOD CULTURE	ORG	ORGANISM/S ISOLATED	STRAG
TBN2765076	BLOOD CULTURE	09-06-2007	2007	23-03-2007	FEMALE	BARA ROUTINE	GAUTENG	CHRIS HANI BARAGWANATH HOSP	WARD 19	CITY OF JOHANNESBURG METRO	JOHANNESBURG D	<1	LOD	CULBA	MICROBIOLOGY : BLOOD CULTURE	ORG	ORGANISM/S ISOLATED	STRAG
TBN2912158	BLOOD CULTURE	14-09-2007	2007	2007-09-13	FEMALE	BARA ROUTINE	GAUTENG	CHRIS HANI BARAGWANATH HOSP	ADMISSION WARD	CITY OF JOHANNESBURG METRO	JOHANNESBURG D	<1	EOD	CULBA	MICROBIOLOGY : BLOOD CULTURE	ORG	ORGANISM/S ISOLATED	STRAG
TBN3750535	BLOOD CULTURE	09-12-2008	2008	2008-12-07	FEMALE	BARA ROUTINE	GAUTENG	CHRIS HANI BARAGWANATH HOSP	WARD 61	CITY OF JOHANNESBURG METRO	JOHANNESBURG D	<1	EOD	CULBA	MICROBIOLOGY : BLOOD CULTURE	ORG	ORGANISM/S ISOLATED	STRAG
TBN3062387	BLOOD CULTURE	16-12-2007	2007	14-12-2007	UNKNOWN	BARA ROUTINE	GAUTENG	CHRIS HANI BARAGWANATH HOSP	WARD 66	CITY OF JOHANNESBURG METRO	JOHANNESBURG D	<1	EOD	CULBA	MICROBIOLOGY : BLOOD CULTURE	ORG	ORGANISM/S ISOLATED	STRAG
TBN2716170	BLOOD CULTURE	05-05-2007	2007	20-04-2007	FEMALE	BARA ROUTINE	GAUTENG	CHRIS HANI BARAGWANATH HOSP	WARD 18	CITY OF JOHANNESBURG METRO	JOHANNESBURG D	<1	LOD	CULBA	MICROBIOLOGY : BLOOD CULTURE	ORG	ORGANISM/S ISOLATED	STRAG
TBN2205467	BLOOD CULTURE	02-06-2006	2006	2006-06-01	MALE	BARA ROUTINE	GAUTENG	CHRIS HANI BARAGWANATH HOSP	WARD 66	CITY OF JOHANNESBURG METRO	JOHANNESBURG D	<1	EOD	CULBA	MICROBIOLOGY : BLOOD CULTURE	ORG	ORGANISM/S ISOLATED	STRAG
TBN2390181	BLOOD CULTURE	09-10-2006	2006	2006-10-08	FEMALE	BARA ROUTINE	GAUTENG	CHRIS HANI BARAGWANATH HOSP		CITY OF JOHANNESBURG METRO	JOHANNESBURG D	<1	EOD	CULBA	MICROBIOLOGY : BLOOD CULTURE	ORG	ORGANISM/S ISOLATED	STRAG
TBN2746802	BLOOD CULTURE	25-05-2007	2007	2007-03-07	MALE	BARA ROUTINE	GAUTENG	CHRIS HANI BARAGWANATH HOSP	WARD 18	CITY OF JOHANNESBURG METRO	JOHANNESBURG D	<1	LOD	CULBA	MICROBIOLOGY : BLOOD CULTURE	ORG	ORGANISM/S ISOLATED	STRAG
TBN2020071	BLOOD CULTURE	25-01-2006	2006	22-11-2005	FEMALE	BARA ROUTINE	GAUTENG	CHRIS HANI BARAGWANATH HOSP	WARD 19	CITY OF JOHANNESBURG METRO	JOHANNESBURG D	<1	LOD	CULBA	MICROBIOLOGY : BLOOD CULTURE	ORG	ORGANISM/S ISOLATED	STRAG
TBN2895176	BLOOD CULTURE	05-09-2007	2007	2007-08-13	MALE	BARA ROUTINE	GAUTENG	CHRIS HANI BARAGWANATH HOSP	WARD 19	CITY OF JOHANNESBURG METRO	JOHANNESBURG D	<1	LOD	CULBA	MICROBIOLOGY : BLOOD CULTURE	ORG	ORGANISM/S ISOLATED	STRAG
TBN2269196	BLOOD CULTURE	18-07-2006	2006	2006-07-17	FEMALE	BARA ROUTINE	GAUTENG	CHRIS HANI BARAGWANATH HOSP	TRANSITIONAL INTENSIVE CARE	CITY OF JOHANNESBURG METRO	JOHANNESBURG D	<1	EOD	CULBA	MICROBIOLOGY : BLOOD CULTURE	ORG	ORGANISM/S ISOLATED	STRAG
TBN2273005	BLOOD CULTURE	21-07-2006	2006	19-07-2006	FEMALE	BARA ROUTINE	GAUTENG	CHRIS HANI BARAGWANATH HOSP	TRANSITIONAL INTENSIVE CARE	CITY OF JOHANNESBURG METRO	JOHANNESBURG D	<1	EOD	CULBA	MICROBIOLOGY : BLOOD CULTURE	ORG	ORGANISM/S ISOLATED	STRAG
TBN3756334	BLOOD CULTURE	10-12-2008	2008	09-12-2008	FEMALE	BARA ROUTINE	GAUTENG	CHRIS HANI BARAGWANATH HOSP	LABOUR WARD	CITY OF JOHANNESBURG METRO	JOHANNESBURG D	<1	EOD	CULBA	MICROBIOLOGY : BLOOD CULTURE	ORG	ORGANISM/S ISOLATED	STRAG
TBN2674242	BLOOD CULTURE	12-04-2007	2007	2007-04-10	FEMALE	BARA ROUTINE	GAUTENG	CHRIS HANI BARAGWANATH HOSP	LABOUR WARD	CITY OF JOHANNESBURG METRO	JOHANNESBURG D	<1	EOD	CULBA	MICROBIOLOGY : BLOOD CULTURE	ORG	ORGANISM/S ISOLATED	STRAG
TBN3787029	CEREBROSPINAL FLUID	24-12-2008	2008	08-12-2008	MALE	BARA ROUTINE	GAUTENG	CHRIS HANI BARAGWANATH HOSP	WARD 17	CITY OF JOHANNESBURG METRO	JOHANNESBURG D	<1	LOD	CSF	CEREBROSPINAL FLUID	CSFGR	^BCULTURE RESULT:^B	STRAG
TBN2250893	BLOOD CULTURE	05-07-2006	2006	2006-07-05	UNKNOWN	BARA ROUTINE	GAUTENG	CHRIS HANI BARAGWANATH HOSP	TRANSITIONAL INTENSIVE CARE	CITY OF JOHANNESBURG METRO	JOHANNESBURG D	<1	EOD	CULBA	MICROBIOLOGY : BLOOD CULTURE	ORG	ORGANISM/S ISOLATED	STRAG
TBN2772327	BLOOD CULTURE	15-06-2007	2007	13-06-2007	MALE	BARA ROUTINE	GAUTENG	CHRIS HANI BARAGWANATH HOSP	WARD 66	CITY OF JOHANNESBURG METRO	JOHANNESBURG D	<1	EOD	CULBA	MICROBIOLOGY : BLOOD CULTURE	ORG	ORGANISM/S ISOLATED	STRAG
TBN2344728	BLOOD CULTURE	09-09-2006	2006	22-08-2006	MALE	BARA ROUTINE	GAUTENG	CHRIS HANI BARAGWANATH HOSP	TRANSITIONAL INTENSIVE CARE	CITY OF JOHANNESBURG METRO	JOHANNESBURG D	<1	LOD	CULBA	MICROBIOLOGY : BLOOD CULTURE	ORG	ORGANISM/S ISOLATED	STRAG
TBN2805122	BLOOD CULTURE	12-07-2007	2007	11-07-2007	UNKNOWN	BARA ROUTINE	GAUTENG	CHRIS HANI BARAGWANATH HOSP	LABOUR WARD	CITY OF JOHANNESBURG METRO	JOHANNESBURG D	<1	EOD	CULBA	MICROBIOLOGY : BLOOD CULTURE	ORG	ORGANISM/S ISOLATED	STRAG
TBN2207914	BLOOD CULTURE	03-06-2006	2006	2006-06-02	UNKNOWN	BARA ROUTINE	GAUTENG	CHRIS HANI BARAGWANATH HOSP	WARD 66	CITY OF JOHANNESBURG METRO	JOHANNESBURG D	<1	EOD	CULBA	MICROBIOLOGY : BLOOD CULTURE	ORG	ORGANISM/S ISOLATED	STRAG
TBN2641348	BLOOD CULTURE	19-03-2007	2007	04-03-2007	UNKNOWN	BARA ROUTINE	GAUTENG	CHRIS HANI BARAGWANATH HOSP	WARD 31	CITY OF JOHANNESBURG METRO	JOHANNESBURG D	<1	LOD	CULBA	MICROBIOLOGY : BLOOD CULTURE	ORG	ORGANISM/S ISOLATED	STRAG
TBN1567732	BLOOD CULTURE	05-02-2005	2005	2005-02-02	UNKNOWN	BARA ROUTINE	GAUTENG	CHRIS HANI BARAGWANATH HOSP	TRANSITIONAL INTENSIVE CARE	CITY OF JOHANNESBURG METRO	JOHANNESBURG D	<1	EOD	CULBA	MICROBIOLOGY : BLOOD CULTURE	ORG	ORGANISM/S ISOLATED	STRAG
TBN2340351	BLOOD CULTURE	06-09-2006	2006	2006-08-31	MALE	BARA ROUTINE	GAUTENG	CHRIS HANI BARAGWANATH HOSP	WARD 66	CITY OF JOHANNESBURG METRO	JOHANNESBURG D	<1	EOD	CULBA	MICROBIOLOGY : BLOOD CULTURE	ORG	ORGANISM/S ISOLATED	STRAG
TBN1415304	BLOOD CULTURE	30-09-2004	2004	05-08-2004	FEMALE	BARA ROUTINE	GAUTENG	CHRIS HANI BARAGWANATH HOSP	WARD 33	CITY OF JOHANNESBURG METRO	JOHANNESBURG D	<1	LOD	CULBA	MICROBIOLOGY : BLOOD CULTURE	ORG	ORGANISM/S ISOLATED	STRAG
TBN2098125	BLOOD CULTURE	19-03-2006	2006	2006-03-07	MALE	BARA ROUTINE	GAUTENG	CHRIS HANI BARAGWANATH HOSP	WARD 66	CITY OF JOHANNESBURG METRO	JOHANNESBURG D	<1	LOD	CULBA	MICROBIOLOGY : BLOOD CULTURE	ORG	ORGANISM/S ISOLATED	STRAG
TBN2745249	BLOOD CULTURE	24-05-2007	2007	2007-05-05	FEMALE	BARA ROUTINE	GAUTENG	CHRIS HANI BARAGWANATH HOSP	WARD 36	CITY OF JOHANNESBURG METRO	JOHANNESBURG D	<1	LOD	CULBA	MICROBIOLOGY : BLOOD CULTURE	ORG	ORGANISM/S ISOLATED	STRAG
TBN2620927	BLOOD CULTURE	06-03-2007	2007	18-01-2007	FEMALE	BARA ROUTINE	GAUTENG	CHRIS HANI BARAGWANATH HOSP	WARD 17	CITY OF JOHANNESBURG METRO	JOHANNESBURG D	<1	LOD	CULBA	MICROBIOLOGY : BLOOD CULTURE	ORG	ORGANISM/S ISOLATED	STRAG
TBN3750460	BLOOD CULTURE	09-12-2008	2008	07-12-2008	MALE	BARA ROUTINE	GAUTENG	CHRIS HANI BARAGWANATH HOSP	TRANSITIONAL INTENSIVE CARE	CITY OF JOHANNESBURG METRO	JOHANNESBURG D	<1	EOD	CULBA	MICROBIOLOGY : BLOOD CULTURE	ORG	ORGANISM/S ISOLATED	STRAG
TBN2809334	BLOOD CULTURE	13-07-2007	2007	12-07-2007	FEMALE	BARA ROUTINE	GAUTENG	CHRIS HANI BARAGWANATH HOSP	LABOUR WARD	CITY OF JOHANNESBURG METRO	JOHANNESBURG D	<1	EOD	CULBA	MICROBIOLOGY : BLOOD CULTURE	ORG	ORGANISM/S ISOLATED	STRAG
TBS0869886	CEREBROSPINAL FLUID	30-07-2006	2006	25-07-2006	MALE	BARA ROUTINE	GAUTENG	CHRIS HANI BARAGWANATH HOSP	WARD 66	CITY OF JOHANNESBURG METRO	JOHANNESBURG D	<1	EOD	CULBA	MICROBIOLOGY : BLOOD CULTURE	ORG	ORGANISM/S ISOLATED	STRAG
TBN2081996	BLOOD CULTURE	08-03-2006	2006	2006-03-07	FEMALE	BARA ROUTINE	GAUTENG	CHRIS HANI BARAGWANATH HOSP	TRANSITIONAL INTENSIVE CARE	CITY OF JOHANNESBURG METRO	JOHANNESBURG D	<1	EOD	CULBA	MICROBIOLOGY : BLOOD CULTURE	ORG	ORGANISM/S ISOLATED	STRAG
TBS1232103	CEREBROSPINAL FLUID	08-09-2007	2007	05-09-2007	UNKNOWN	BARA ROUTINE	GAUTENG	CHRIS HANI BARAGWANATH HOSP	WARD 19	CITY OF JOHANNESBURG METRO	JOHANNESBURG D	<1	EOD	CULBA	MICROBIOLOGY : BLOOD CULTURE	ORG	ORGANISM/S ISOLATED	STRAG
TBN2936346	BLOOD CULTURE	30-09-2007	2007	28-09-2007	MALE	BARA ROUTINE	GAUTENG	CHRIS HANI BARAGWANATH HOSP	TRANSITIONAL INTENSIVE CARE	CITY OF JOHANNESBURG METRO	JOHANNESBURG D	<1	EOD	CULBA	MICROBIOLOGY : BLOOD CULTURE	ORG	ORGANISM/S ISOLATED	STRAG
TBN2956642	BLOOD CULTURE	12-10-2007	2007	11-10-2007	UNKNOWN	BARA ROUTINE	GAUTENG	CHRIS HANI BARAGWANATH HOSP		CITY OF JOHANNESBURG METRO	JOHANNESBURG D	<1	EOD	CULBA	MICROBIOLOGY : BLOOD CULTURE	ORG	ORGANISM/S ISOLATED	STRAG
TBN2168774	BLOOD CULTURE	09-05-2006	2006	08-05-2006	FEMALE	BARA ROUTINE	GAUTENG	CHRIS HANI BARAGWANATH HOSP	TRANSITIONAL INTENSIVE CARE	CITY OF JOHANNESBURG METRO	JOHANNESBURG D	<1	EOD	CULBA	MICROBIOLOGY : BLOOD CULTURE	ORG	ORGANISM/S ISOLATED	STRAG
TBN3773454	BLOOD CULTURE	19-12-2008	2008	17-12-2008	FEMALE	BARA ROUTINE	GAUTENG	CHRIS HANI BARAGWANATH HOSP	TRANSITIONAL INTENSIVE CARE	CITY OF JOHANNESBURG METRO	JOHANNESBURG D	<1	EOD	CULBA	MICROBIOLOGY : BLOOD CULTURE	ORG	ORGANISM/S ISOLATED	STRAG
TBS0816469	CEREBROSPINAL FLUID	03-06-2006	2006	2006-05-15	UNKNOWN	BARA ROUTINE	GAUTENG	CHRIS HANI BARAGWANATH HOSP	WARD 36	CITY OF JOHANNESBURG METRO	JOHANNESBURG D	<1	LOD	CULBA	MICROBIOLOGY : BLOOD CULTURE	ORG	ORGANISM/S ISOLATED	STRAG
TBS1100931	CEREBROSPINAL FLUID	12-04-2007	2007	2007-04-02	MALE	BARA ROUTINE	GAUTENG	CHRIS HANI BARAGWANATH HOSP	WARD 17	CITY OF JOHANNESBURG METRO	JOHANNESBURG D	<1	LOD	CULBA	MICROBIOLOGY : BLOOD CULTURE	ORG	ORGANISM/S ISOLATED	STRAG
TBS1143201	CEREBROSPINAL FLUID	28-05-2007	2007	10-05-2007	MALE	BARA ROUTINE	GAUTENG	CHRIS HANI BARAGWANATH HOSP	WARD 36	CITY OF JOHANNESBURG METRO	JOHANNESBURG D	<1	LOD	CULBA	MICROBIOLOGY : BLOOD CULTURE	ORG	ORGANISM/S ISOLATED	STRAG
TBN2103998	BLOOD CULTURE	23-03-2006	2006	2006-02-06	MALE	BARA ROUTINE	GAUTENG	CHRIS HANI BARAGWANATH HOSP	WARD 17	CITY OF JOHANNESBURG METRO	JOHANNESBURG D	<1	LOD	CULBA	MICROBIOLOGY : BLOOD CULTURE	ORG	ORGANISM/S ISOLATED	STRAG
TBN2645685	BLOOD CULTURE	22-03-2007	2007	16-02-2007	MALE	BARA ROUTINE	GAUTENG	CHRIS HANI BARAGWANATH HOSP	WARD 36A	CITY OF JOHANNESBURG METRO	JOHANNESBURG D	<1	LOD	CULBA	MICROBIOLOGY : BLOOD CULTURE	ORG	ORGANISM/S ISOLATED	STRAG
TBS1248252	CEREBROSPINAL FLUID	25-09-2007	2007	17-09-2007	FEMALE	BARA ROUTINE	GAUTENG	CHRIS HANI BARAGWANATH HOSP	WARD 36	CITY OF JOHANNESBURG METRO	JOHANNESBURG D	<1	LOD	CULBA	MICROBIOLOGY : BLOOD CULTURE	ORG	ORGANISM/S ISOLATED	STRAG
TBN2177737	BLOOD CULTURE	15-05-2006	2006	2006-05-14	MALE	BARA ROUTINE	GAUTENG	CHRIS HANI BARAGWANATH HOSP	WARD 66	CITY OF JOHANNESBURG METRO	JOHANNESBURG D	<1	EOD	CULBA	MICROBIOLOGY : BLOOD CULTURE	ORG	ORGANISM/S ISOLATED	STRAG
TBN2277119	BLOOD CULTURE	24-07-2006	2006	2006-07-22	UNKNOWN	BARA ROUTINE	GAUTENG	CHRIS HANI BARAGWANATH HOSP	TRANSITIONAL INTENSIVE CARE	CITY OF JOHANNESBURG METRO	JOHANNESBURG D	<1	EOD	CULBA	MICROBIOLOGY : BLOOD CULTURE	ORG	ORGANISM/S ISOLATED	STRAG
TBN2530953	BLOOD CULTURE	12-01-2007	2007	11-12-2006	MALE	BARA ROUTINE	GAUTENG	CHRIS HANI BARAGWANATH HOSP	WARD 33	CITY OF JOHANNESBURG METRO	JOHANNESBURG D	<1	LOD	CULBA	MICROBIOLOGY : BLOOD CULTURE	ORG	ORGANISM/S ISOLATED	STRAG
TBN2838283	BLOOD CULTURE	02-08-2007	2007	2007-06-01	FEMALE	BARA ROUTINE	GAUTENG	CHRIS HANI BARAGWANATH HOSP	WARD 17	CITY OF JOHANNESBURG METRO	JOHANNESBURG D	<1	LOD	CULBA	MICROBIOLOGY : BLOOD CULTURE	ORG	ORGANISM/S ISOLATED	STRAG
TBN2301355	BLOOD CULTURE	10-08-2006	2006	2006-08-10	UNKNOWN	BARA ROUTINE	GAUTENG	CHRIS HANI BARAGWANATH HOSP		CITY OF JOHANNESBURG METRO	JOHANNESBURG D	<1	EOD	CULBA	MICROBIOLOGY : BLOOD CULTURE	ORG	ORGANISM/S ISOLATED	STRAG
TBN2136683	BLOOD CULTURE	14-04-2006	2006	12-04-2006	UNKNOWN	BARA ROUTINE	GAUTENG	CHRIS HANI BARAGWANATH HOSP	TRANSITIONAL INTENSIVE CARE	CITY OF JOHANNESBURG METRO	JOHANNESBURG D	<1	EOD	CULBA	MICROBIOLOGY : BLOOD CULTURE	ORG	ORGANISM/S ISOLATED	STRAG
TBN2396343	BLOOD CULTURE	13-10-2006	2006	2006-10-11	UNKNOWN	BARA ROUTINE	GAUTENG	CHRIS HANI BARAGWANATH HOSP	TRANSITIONAL INTENSIVE CARE	CITY OF JOHANNESBURG METRO	JOHANNESBURG D	<1	EOD	CULBA	MICROBIOLOGY : BLOOD CULTURE	ORG	ORGANISM/S ISOLATED	STRAG
TBN2026221	BLOOD CULTURE	28-01-2006	2006	2006-01-11	F	BARA ROUTINE	GAUTENG	CHRIS HANI BARAGWANATH HOSP	WARD 33	CITY OF JOHANNESBURG METRO	JOHANNESBURG D	<1	LOD	CULBA	MICROBIOLOGY : BLOOD CULTURE	ORG	ORGANISM/S ISOLATED	STRAG
TBS0783691	CEREBROSPINAL FLUID	30-04-2006	2006	13-04-2006	FEMALE	BARA ROUTINE	GAUTENG	CHRIS HANI BARAGWANATH HOSP	WARD 33	CITY OF JOHANNESBURG METRO	JOHANNESBURG D	<1	LOD	CULBA	MICROBIOLOGY : BLOOD CULTURE	ORG	ORGANISM/S ISOLATED	STRAG
TBN2333737	BLOOD CULTURE	01-09-2006	2006	2006-08-21	MALE	BARA ROUTINE	GAUTENG	CHRIS HANI BARAGWANATH HOSP	WARD 33	CITY OF JOHANNESBURG METRO	JOHANNESBURG D	<1	LOD	CULBA	MICROBIOLOGY : BLOOD CULTURE	ORG	ORGANISM/S ISOLATED	STRAG
TBN3003696	BLOOD CULTURE	09-11-2007	2007	2007-11-01	MALE	BARA ROUTINE	GAUTENG	CHRIS HANI BARAGWANATH HOSP	WARD 17	CITY OF JOHANNESBURG METRO	JOHANNESBURG D	<1	LOD	CULBA	MICROBIOLOGY : BLOOD CULTURE	ORG	ORGANISM/S ISOLATED	STRAG
TBN2490767	BLOOD CULTURE	13-12-2006	2006	12-12-2006	MALE	BARA ROUTINE	GAUTENG	CHRIS HANI BARAGWANATH HOSP	TRANSITIONAL INTENSIVE CARE	CITY OF JOHANNESBURG METRO	JOHANNESBURG D	<1	EOD	CULBA	MICROBIOLOGY : BLOOD CULTURE	ORG	ORGANISM/S ISOLATED	STRAG
TBN2857064	BLOOD CULTURE	15-08-2007	2007	2007-08-13	FEMALE	BARA ROUTINE	GAUTENG	CHRIS HANI BARAGWANATH HOSP	WARD 62	CITY OF JOHANNESBURG METRO	JOHANNESBURG D	<1	EOD	CULBA	MICROBIOLOGY : BLOOD CULTURE	ORG	ORGANISM/S ISOLATED	STRAG
TBN2366183	BLOOD CULTURE	22-09-2006	2006	2006-09-11	FEMALE	BARA ROUTINE	GAUTENG	CHRIS HANI BARAGWANATH HOSP	WARD 19	CITY OF JOHANNESBURG METRO	JOHANNESBURG D	<1	LOD	CULBA	MICROBIOLOGY : BLOOD CULTURE	ORG	ORGANISM/S ISOLATED	STRAG
TBN3748668	BLOOD CULTURE	07-12-2008	2008	21-11-2008	MALE	BARA ROUTINE	GAUTENG	CHRIS HANI BARAGWANATH HOSP	WARD 33	CITY OF JOHANNESBURG METRO	JOHANNESBURG D	<1	LOD	CULBA	MICROBIOLOGY : BLOOD CULTURE	ORGSX	NOT AVAILABLE	STRAG
TBN2017895	BLOOD CULTURE	23-01-2006	2006	09-12-2005	MALE	BARA ROUTINE	GAUTENG	CHRIS HANI BARAGWANATH HOSP	WARD 17	CITY OF JOHANNESBURG METRO	JOHANNESBURG D	<1	LOD	CULBA	MICROBIOLOGY : BLOOD CULTURE	ORG	ORGANISM/S ISOLATED	STRAG
TBN3171407	BLOOD CULTURE	25-02-2008	2008	23-02-2008	MALE	BARA ROUTINE	GAUTENG	CHRIS HANI BARAGWANATH HOSP	LABOUR WARD	CITY OF JOHANNESBURG METRO	JOHANNESBURG D	<1	EOD	CULBA	MICROBIOLOGY : BLOOD CULTURE	ORG	ORGANISM/S ISOLATED	STRAG
TBN2257300	BLOOD CULTURE	10-07-2006	2006	09-07-2006	FEMALE	BARA ROUTINE	GAUTENG	CHRIS HANI BARAGWANATH HOSP	WARD 66	CITY OF JOHANNESBURG METRO	JOHANNESBURG D	<1	EOD	CULBA	MICROBIOLOGY : BLOOD CULTURE	ORG	ORGANISM/S ISOLATED	STRAG
TBN2595074	BLOOD CULTURE	19-02-2007	2007	2007-02-09	UNKNOWN	BARA ROUTINE	GAUTENG	CHRIS HANI BARAGWANATH HOSP	WARD 17	CITY OF JOHANNESBURG METRO	JOHANNESBURG D	<1	LOD	CULBA	MICROBIOLOGY : BLOOD CULTURE	ORG	ORGANISM/S ISOLATED	STRAG
TBN2426986	BLOOD CULTURE	02-11-2006	2006	31-10-2006	FEMALE	BARA ROUTINE	GAUTENG	CHRIS HANI BARAGWANATH HOSP	WARD 66	CITY OF JOHANNESBURG METRO	JOHANNESBURG D	<1	EOD	CULBA	MICROBIOLOGY : BLOOD CULTURE	ORG	ORGANISM/S ISOLATED	STRAG
TBS0809948	CEREBROSPINAL FLUID	27-05-2006	2006	24-05-2006	MALE	BARA ROUTINE	GAUTENG	CHRIS HANI BARAGWANATH HOSP	WARD 17	CITY OF JOHANNESBURG METRO	JOHANNESBURG D	<1	EOD	CULBA	MICROBIOLOGY : BLOOD CULTURE	ORG	ORGANISM/S ISOLATED	STRAG
TBN2170701	BLOOD CULTURE	11-05-2006	2006	2006-05-09	FEMALE	BARA ROUTINE	GAUTENG	CHRIS HANI BARAGWANATH HOSP	WARD 66	CITY OF JOHANNESBURG METRO	JOHANNESBURG D	<1	EOD	CULBA	MICROBIOLOGY : BLOOD CULTURE	ORG	ORGANISM/S ISOLATED	STRAG
TBN2595213	BLOOD CULTURE	19-02-2007	2007	2007-01-13	MALE	BARA ROUTINE	GAUTENG	CHRIS HANI BARAGWANATH HOSP	WARD 33	CITY OF JOHANNESBURG METRO	JOHANNESBURG D	<1	LOD	CULBA	MICROBIOLOGY : BLOOD CULTURE	ORG	ORGANISM/S ISOLATED	STRAG
TBN3077124	BLOOD CULTURE	01-01-2008	2008	31-12-2007	MALE	BARA ROUTINE	GAUTENG	CHRIS HANI BARAGWANATH HOSP	TRANSITIONAL INTENSIVE CARE	CITY OF JOHANNESBURG METRO	JOHANNESBURG D	<1	EOD	CULBA	MICROBIOLOGY : BLOOD CULTURE	ORG	ORGANISM/S ISOLATED	STRAG
TBN2534840	BLOOD CULTURE	15-01-2007	2007	13-01-2007	FEMALE	BARA ROUTINE	GAUTENG	CHRIS HANI BARAGWANATH HOSP		CITY OF JOHANNESBURG METRO	JOHANNESBURG D	<1	EOD	CULBA	MICROBIOLOGY : BLOOD CULTURE	ORG	ORGANISM/S ISOLATED	STRAG
TBN2625432	BLOOD CULTURE	09-03-2007	2007	05-03-2007	UNKNOWN	BARA ROUTINE	GAUTENG	CHRIS HANI BARAGWANATH HOSP	WARD 19	CITY OF JOHANNESBURG METRO	JOHANNESBURG D	<1	EOD	CULBA	MICROBIOLOGY : BLOOD CULTURE	ORG	ORGANISM/S ISOLATED	STRAG
TBN3076970	BLOOD CULTURE	01-01-2008	2008	2007-12-02	UNKNOWN	BARA ROUTINE	GAUTENG	CHRIS HANI BARAGWANATH HOSP		CITY OF JOHANNESBURG METRO	JOHANNESBURG D	<1	LOD	CULBA	MICROBIOLOGY : BLOOD CULTURE	ORG	ORGANISM/S ISOLATED	STRAG
TBN2552936	BLOOD CULTURE	25-01-2007	2007	24-01-2007	MALE	BARA ROUTINE	GAUTENG	CHRIS HANI BARAGWANATH HOSP	WARD 66	CITY OF JOHANNESBURG METRO	JOHANNESBURG D	<1	EOD	CULBA	MICROBIOLOGY : BLOOD CULTURE	ORG	ORGANISM/S ISOLATED	STRAG
TBN2241929	BLOOD CULTURE	28-06-2006	2006	2006-06-13	UNKNOWN	BARA ROUTINE	GAUTENG	CHRIS HANI BARAGWANATH HOSP	WARD 33	CITY OF JOHANNESBURG METRO	JOHANNESBURG D	<1	LOD	CULBA	MICROBIOLOGY : BLOOD CULTURE	ORG	ORGANISM/S ISOLATED	STRAG
TBN1475424	BLOOD CULTURE	15-11-2004	2004	14-11-2004	MALE	BARA ROUTINE	GAUTENG	CHRIS HANI BARAGWANATH HOSP	WARD 66	CITY OF JOHANNESBURG METRO	JOHANNESBURG D	<1	EOD	CULBA	MICROBIOLOGY : BLOOD CULTURE	ORG	ORGANISM/S ISOLATED	STRAG
TBN1386169	BLOOD CULTURE	09-09-2004	2004	08-09-2004	FEMALE	BARA ROUTINE	GAUTENG	CHRIS HANI BARAGWANATH HOSP	NEONATAL INTENSIVE CARE	CITY OF JOHANNESBURG METRO	JOHANNESBURG D	<1	EOD	CULBA	MICROBIOLOGY : BLOOD CULTURE	ORG	ORGANISM/S ISOLATED	STRAG
TBN2098798	BLOOD CULTURE	20-03-2006	2006	18-03-2006	MALE	BARA ROUTINE	GAUTENG	CHRIS HANI BARAGWANATH HOSP	WARD 66	CITY OF JOHANNESBURG METRO	JOHANNESBURG D	<1	EOD	CULBA	MICROBIOLOGY : BLOOD CULTURE	ORG	ORGANISM/S ISOLATED	STRAG
TBN2538655	BLOOD CULTURE	17-01-2007	2007	19-12-2006	FEMALE	BARA ROUTINE	GAUTENG	CHRIS HANI BARAGWANATH HOSP	WARD 17	CITY OF JOHANNESBURG METRO	JOHANNESBURG D	<1	LOD	CULBA	MICROBIOLOGY : BLOOD CULTURE	ORG	ORGANISM/S ISOLATED	STRAG
TBN2630522	BLOOD CULTURE	13-03-2007	2007	24-02-2007	UNKNOWN	BARA ROUTINE	GAUTENG	CHRIS HANI BARAGWANATH HOSP	WARD 19	CITY OF JOHANNESBURG METRO	JOHANNESBURG D	<1	LOD	CULBA	MICROBIOLOGY : BLOOD CULTURE	ORG	ORGANISM/S ISOLATED	STRAG
TBN2296236	BLOOD CULTURE	07-08-2006	2006	08-07-2006	FEMALE	BARA ROUTINE	GAUTENG	CHRIS HANI BARAGWANATH HOSP	WARD 18	CITY OF JOHANNESBURG METRO	JOHANNESBURG D	<1	LOD	CULBA	MICROBIOLOGY : BLOOD CULTURE	ORGSY	NOT AVAILABLE	STRAG
TBN2508087	BLOOD CULTURE	24-12-2006	2006	2006-12-05	MALE	BARA ROUTINE	GAUTENG	CHRIS HANI BARAGWANATH HOSP	WARD 19	CITY OF JOHANNESBURG METRO	JOHANNESBURG D	<1	LOD	CULBA	MICROBIOLOGY : BLOOD CULTURE	ORG	ORGANISM/S ISOLATED	STRAG
TBN2915108	BLOOD CULTURE	18-09-2007	2007	2007-09-16	UNKNOWN	BARA ROUTINE	GAUTENG	CHRIS HANI BARAGWANATH HOSP		CITY OF JOHANNESBURG METRO	JOHANNESBURG D	<1	EOD	CULBA	MICROBIOLOGY : BLOOD CULTURE	ORG	ORGANISM/S ISOLATED	STRAG
TBN3039284	BLOOD CULTURE	30-11-2007	2007	2007-09-08	MALE	BARA ROUTINE	GAUTENG	CHRIS HANI BARAGWANATH HOSP	WARD 33	CITY OF JOHANNESBURG METRO	JOHANNESBURG D	<1	LOD	CULBA	MICROBIOLOGY : BLOOD CULTURE	ORG	ORGANISM/S ISOLATED	STRAG
TBS0342822	CEREBROSPINAL FLUID	23-11-2004	2004	08-10-2004	FEMALE	BARA STAT	GAUTENG	CHRIS HANI BARAGWANATH HOSP	WARD 17	CITY OF JOHANNESBURG METRO	JOHANNESBURG D	<1	LOD	CSFLA	BACTERIAL ANTIGEN TESTS	STRB	STREPTOCOCCUS GROUP B	POS
TBS0339063	CEREBROSPINAL FLUID	19-11-2004	2004	05-11-2004	UNKNOWN	BARA STAT	GAUTENG	CHRIS HANI BARAGWANATH HOSP	WARD 36	CITY OF JOHANNESBURG METRO	JOHANNESBURG D	<1	LOD	CSF	CEREBROSPINAL FLUID	CSFGR	^BCULTURE RESULT:^B	STRAG
TBS0347566	CEREBROSPINAL FLUID	29-11-2004	2004	26-11-2004	FEMALE	BARA STAT	GAUTENG	CHRIS HANI BARAGWANATH HOSP	WARD 66	CITY OF JOHANNESBURG METRO	JOHANNESBURG D	<1	EOD	CSF	CEREBROSPINAL FLUID	CSFGR	^BCULTURE RESULT:^B	STRAG
FBE1161272	BLOOD CULTURE	27-11-2007	2007	25-11-2007	FEMALE	BETHLEHEM	FREE STATE	DIHLABENG HOSPITAL	NEONATAL UNIT	THABO MOFUTSANYANA	DIHLABENG	<1	EOD	CULBA	MICROBIOLOGY : BLOOD CULTURE	CULT+	CULTURE: AEROBIC ORGANISMS	STRAG
FBE1128398	BLOOD CULTURE	20-08-2007	2007	12-08-2007	MALE	BETHLEHEM	FREE STATE	DIHLABENG HOSPITAL	NEONATAL UNIT	THABO MOFUTSANYANA	DIHLABENG	<1	LOD	CULBA	MICROBIOLOGY : BLOOD CULTURE	CULT+	CULTURE: AEROBIC ORGANISMS	STRAG
FBE1084358	BLOOD CULTURE	25-03-2007	2007	01-03-2007	MALE	BETHLEHEM	FREE STATE	DIHLABENG HOSPITAL	NEONATAL UNIT	THABO MOFUTSANYANA	DIHLABENG	<1	LOD	CULBA	MICROBIOLOGY : BLOOD CULTURE	CULT+	CULTURE: AEROBIC ORGANISMS	STRAG
GBO2502123	BLOOD CULTURE	05-07-2007	2007	03-07-2007	UNKNOWN	BOKSBURG BENONI	GAUTENG	TAMBO MEMORIAL HOSPITAL	WARD 4	EKURHULENI METRO	EKURHULENI SOUTH 1	<1	EOD	CULBA	MICROBIOLOGY : BLOOD CULTURE	CULT+	CULTURE: AEROBIC ORGANISMS	STRAG
GBO2825752	BLOOD CULTURE	21-10-2008	2008	06-10-2008	FEMALE	BOKSBURG BENONI	GAUTENG	TAMBO MEMORIAL HOSPITAL	WARD 7A	EKURHULENI METRO	EKURHULENI SOUTH 1	<1	LOD	CULBA	MICROBIOLOGY : BLOOD CULTURE	CULT+	CULTURE: AEROBIC ORGANISMS	STRAG
GBO1974215	CEREBROSPINAL FLUID	13-04-2005	2005	01-04-2005	MALE	BOKSBURG BENONI	GAUTENG	TAMBO MEMORIAL HOSPITAL	WARD 11	EKURHULENI METRO	EKURHULENI SOUTH 1	<1	LOD	CSF	CEREBROSPINAL FLUID	CSFGR	^BCULTURE RESULT:^B	STRAG
GBO2066973	CEREBROSPINAL FLUID	25-08-2005	2005	01-07-2005	FEMALE	BOKSBURG BENONI	GAUTENG	TAMBO MEMORIAL HOSPITAL	WARD 12	EKURHULENI METRO	EKURHULENI SOUTH 1	<1	LOD	CSF	CEREBROSPINAL FLUID	CSFGR	^BCULTURE RESULT:^B	STRGB
GBO2197648	BLOOD CULTURE	16-03-2006	2006	14-03-2006	UNKNOWN	BOKSBURG BENONI	GAUTENG	TAMBO MEMORIAL HOSPITAL	WARD 4	EKURHULENI METRO	EKURHULENI SOUTH 1	<1	EOD	CULBA	MICROBIOLOGY : BLOOD CULTURE	CULT+	CULTURE: AEROBIC ORGANISMS	STRAG
GBO2480198	BLOOD CULTURE	24-05-2007	2007	22-05-2007	FEMALE	BOKSBURG BENONI	GAUTENG	TAMBO MEMORIAL HOSPITAL	WARD 4	EKURHULENI METRO	EKURHULENI SOUTH 1	<1	EOD	CULBA	MICROBIOLOGY : BLOOD CULTURE	ORGSX	NOT AVAILABLE	STRAG
GBO2567777	BLOOD CULTURE	29-09-2007	2007	01-09-2007	MALE	BOKSBURG BENONI	GAUTENG	TAMBO MEMORIAL HOSPITAL	WARD 11	EKURHULENI METRO	EKURHULENI SOUTH 1	<1	LOD	CULBA	MICROBIOLOGY : BLOOD CULTURE	CULT+	CULTURE: AEROBIC ORGANISMS	STRAG
GBO2369052	BLOOD CULTURE	04-12-2006	2006	03-12-2006	FEMALE	BOKSBURG BENONI	GAUTENG	TAMBO MEMORIAL HOSPITAL	WARD 4	EKURHULENI METRO	EKURHULENI SOUTH 1	<1	EOD	CULBA	MICROBIOLOGY : BLOOD CULTURE	CULT+	CULTURE: AEROBIC ORGANISMS	STRAG
GBO1756538	BLOOD CULTURE	17-05-2004	2004	16-05-2004	MALE	BOKSBURG BENONI	GAUTENG	TAMBO MEMORIAL HOSPITAL	WARD 4	EKURHULENI METRO	EKURHULENI SOUTH 1	<1	EOD	CULBA	MICROBIOLOGY : BLOOD CULTURE	CULT+	CULTURE: AEROBIC ORGANISMS	STRGB
GBO2442438	BLOOD CULTURE	24-03-2007	2007	31-01-2007	FEMALE	BOKSBURG BENONI	GAUTENG	TAMBO MEMORIAL HOSPITAL	WARD 11	EKURHULENI METRO	EKURHULENI SOUTH 1	<1	LOD	CULBA	MICROBIOLOGY : BLOOD CULTURE	ORGSX	NOT AVAILABLE	STRAG
GBO1701429	CEREBROSPINAL FLUID	22-02-2004	2004	16-02-2004	FEMALE	BOKSBURG BENONI	GAUTENG	TAMBO MEMORIAL HOSPITAL	WARD 4	EKURHULENI METRO	EKURHULENI SOUTH 1	<1	EOD	CSF	CEREBROSPINAL FLUID	CSFGR	^BCULTURE RESULT:^B	STRAG
GBO2860017	BLOOD CULTURE	15-12-2008	2008	13-12-2008	MALE	BOKSBURG BENONI	GAUTENG	TAMBO MEMORIAL HOSPITAL	WARD 4	EKURHULENI METRO	EKURHULENI SOUTH 1	<1	EOD	CULBA	MICROBIOLOGY : BLOOD CULTURE	CULT+	CULTURE: AEROBIC ORGANISMS	STRAG
GBO2448560	BLOOD CULTURE	03-04-2007	2007	19-03-2007	FEMALE	BOKSBURG BENONI	GAUTENG	TAMBO MEMORIAL HOSPITAL	PAEDIATRIC OUT PATIENTS DEPART	EKURHULENI METRO	EKURHULENI SOUTH 1	<1	LOD	CULBA	MICROBIOLOGY : BLOOD CULTURE	CULT+	CULTURE: AEROBIC ORGANISMS	STRAG
GBO2125938	BLOOD CULTURE	21-11-2005	2005	20-11-2005	FEMALE	BOKSBURG BENONI	GAUTENG	TAMBO MEMORIAL HOSPITAL	WARD 4	EKURHULENI METRO	EKURHULENI SOUTH 1	<1	EOD	CULBA	MICROBIOLOGY : BLOOD CULTURE	CULT+	CULTURE: AEROBIC ORGANISMS	STRGB
GBO2265157	BLOOD CULTURE	01-07-2006	2006	29-06-2006	FEMALE	BOKSBURG BENONI	GAUTENG	TAMBO MEMORIAL HOSPITAL	WARD 4	EKURHULENI METRO	EKURHULENI SOUTH 1	<1	EOD	CULBA	MICROBIOLOGY : BLOOD CULTURE	CULT+	CULTURE: AEROBIC ORGANISMS	STRAG
GBO2369988	BLOOD CULTURE	05-12-2006	2006	22-11-2006	MALE	BOKSBURG BENONI	GAUTENG	TAMBO MEMORIAL HOSPITAL	WARD 4	EKURHULENI METRO	EKURHULENI SOUTH 1	<1	LOD	CULBA	MICROBIOLOGY : BLOOD CULTURE	CULT+	CULTURE: AEROBIC ORGANISMS	STRGB
GBO2539679	BLOOD CULTURE	24-08-2007	2007	23-08-2007	MALE	BOKSBURG BENONI	GAUTENG	TAMBO MEMORIAL HOSPITAL	WARD 4	EKURHULENI METRO	EKURHULENI SOUTH 1	<1	EOD	CULBA	MICROBIOLOGY : BLOOD CULTURE	CULT+	CULTURE: AEROBIC ORGANISMS	STRAG
GBO1689484	BLOOD CULTURE	05-02-2004	2004	03-02-2004	MALE	BOKSBURG BENONI	GAUTENG	TAMBO MEMORIAL HOSPITAL	WARD 4	EKURHULENI METRO	EKURHULENI SOUTH 1	<1	EOD	CULBA	MICROBIOLOGY : BLOOD CULTURE	CULT+	CULTURE: AEROBIC ORGANISMS	STRGB
GBO2193484	CEREBROSPINAL FLUID	09-03-2006	2006	03-03-2006	MALE	BOKSBURG BENONI	GAUTENG	TAMBO MEMORIAL HOSPITAL	WARD 4	EKURHULENI METRO	EKURHULENI SOUTH 1	<1	EOD	CSF	CEREBROSPINAL FLUID	CSFGR	^BCULTURE RESULT:^B	STRAG
GBO2768798	BLOOD CULTURE	20-07-2008	2008	20-07-2008	MALE	BOKSBURG BENONI	GAUTENG	TAMBO MEMORIAL HOSPITAL	NEONATAL INTENSIVE CARE	EKURHULENI METRO	EKURHULENI SOUTH 1	<1	EOD	CULBA	MICROBIOLOGY : BLOOD CULTURE	CULT+	CULTURE: AEROBIC ORGANISMS	STRAG
GBO2684000	BLOOD CULTURE	14-03-2008	2008	13-03-2008	UNKNOWN	BOKSBURG BENONI	GAUTENG	TAMBO MEMORIAL HOSPITAL	WARD 4	EKURHULENI METRO	EKURHULENI SOUTH 1	<1	EOD	CULBA	MICROBIOLOGY : BLOOD CULTURE	CULT+	CULTURE: AEROBIC ORGANISMS	STRAG
GBO2479915	BLOOD CULTURE	24-05-2007	2007	22-05-2007	UNKNOWN	BOKSBURG BENONI	GAUTENG	TAMBO MEMORIAL HOSPITAL	WARD 4	EKURHULENI METRO	EKURHULENI SOUTH 1	<1	EOD	CULBA	MICROBIOLOGY : BLOOD CULTURE	CULT+	CULTURE: AEROBIC ORGANISMS	STRAG
GBO2758526	BLOOD CULTURE	03-07-2008	2008	29-06-2008	MALE	BOKSBURG BENONI	GAUTENG	TAMBO MEMORIAL HOSPITAL	NEONATAL INTENSIVE CARE	EKURHULENI METRO	EKURHULENI SOUTH 1	<1	EOD	CULBA	MICROBIOLOGY : BLOOD CULTURE	CULT+	CULTURE: AEROBIC ORGANISMS	STRAG
GBO2330482	BLOOD CULTURE	08-10-2006	2006	23-09-2006	MALE	BOKSBURG BENONI	GAUTENG	TAMBO MEMORIAL HOSPITAL	WARD 11	EKURHULENI METRO	EKURHULENI SOUTH 1	<1	LOD	CULBA	MICROBIOLOGY : BLOOD CULTURE	CULT+	CULTURE: AEROBIC ORGANISMS	STRAG
GBO1919969	BLOOD CULTURE	27-01-2005	2005	24-01-2005	MALE	BOKSBURG BENONI	GAUTENG	TAMBO MEMORIAL HOSPITAL	WARD 4	EKURHULENI METRO	EKURHULENI SOUTH 1	<1	EOD	CULBA	MICROBIOLOGY : BLOOD CULTURE	CULT+	CULTURE: AEROBIC ORGANISMS	STRGB
GBO2335323	BLOOD CULTURE	14-10-2006	2006	22-09-2006	MALE	BOKSBURG BENONI	GAUTENG	TAMBO MEMORIAL HOSPITAL	WARD 4	EKURHULENI METRO	EKURHULENI SOUTH 1	<1	LOD	CULBA	MICROBIOLOGY : BLOOD CULTURE	CULT+	CULTURE: AEROBIC ORGANISMS	STRGB
FBO0380304	CEREBROSPINAL FLUID	27-07-2005	2005	21-06-2005	FEMALE	BOTSHABELO	FREE STATE	DR JS MOROKA HOSPITAL		MOTHEO	MANGAUNG	<1	LOD	CSF	CEREBROSPINAL FLUID	CSFGR	^BCULTURE RESULT:^B	STRGB
FBO0360081	CEREBROSPINAL FLUID	31-01-2005	2005	05-01-2005	F	BOTSHABELO LABORATORY	FREE STATE	DR JS MOROKA HOSPITAL		MOTHEO	MANGAUNG	<1	LOD	CSF	CEREBROSPINAL FLUID	CSFGR	^BCULTURE RESULT:^B	STRGB
GCA0449277	CEREBROSPINAL FLUID	28-02-2005	2005	06-02-2005	F	CARLETONVILLE LABORATORY	GAUTENG	CARLETONVILLE HOSPITAL	WARD 2	WEST RAND	WESTONARIA	<1	LOD	CSF	CEREBROSPINAL FLUID	CSFGR	^BCULTURE RESULT:^B	STRAG
TJG4431218	CEREBROSPINAL FLUID	02-12-2008	2008	25-11-2008	F	CHARLOTTE MAXEKE HOSPITAL LABORATORY	GAUTENG	CHARLOTTE MAXEKE HOSPITAL	161	CITY OF JOHANNESBURG METRO	JOHANNESBURG F	<1	LOD
TJG1767128	BLOOD CULTURE	03-10-2005	2005	23-08-2005	M	CHARLOTTE MAXEKE HOSPITAL LABORATORY	GAUTENG	CHARLOTTE MAXEKE HOSPITAL	WARD 177	CITY OF JOHANNESBURG METRO	JOHANNESBURG F	<1	LOD	CULBA	MICROBIOLOGY : BLOOD CULTURE	ORGSX	NOT AVAILABLE	STRGB
TJG1539670	CEREBROSPINAL FLUID	05-07-2005	2005	26-06-2005	M	CHARLOTTE MAXEKE HOSPITAL LABORATORY	GAUTENG	CHARLOTTE MAXEKE HOSPITAL	WARD 161	CITY OF JOHANNESBURG METRO	JOHANNESBURG F	<1	LOD	CSF-	CEREBROSPINAL FLUID	CSFGR	^BCULTURE RESULT:^B	STRAG
TJG4317465	CEREBROSPINAL FLUID	18-10-2008	2008	07-10-2008	M	CHARLOTTE MAXEKE HOSPITAL LABORATORY	GAUTENG	CHARLOTTE MAXEKE HOSPITAL	WARD 165	CITY OF JOHANNESBURG METRO	JOHANNESBURG F	<1	LOD	CSF-	CEREBROSPINAL FLUID	CSFGR	^BCULTURE RESULT:^B	STRAG
TJG1026717	BLOOD CULTURE	26-11-2004	2004	22-11-2004	F	CHARLOTTE MAXEKE HOSPITAL LABORATORY	GAUTENG	CHARLOTTE MAXEKE HOSPITAL	WARD 177	CITY OF JOHANNESBURG METRO	JOHANNESBURG F	<1	EOD	CULBA	MICROBIOLOGY : BLOOD CULTURE	ORG	ORGANISM/S ISOLATED	STRGB
TJG4280309	CEREBROSPINAL FLUID	04-10-2008	2008	15-09-2008	M	CHARLOTTE MAXEKE HOSPITAL LABORATORY	GAUTENG	CHARLOTTE MAXEKE HOSPITAL	WARD 165	CITY OF JOHANNESBURG METRO	JOHANNESBURG F	<1	LOD	CSF-	CEREBROSPINAL FLUID	CSFNG	^BCULTURE RESULT:^B	STRAG
TJG4020122	CEREBROSPINAL FLUID	20-06-2008	2008	07-06-2008	M	CHARLOTTE MAXEKE HOSPITAL LABORATORY	GAUTENG	CHARLOTTE MAXEKE HOSPITAL	WARD 165	CITY OF JOHANNESBURG METRO	JOHANNESBURG F	<1	LOD	CSF-	CEREBROSPINAL FLUID	CSFGR	^BCULTURE RESULT:^B	STRAG
TJG0469900	CEREBROSPINAL FLUID	22-03-2004	2004	06-03-2004	F	CHARLOTTE MAXEKE HOSPITAL LABORATORY	GAUTENG	CHARLOTTE MAXEKE HOSPITAL	WARD 161	CITY OF JOHANNESBURG METRO	JOHANNESBURG F	<1	LOD	CSF-	CEREBROSPINAL FLUID	CSFGR	^BCULTURE RESULT:^B	STRAG
TJG4054229	CEREBROSPINAL FLUID	06-07-2008	2008	26-06-2008	M	CHARLOTTE MAXEKE HOSPITAL LABORATORY	GAUTENG	CHARLOTTE MAXEKE HOSPITAL	WARD 161	CITY OF JOHANNESBURG METRO	JOHANNESBURG F	<1	LOD	CSF-	CEREBROSPINAL FLUID	CSFGR	^BCULTURE RESULT:^B	STRGB
TJG1576543	CEREBROSPINAL FLUID	20-07-2005	2005	12-07-2005	F	CHARLOTTE MAXEKE HOSPITAL LABORATORY	GAUTENG	CHARLOTTE MAXEKE HOSPITAL	WARD 161	CITY OF JOHANNESBURG METRO	JOHANNESBURG F	<1	LOD	CSF-	CEREBROSPINAL FLUID	CSFGR	^BCULTURE RESULT:^B	STRAG
TJG0462632	CEREBROSPINAL FLUID	17-03-2004	2004	09-03-2004	M	CHARLOTTE MAXEKE HOSPITAL LABORATORY	GAUTENG	CHARLOTTE MAXEKE HOSPITAL		CITY OF JOHANNESBURG METRO	JOHANNESBURG F	<1	LOD	CSF-	CEREBROSPINAL FLUID	CSFGR	^BCULTURE RESULT:^B	STRAG
TJG4127826	CEREBROSPINAL FLUID	05-08-2008	2008	24-07-2008	M	CHARLOTTE MAXEKE HOSPITAL LABORATORY	GAUTENG	CHARLOTTE MAXEKE HOSPITAL	WARD 161	CITY OF JOHANNESBURG METRO	JOHANNESBURG F	<1	LOD	CSF-	CEREBROSPINAL FLUID	CSFGR	^BCULTURE RESULT:^B	STRGB
TJG4353525	BLOOD CULTURE	02-11-2008	2008	01-11-2008	F	CHARLOTTE MAXEKE HOSPITAL LABORATORY	GAUTENG	CHARLOTTE MAXEKE HOSPITAL	WARD 166	CITY OF JOHANNESBURG METRO	JOHANNESBURG F	<1	EOD	CULBA	MICROBIOLOGY : BLOOD CULTURE	ORGSX	NOT AVAILABLE	STRAG
TJG4363623	CEREBROSPINAL FLUID	05-11-2008	2008	22-10-2008	F	CHARLOTTE MAXEKE HOSPITAL LABORATORY	GAUTENG	CHARLOTTE MAXEKE HOSPITAL	WARD 161	CITY OF JOHANNESBURG METRO	JOHANNESBURG F	<1	LOD	CSF-	CEREBROSPINAL FLUID	CSFGR	^BCULTURE RESULT:^B	STRGB
TJG1294124	CEREBROSPINAL FLUID	28-03-2005	2005	04-03-2005	M	CHARLOTTE MAXEKE HOSPITAL LABORATORY	GAUTENG	CHARLOTTE MAXEKE HOSPITAL	WARD 161	CITY OF JOHANNESBURG METRO	JOHANNESBURG F	<1	LOD	CSF-	CEREBROSPINAL FLUID	CSFGR	^BCULTURE RESULT:^B	STRAG
TJG0465927	CEREBROSPINAL FLUID	19-03-2004	2004	16-03-2004	M	CHARLOTTE MAXEKE HOSPITAL LABORATORY	GAUTENG	CHARLOTTE MAXEKE HOSPITAL	WARD 161	CITY OF JOHANNESBURG METRO	JOHANNESBURG F	<1	EOD	CSF-	CEREBROSPINAL FLUID	CSFGR	^BCULTURE RESULT:^B	STRGB
TJG1786213	CEREBROSPINAL FLUID	09-10-2005	2005	01-08-2005	F	CHARLOTTE MAXEKE HOSPITAL LABORATORY	GAUTENG	CHARLOTTE MAXEKE HOSPITAL	WARD 161	CITY OF JOHANNESBURG METRO	JOHANNESBURG F	<1	LOD	CSF-	CEREBROSPINAL FLUID	CSFGR	^BCULTURE RESULT:^B	STRGB
TJG1670214	CEREBROSPINAL FLUID	25-08-2005	2005	31-07-2005	M	CHARLOTTE MAXEKE HOSPITAL LABORATORY	GAUTENG	CHARLOTTE MAXEKE HOSPITAL	WARD 161	CITY OF JOHANNESBURG METRO	JOHANNESBURG F	<1	LOD	CSF-	CEREBROSPINAL FLUID	CSFGR	^BCULTURE RESULT:^B	STRGB
TJG1284257	CEREBROSPINAL FLUID	22-03-2005	2005	14-01-2005	F	CHARLOTTE MAXEKE HOSPITAL LABORATORY	GAUTENG	CHARLOTTE MAXEKE HOSPITAL	WARD 161	CITY OF JOHANNESBURG METRO	JOHANNESBURG F	<1	LOD	CSF-	CEREBROSPINAL FLUID	CSFGR	^BCULTURE RESULT:^B	STRAG
TJG1222152	CEREBROSPINAL FLUID	24-02-2005	2005	06-02-2005	F	CHARLOTTE MAXEKE HOSPITAL LABORATORY	GAUTENG	CHARLOTTE MAXEKE HOSPITAL	WARD 161	CITY OF JOHANNESBURG METRO	JOHANNESBURG F	<1	LOD	CSF-	CEREBROSPINAL FLUID	CSFGR	^BCULTURE RESULT:^B	STRAG
TJG2773122	CEREBROSPINAL FLUID	05-12-2006	2006	20-11-2006	F	CHARLOTTE MAXEKE HOSPITAL LABORATORY	GAUTENG	CHARLOTTE MAXEKE HOSPITAL	WARD 161	CITY OF JOHANNESBURG METRO	JOHANNESBURG F	<1	LOD	CSF-	CEREBROSPINAL FLUID	CSFGR	^BCULTURE RESULT:^B	STRGB
TJG4299564	CEREBROSPINAL FLUID	12-10-2008	2008	03-09-2008	F	CHARLOTTE MAXEKE HOSPITAL LABORATORY	GAUTENG	CHARLOTTE MAXEKE HOSPITAL	165	CITY OF JOHANNESBURG METRO	JOHANNESBURG F	<1	LOD
TJG1158514	CEREBROSPINAL FLUID	30-01-2005	2005	24-01-2005	M	CHARLOTTE MAXEKE HOSPITAL LABORATORY	GAUTENG	SOUTH RAND HOSPITAL	WARD 12	CITY OF JOHANNESBURG METRO	JOHANNESBURG F	<1	EOD	CSF-	CEREBROSPINAL FLUID	CSFGR	^BCULTURE RESULT:^B	STRAG
TJI1143263	BLOOD CULTURE	08-03-2005	2005	03-03-2005	M	CHARLOTTE MAXEKE INFECTION CONTROL LABORATORY	GAUTENG	CHARLOTTE MAXEKE HOSPITAL	WARD 166	CITY OF JOHANNESBURG METRO	JOHANNESBURG F	<1	EOD	MIC	MEAN INHIBITORY CONCENTRATION	ORGC	ORGANISM	STRAG
TJI1122427	BLOOD CULTURE	20-07-2004	2004	07-06-2004	M	CHARLOTTE MAXEKE INFECTION CONTROL LABORATORY	GAUTENG	CHARLOTTE MAXEKE HOSPITAL	WARD 287	CITY OF JOHANNESBURG METRO	JOHANNESBURG F	<1	LOD	MIC	MEAN INHIBITORY CONCENTRATION	ORGC	ORGANISM	STRAG
TJI1156259	BLOOD CULTURE	15-07-2005	2005	29-04-2005	F	CHARLOTTE MAXEKE INFECTION CONTROL LABORATORY	GAUTENG	CHARLOTTE MAXEKE HOSPITAL	WARD 287	CITY OF JOHANNESBURG METRO	JOHANNESBURG F	<1	LOD	MIC	MEAN INHIBITORY CONCENTRATION	ORGC	ORGANISM	STRAG
TJI1112164	CEREBROSPINAL FLUID	24-03-2004	2004	20-03-2004	F	CHARLOTTE MAXEKE INFECTION CONTROL LABORATORY	GAUTENG	CHARLOTTE MAXEKE HOSPITAL	WARD 166	CITY OF JOHANNESBURG METRO	JOHANNESBURG F	<1	EOD	MIC	MEAN INHIBITORY CONCENTRATION	ORGC	ORGANISM	STRAG
TJI1116958	BLOOD CULTURE	18-05-2004	2004	09-03-2004	F	CHARLOTTE MAXEKE INFECTION CONTROL LABORATORY	GAUTENG	CHARLOTTE MAXEKE HOSPITAL	WARD 287	CITY OF JOHANNESBURG METRO	JOHANNESBURG F	<1	LOD	MIC	MEAN INHIBITORY CONCENTRATION	ORGC	ORGANISM	STRAG
TJI1128102	BLOOD CULTURE	22-09-2004	2004	18-07-2004	F	CHARLOTTE MAXEKE INFECTION CONTROL LABORATORY	GAUTENG	CHARLOTTE MAXEKE HOSPITAL	WARD 287	CITY OF JOHANNESBURG METRO	JOHANNESBURG F	<1	LOD	MIC	MEAN INHIBITORY CONCENTRATION	ORGC	ORGANISM	STRAG
TBN1872665	BLOOD CULTURE	30-09-2005	2005	2005-09-28		CHRIS HANI BARAGWANATH LABORATORY	GAUTENG	CHRIS HANI BARAGWANATH HOSP	TRANSITIONAL INTENSIVE CARE	CITY OF JOHANNESBURG METRO	JOHANNESBURG D	<1	EOD	CULBA	MICROBIOLOGY : BLOOD CULTURE	ORG	ORGANISM/S ISOLATED	STRAG
TBN3082982	BLOOD CULTURE	04-01-2008	2008	14-12-2007	M	CHRIS HANI BARAGWANATH LABORATORY	GAUTENG	CHRIS HANI BARAGWANATH HOSP	WARD 17	CITY OF JOHANNESBURG METRO	JOHANNESBURG D	<1	LOD	CULBA	MICROBIOLOGY : BLOOD CULTURE	ORG	ORGANISM/S ISOLATED	STRAG
TBN3731999	BLOOD CULTURE	30-11-2008	2008	2008-11-29	F	CHRIS HANI BARAGWANATH LABORATORY	GAUTENG	CHRIS HANI BARAGWANATH HOSP	ADMISSION WARD	CITY OF JOHANNESBURG METRO	JOHANNESBURG D	<1	EOD	CULBA	MICROBIOLOGY : BLOOD CULTURE	ORG	ORGANISM/S ISOLATED	STRAG
TBS0670587	CEREBROSPINAL FLUID	26-12-2005	2005	2005-12-21		CHRIS HANI BARAGWANATH LABORATORY	GAUTENG	CHRIS HANI BARAGWANATH HOSP	WARD 19	CITY OF JOHANNESBURG METRO	JOHANNESBURG D	<1	EOD	CSF-	CEREBROSPINAL FLUID	CSFGR	^BCULTURE RESULT:^B	STRAG
TBN3110416	BLOOD CULTURE	21-01-2008	2008	2008-01-21	F	CHRIS HANI BARAGWANATH LABORATORY	GAUTENG	CHRIS HANI BARAGWANATH HOSP	LABOUR WARD	CITY OF JOHANNESBURG METRO	JOHANNESBURG D	<1	EOD	CULBA	MICROBIOLOGY : BLOOD CULTURE	ORG	ORGANISM/S ISOLATED	STRAG
TBN1589261	BLOOD CULTURE	19-02-2005	2005	2005-02-02	F	CHRIS HANI BARAGWANATH LABORATORY	GAUTENG	CHRIS HANI BARAGWANATH HOSP	WARD 19	CITY OF JOHANNESBURG METRO	JOHANNESBURG D	<1	LOD	CULBA	MICROBIOLOGY : BLOOD CULTURE	ORG	ORGANISM/S ISOLATED	STRAG
TBS0897249	CEREBROSPINAL FLUID	29-08-2006	2006	18-08-2006	M	CHRIS HANI BARAGWANATH LABORATORY	GAUTENG	CHRIS HANI BARAGWANATH HOSP	WARD 19	CITY OF JOHANNESBURG METRO	JOHANNESBURG D	<1	LOD	CSF-	CEREBROSPINAL FLUID	CSFGR	^BCULTURE RESULT:^B	STRAG
TBN3524161	BLOOD CULTURE	10-09-2008	2008	04-09-2008		CHRIS HANI BARAGWANATH LABORATORY	GAUTENG	CHRIS HANI BARAGWANATH HOSP	WARD 19	CITY OF JOHANNESBURG METRO	JOHANNESBURG D	<1	EOD	CULBA	MICROBIOLOGY : BLOOD CULTURE	ORG	ORGANISM/S ISOLATED	STRAG
TBN3471196	CEREBROSPINAL FLUID	20-08-2008	2008	27-07-2008	M	CHRIS HANI BARAGWANATH LABORATORY	GAUTENG	CHRIS HANI BARAGWANATH HOSP	WARD 36	CITY OF JOHANNESBURG METRO	JOHANNESBURG D	<1	LOD	CSF	CEREBROSPINAL FLUID	CSFGR	^BCULTURE RESULT:^B	STRAG
TBN3707658	BLOOD CULTURE	20-11-2008	2008	10-11-2008	M	CHRIS HANI BARAGWANATH LABORATORY	GAUTENG	CHRIS HANI BARAGWANATH HOSP	WARD 33	CITY OF JOHANNESBURG METRO	JOHANNESBURG D	<1	LOD	CULBA	MICROBIOLOGY : BLOOD CULTURE	ORG	ORGANISM/S ISOLATED	STRAG
TBN1653232	BLOOD CULTURE	11-04-2005	2005	2005-03-31	M	CHRIS HANI BARAGWANATH LABORATORY	GAUTENG	CHRIS HANI BARAGWANATH HOSP	WARD 19	CITY OF JOHANNESBURG METRO	JOHANNESBURG D	<1	LOD	CULBA	MICROBIOLOGY : BLOOD CULTURE	ORG	ORGANISM/S ISOLATED	STRAG
TBN3524971	BLOOD CULTURE	10-09-2008	2008	10-09-2008	F	CHRIS HANI BARAGWANATH LABORATORY	GAUTENG	CHRIS HANI BARAGWANATH HOSP	LABOUR WARD	CITY OF JOHANNESBURG METRO	JOHANNESBURG D	<1	EOD	CULBA	MICROBIOLOGY : BLOOD CULTURE	ORG	ORGANISM/S ISOLATED	STRAG
TBS0449380	CEREBROSPINAL FLUID	29-03-2005	2005	27-03-2005	M	CHRIS HANI BARAGWANATH LABORATORY	GAUTENG	CHRIS HANI BARAGWANATH HOSP	WARD 19	CITY OF JOHANNESBURG METRO	JOHANNESBURG D	<1	EOD	CSF-	CEREBROSPINAL FLUID	CSFGR	^BCULTURE RESULT:^B	STRAG
TBN3122232	BLOOD CULTURE	28-01-2008	2008	27-01-2008	F	CHRIS HANI BARAGWANATH LABORATORY	GAUTENG	CHRIS HANI BARAGWANATH HOSP	LABOUR WARD	CITY OF JOHANNESBURG METRO	JOHANNESBURG D	<1	EOD	CULBA	MICROBIOLOGY : BLOOD CULTURE	ORG	ORGANISM/S ISOLATED	STRAG
TBN3186814	BLOOD CULTURE	05-03-2008	2008	2008-03-04		CHRIS HANI BARAGWANATH LABORATORY	GAUTENG	CHRIS HANI BARAGWANATH HOSP	TRANSITIONAL INTENSIVE CARE	CITY OF JOHANNESBURG METRO	JOHANNESBURG D	<1	EOD	CULBA	MICROBIOLOGY : BLOOD CULTURE	ORG	ORGANISM/S ISOLATED	STRAG
TBN3491708	BLOOD CULTURE	28-08-2008	2008	2008-08-28		CHRIS HANI BARAGWANATH LABORATORY	GAUTENG	CHRIS HANI BARAGWANATH HOSP	TRANSITIONAL INTENSIVE CARE	CITY OF JOHANNESBURG METRO	JOHANNESBURG D	<1	EOD	CULBA	MICROBIOLOGY : BLOOD CULTURE	ORG	ORGANISM/S ISOLATED	STRAG
TBS0578228	CEREBROSPINAL FLUID	10-09-2005	2005	2005-08-31	F	CHRIS HANI BARAGWANATH LABORATORY	GAUTENG	CHRIS HANI BARAGWANATH HOSP	WARD 19	CITY OF JOHANNESBURG METRO	JOHANNESBURG D	<1	LOD	CSF-	CEREBROSPINAL FLUID	CSFGR	^BCULTURE RESULT:^B	STRAG
TBN1807811	BLOOD CULTURE	12-08-2005	2005	2005-08-11	F	CHRIS HANI BARAGWANATH LABORATORY	GAUTENG	CHRIS HANI BARAGWANATH HOSP	WARD 66	CITY OF JOHANNESBURG METRO	JOHANNESBURG D	<1	EOD	CULBA	MICROBIOLOGY : BLOOD CULTURE	ORG	ORGANISM/S ISOLATED	STRAG
TBN1767314	BLOOD CULTURE	11-07-2005	2005	23-06-2005		CHRIS HANI BARAGWANATH LABORATORY	GAUTENG	CHRIS HANI BARAGWANATH HOSP	WARD 17	CITY OF JOHANNESBURG METRO	JOHANNESBURG D	<1	LOD	CULBA	MICROBIOLOGY : BLOOD CULTURE	ORG	ORGANISM/S ISOLATED	STRAG
TBS1517219	CEREBROSPINAL FLUID	06-07-2008	2008	2008-06-26	M	CHRIS HANI BARAGWANATH LABORATORY	GAUTENG	CHRIS HANI BARAGWANATH HOSP	WARD 36	CITY OF JOHANNESBURG METRO	JOHANNESBURG D	<1	LOD	CSF	CEREBROSPINAL FLUID	CSFGR	^BCULTURE RESULT:^B	STRAG
TBN1804547	BLOOD CULTURE	11-08-2005	2005	09-08-2005		CHRIS HANI BARAGWANATH LABORATORY	GAUTENG	CHRIS HANI BARAGWANATH HOSP	WARD 66	CITY OF JOHANNESBURG METRO	JOHANNESBURG D	<1	EOD	CULBA	MICROBIOLOGY : BLOOD CULTURE	ORG	ORGANISM/S ISOLATED	STRAG
TBN1319963	BLOOD CULTURE	16-07-2004	2004	15-07-2004	M	CHRIS HANI BARAGWANATH LABORATORY	GAUTENG	CHRIS HANI BARAGWANATH HOSP	WARD 66	CITY OF JOHANNESBURG METRO	JOHANNESBURG D	<1	EOD	CULBA	MICROBIOLOGY : BLOOD CULTURE	ORG	ORGANISM/S ISOLATED	STRAG
TBN3257403	BLOOD CULTURE	13-04-2008	2008	2008-04-11	F	CHRIS HANI BARAGWANATH LABORATORY	GAUTENG	CHRIS HANI BARAGWANATH HOSP	TRANSITIONAL INTENSIVE CARE	CITY OF JOHANNESBURG METRO	JOHANNESBURG D	<1	EOD	CULBA	MICROBIOLOGY : BLOOD CULTURE	ORG	ORGANISM/S ISOLATED	STRAG
TBS0479313	CEREBROSPINAL FLUID	06-05-2005	2005	2005-02-21	F	CHRIS HANI BARAGWANATH LABORATORY	GAUTENG	CHRIS HANI BARAGWANATH HOSP	WARD 33	CITY OF JOHANNESBURG METRO	JOHANNESBURG D	<1	LOD	CSF-	CEREBROSPINAL FLUID	CSFGR	^BCULTURE RESULT:^B	STRAG
TBN3398932	BLOOD CULTURE	15-07-2008	2008	2008-07-13		CHRIS HANI BARAGWANATH LABORATORY	GAUTENG	CHRIS HANI BARAGWANATH HOSP	WARD 67	CITY OF JOHANNESBURG METRO	JOHANNESBURG D	<1	EOD	CULBA	MICROBIOLOGY : BLOOD CULTURE	ORG	ORGANISM/S ISOLATED	STRAG
TBN3136756	BLOOD CULTURE	06-02-2008	2008	14-01-2008	F	CHRIS HANI BARAGWANATH LABORATORY	GAUTENG	CHRIS HANI BARAGWANATH HOSP	WARD 17	CITY OF JOHANNESBURG METRO	JOHANNESBURG D	<1	LOD	CULBA	MICROBIOLOGY : BLOOD CULTURE	ORG	ORGANISM/S ISOLATED	STRAG
TBN1710385	BLOOD CULTURE	26-05-2005	2005	2005-05-07	F	CHRIS HANI BARAGWANATH LABORATORY	GAUTENG	CHRIS HANI BARAGWANATH HOSP	WARD 19	CITY OF JOHANNESBURG METRO	JOHANNESBURG D	<1	LOD	CULBA	MICROBIOLOGY : BLOOD CULTURE	ORG	ORGANISM/S ISOLATED	STRAG
TBN1669891	BLOOD CULTURE	23-04-2005	2005	23-03-2005	F	CHRIS HANI BARAGWANATH LABORATORY	GAUTENG	CHRIS HANI BARAGWANATH HOSP	WARD 33	CITY OF JOHANNESBURG METRO	JOHANNESBURG D	<1	LOD	CULBA	MICROBIOLOGY : BLOOD CULTURE	ORG	ORGANISM/S ISOLATED	STRAG
TBN1875706	BLOOD CULTURE	04-10-2005	2005	2005-10-03		CHRIS HANI BARAGWANATH LABORATORY	GAUTENG	CHRIS HANI BARAGWANATH HOSP	NEONATAL INTENSIVE CARE	CITY OF JOHANNESBURG METRO	JOHANNESBURG D	<1	EOD	CULBA	MICROBIOLOGY : BLOOD CULTURE	ORG	ORGANISM/S ISOLATED	STRAG
TBS0615079	CEREBROSPINAL FLUID	20-10-2005	2005	15-10-2005		CHRIS HANI BARAGWANATH LABORATORY	GAUTENG	CHRIS HANI BARAGWANATH HOSP	WARD 18	CITY OF JOHANNESBURG METRO	JOHANNESBURG D	<1	EOD	CSF-	CEREBROSPINAL FLUID	CSFGR	^BCULTURE RESULT:^B	STRAG
TBN3398658	BLOOD CULTURE	14-07-2008	2008	03-07-2008	F	CHRIS HANI BARAGWANATH LABORATORY	GAUTENG	CHRIS HANI BARAGWANATH HOSP	WARD 18	CITY OF JOHANNESBURG METRO	JOHANNESBURG D	<1	LOD	CULBA	MICROBIOLOGY : BLOOD CULTURE	ORG	ORGANISM/S ISOLATED	STRAG
TBN1867872	BLOOD CULTURE	27-09-2005	2005	2005-06-29		CHRIS HANI BARAGWANATH LABORATORY	GAUTENG	CHRIS HANI BARAGWANATH HOSP	WARD 66	CITY OF JOHANNESBURG METRO	JOHANNESBURG D	<1	LOD	CULBA	MICROBIOLOGY : BLOOD CULTURE	ORG	ORGANISM/S ISOLATED	STRAG
TBN1848497	BLOOD CULTURE	13-09-2005	2005	01-09-2005	F	CHRIS HANI BARAGWANATH LABORATORY	GAUTENG	CHRIS HANI BARAGWANATH HOSP	WARD 33	CITY OF JOHANNESBURG METRO	JOHANNESBURG D	<1	LOD	CULBA	MICROBIOLOGY : BLOOD CULTURE	ORG	ORGANISM/S ISOLATED	STRAG
TBN1583088	BLOOD CULTURE	15-02-2005	2005	09-02-2005	M	CHRIS HANI BARAGWANATH LABORATORY	GAUTENG	CHRIS HANI BARAGWANATH HOSP	WARD 66	CITY OF JOHANNESBURG METRO	JOHANNESBURG D	<1	EOD	CULBA	MICROBIOLOGY : BLOOD CULTURE	ORG	ORGANISM/S ISOLATED	STRAG
TBN1869661	BLOOD CULTURE	28-09-2005	2005	2005-09-27	F	CHRIS HANI BARAGWANATH LABORATORY	GAUTENG	CHRIS HANI BARAGWANATH HOSP	TRANSITIONAL INTENSIVE CARE	CITY OF JOHANNESBURG METRO	JOHANNESBURG D	<1	EOD	CULBA	MICROBIOLOGY : BLOOD CULTURE	ORG	ORGANISM/S ISOLATED	STRAG
TBS1060635	CEREBROSPINAL FLUID	25-02-2007	2007	11-02-2007	F	CHRIS HANI BARAGWANATH LABORATORY	GAUTENG	CHRIS HANI BARAGWANATH HOSP	WARD 17	CITY OF JOHANNESBURG METRO	JOHANNESBURG D	<1	LOD	CSF	CEREBROSPINAL FLUID	CSFGR	^BCULTURE RESULT:^B	STRAG
TBN1824268	BLOOD CULTURE	25-08-2005	2005	2005-08-15		CHRIS HANI BARAGWANATH LABORATORY	GAUTENG	CHRIS HANI BARAGWANATH HOSP	NEONATAL INTENSIVE CARE	CITY OF JOHANNESBURG METRO	JOHANNESBURG D	<1	LOD	CULBA	MICROBIOLOGY : BLOOD CULTURE	ORG	ORGANISM/S ISOLATED	STRAG
TBN1609582	BLOOD CULTURE	06-03-2005	2005	2005-03-05	M	CHRIS HANI BARAGWANATH LABORATORY	GAUTENG	CHRIS HANI BARAGWANATH HOSP	WARD 66	CITY OF JOHANNESBURG METRO	JOHANNESBURG D	<1	EOD	CULBA	MICROBIOLOGY : BLOOD CULTURE	ORG	ORGANISM/S ISOLATED	STRAG
TBN3453101	CEREBROSPINAL FLUID	13-08-2008	2008	13-06-2008		CHRIS HANI BARAGWANATH LABORATORY	GAUTENG	CHRIS HANI BARAGWANATH HOSP	WARD 19	CITY OF JOHANNESBURG METRO	JOHANNESBURG D	<1	LOD	CSF	CEREBROSPINAL FLUID	CSFGR	^BCULTURE RESULT:^B	STRAG
TBS1536704	CEREBROSPINAL FLUID	24-07-2008	2008	15-07-2008	M	CHRIS HANI BARAGWANATH LABORATORY	GAUTENG	CHRIS HANI BARAGWANATH HOSP	WARD 36	CITY OF JOHANNESBURG METRO	JOHANNESBURG D	<1	LOD	CSF	CEREBROSPINAL FLUID	CSFGR	^BCULTURE RESULT:^B	STRAG
TBN1818553	BLOOD CULTURE	20-08-2005	2005	07-08-2005	M	CHRIS HANI BARAGWANATH LABORATORY	GAUTENG	CHRIS HANI BARAGWANATH HOSP	WARD 33	CITY OF JOHANNESBURG METRO	JOHANNESBURG D	<1	LOD	CULBA	MICROBIOLOGY : BLOOD CULTURE	ORG	ORGANISM/S ISOLATED	STRAG
TBS0921957	CEREBROSPINAL FLUID	23-09-2006	2006	20-09-2006	M	CHRIS HANI BARAGWANATH LABORATORY	GAUTENG	CHRIS HANI BARAGWANATH HOSP	WARD 64	CITY OF JOHANNESBURG METRO	JOHANNESBURG D	<1	EOD	CSF-	CEREBROSPINAL FLUID	CSFGR	^BCULTURE RESULT:^B	STRAG
TBN1927147	BLOOD CULTURE	09-11-2005	2005	2005-11-08		CHRIS HANI BARAGWANATH LABORATORY	GAUTENG	CHRIS HANI BARAGWANATH HOSP	LABOUR WARD	CITY OF JOHANNESBURG METRO	JOHANNESBURG D	<1	EOD	CULBA	MICROBIOLOGY : BLOOD CULTURE	ORG	ORGANISM/S ISOLATED	STRAG
TBS0959982	CEREBROSPINAL FLUID	01-11-2006	2006	24-09-2006		CHRIS HANI BARAGWANATH LABORATORY	GAUTENG	CHRIS HANI BARAGWANATH HOSP	WARD 17	CITY OF JOHANNESBURG METRO	JOHANNESBURG D	<1	LOD	CSF-	CEREBROSPINAL FLUID	CSFGR	^BCULTURE RESULT:^B	STRAG
TBS1446108	CEREBROSPINAL FLUID	22-04-2008	2008	26-01-2008	M	CHRIS HANI BARAGWANATH LABORATORY	GAUTENG	CHRIS HANI BARAGWANATH HOSP	WARD 19	CITY OF JOHANNESBURG METRO	JOHANNESBURG D	<1	LOD	CSF	CEREBROSPINAL FLUID	CSFGR	^BCULTURE RESULT:^B	STRAG
TBN1892516	BLOOD CULTURE	15-10-2005	2005	2005-10-13		CHRIS HANI BARAGWANATH LABORATORY	GAUTENG	CHRIS HANI BARAGWANATH HOSP	WARD 66	CITY OF JOHANNESBURG METRO	JOHANNESBURG D	<1	EOD	CULBA	MICROBIOLOGY : BLOOD CULTURE	ORG	ORGANISM/S ISOLATED	STRAG
TBN3211138	BLOOD CULTURE	18-03-2008	2008	17-03-2008	F	CHRIS HANI BARAGWANATH LABORATORY	GAUTENG	CHRIS HANI BARAGWANATH HOSP	LABOUR WARD	CITY OF JOHANNESBURG METRO	JOHANNESBURG D	<1	EOD	CULBA	MICROBIOLOGY : BLOOD CULTURE	ORGSY	NOT AVAILABLE	STRGB
TBN1846732	BLOOD CULTURE	11-09-2005	2005	11-09-2005	F	CHRIS HANI BARAGWANATH LABORATORY	GAUTENG	CHRIS HANI BARAGWANATH HOSP		CITY OF JOHANNESBURG METRO	JOHANNESBURG D	<1	EOD	CULBA	MICROBIOLOGY : BLOOD CULTURE	ORG	ORGANISM/S ISOLATED	STRAG
TBN1635487	BLOOD CULTURE	29-03-2005	2005	2005-03-29		CHRIS HANI BARAGWANATH LABORATORY	GAUTENG	CHRIS HANI BARAGWANATH HOSP	TRANSITIONAL INTENSIVE CARE	CITY OF JOHANNESBURG METRO	JOHANNESBURG D	<1	EOD	CULBA	MICROBIOLOGY : BLOOD CULTURE	ORG	ORGANISM/S ISOLATED	STRAG
TBN1978029	BLOOD CULTURE	20-12-2005	2005	18-12-2005	F	CHRIS HANI BARAGWANATH LABORATORY	GAUTENG	CHRIS HANI BARAGWANATH HOSP	WARD 66	CITY OF JOHANNESBURG METRO	JOHANNESBURG D	<1	EOD	CULBA	MICROBIOLOGY : BLOOD CULTURE	ORG	ORGANISM/S ISOLATED	STRAG
TBS1355800	CEREBROSPINAL FLUID	22-01-2008	2008	11-01-2008	F	CHRIS HANI BARAGWANATH LABORATORY	GAUTENG	CHRIS HANI BARAGWANATH HOSP	WARD 18	CITY OF JOHANNESBURG METRO	JOHANNESBURG D	<1	LOD	CSF	CEREBROSPINAL FLUID	CSFGR	^BCULTURE RESULT:^B	STRAG
TBN1929040	BLOOD CULTURE	10-11-2005	2005	09-11-2005	F	CHRIS HANI BARAGWANATH LABORATORY	GAUTENG	CHRIS HANI BARAGWANATH HOSP	TRANSITIONAL INTENSIVE CARE	CITY OF JOHANNESBURG METRO	JOHANNESBURG D	<1	EOD	CULBA	MICROBIOLOGY : BLOOD CULTURE	ORG	ORGANISM/S ISOLATED	STRAG
TBN1837781	BLOOD CULTURE	05-09-2005	2005	05-09-2005	M	CHRIS HANI BARAGWANATH LABORATORY	GAUTENG	CHRIS HANI BARAGWANATH HOSP	NEONATAL INTENSIVE CARE	CITY OF JOHANNESBURG METRO	JOHANNESBURG D	<1	EOD	CULBA	MICROBIOLOGY : BLOOD CULTURE	ORG	ORGANISM/S ISOLATED	STRAG
TBN3361771	BLOOD CULTURE	20-06-2008	2008	19-06-2008	M	CHRIS HANI BARAGWANATH LABORATORY	GAUTENG	CHRIS HANI BARAGWANATH HOSP	LABOUR WARD	CITY OF JOHANNESBURG METRO	JOHANNESBURG D	<1	EOD	CULBA	MICROBIOLOGY : BLOOD CULTURE	ORG	ORGANISM/S ISOLATED	STRAG
TBN3334438	BLOOD CULTURE	03-06-2008	2008	02-06-2008	F	CHRIS HANI BARAGWANATH LABORATORY	GAUTENG	CHRIS HANI BARAGWANATH HOSP	WARD 66	CITY OF JOHANNESBURG METRO	JOHANNESBURG D	<1	EOD	CULBA	MICROBIOLOGY : BLOOD CULTURE	ORG	ORGANISM/S ISOLATED	STRAG
TBS1193876	CEREBROSPINAL FLUID	31-07-2007	2007	2007-07-16		CHRIS HANI BARAGWANATH LABORATORY	GAUTENG	CHRIS HANI BARAGWANATH HOSP	WARD 17	CITY OF JOHANNESBURG METRO	JOHANNESBURG D	<1	LOD	CSF	CEREBROSPINAL FLUID	CSFGR	^BCULTURE RESULT:^B	STRAG
TBS1039966	CEREBROSPINAL FLUID	05-02-2007	2007	14-01-2007	F	CHRIS HANI BARAGWANATH LABORATORY	GAUTENG	CHRIS HANI BARAGWANATH HOSP	WARD 17	CITY OF JOHANNESBURG METRO	JOHANNESBURG D	<1	LOD	CSF	CEREBROSPINAL FLUID	CSFGR	^BCULTURE RESULT:^B	STRAG
TBN1774084	BLOOD CULTURE	15-07-2005	2005	05-07-2005		CHRIS HANI BARAGWANATH LABORATORY	GAUTENG	CHRIS HANI BARAGWANATH HOSP	WARD 33	CITY OF JOHANNESBURG METRO	JOHANNESBURG D	<1	LOD	CULBA	MICROBIOLOGY : BLOOD CULTURE	ORG	ORGANISM/S ISOLATED	STRAG
TBN3353315	BLOOD CULTURE	13-06-2008	2008	07-05-2008	F	CHRIS HANI BARAGWANATH LABORATORY	GAUTENG	CHRIS HANI BARAGWANATH HOSP	WARD 36	CITY OF JOHANNESBURG METRO	JOHANNESBURG D	<1	LOD	CULBA	MICROBIOLOGY : BLOOD CULTURE	ORG	ORGANISM/S ISOLATED	STRAG
TBN1605824	BLOOD CULTURE	03-03-2005	2005	2005-03-02		CHRIS HANI BARAGWANATH LABORATORY	GAUTENG	CHRIS HANI BARAGWANATH HOSP	TRANSITIONAL INTENSIVE CARE	CITY OF JOHANNESBURG METRO	JOHANNESBURG D	<1	EOD	CULBA	MICROBIOLOGY : BLOOD CULTURE	ORG	ORGANISM/S ISOLATED	STRAG
TBN1737368	BLOOD CULTURE	15-06-2005	2005	14-06-2005	F	CHRIS HANI BARAGWANATH LABORATORY	GAUTENG	CHRIS HANI BARAGWANATH HOSP	LABOUR WARD	CITY OF JOHANNESBURG METRO	JOHANNESBURG D	<1	EOD	CULBA	MICROBIOLOGY : BLOOD CULTURE	ORG	ORGANISM/S ISOLATED	STRAG
TBN3231461	BLOOD CULTURE	01-04-2008	2008	31-03-2008		CHRIS HANI BARAGWANATH LABORATORY	GAUTENG	CHRIS HANI BARAGWANATH HOSP	WARD 66	CITY OF JOHANNESBURG METRO	JOHANNESBURG D	<1	EOD	CULBA	MICROBIOLOGY : BLOOD CULTURE	ORG	ORGANISM/S ISOLATED	STRAG
TBN3362666	BLOOD CULTURE	20-06-2008	2008	19-06-2008	F	CHRIS HANI BARAGWANATH LABORATORY	GAUTENG	CHRIS HANI BARAGWANATH HOSP	LABOUR WARD	CITY OF JOHANNESBURG METRO	JOHANNESBURG D	<1	EOD	CULBA	MICROBIOLOGY : BLOOD CULTURE	ORG	ORGANISM/S ISOLATED	STRAG
TBS0603507	CEREBROSPINAL FLUID	07-10-2005	2005	02-10-2005	F	CHRIS HANI BARAGWANATH LABORATORY	GAUTENG	CHRIS HANI BARAGWANATH HOSP	WARD 19	CITY OF JOHANNESBURG METRO	JOHANNESBURG D	<1	EOD	CSF-	CEREBROSPINAL FLUID	CSFGR	^BCULTURE RESULT:^B	STRAG
TBN3618625	BLOOD CULTURE	16-10-2008	2008	2008-08-14	M	CHRIS HANI BARAGWANATH LABORATORY	GAUTENG	CHRIS HANI BARAGWANATH HOSP	WARD 19	CITY OF JOHANNESBURG METRO	JOHANNESBURG D	<1	LOD	CULBA	MICROBIOLOGY : BLOOD CULTURE	ORG	ORGANISM/S ISOLATED	STRAG
TBS1150214	CEREBROSPINAL FLUID	04-06-2007	2007	2007-06-04	F	CHRIS HANI BARAGWANATH LABORATORY	GAUTENG	CHRIS HANI BARAGWANATH HOSP	WARD 18	CITY OF JOHANNESBURG METRO	JOHANNESBURG D	<1	EOD	CSF	CEREBROSPINAL FLUID	CSFGR	^BCULTURE RESULT:^B	STRAG
TBN1625260	BLOOD CULTURE	17-03-2005	2005	03-03-2005	M	CHRIS HANI BARAGWANATH LABORATORY	GAUTENG	CHRIS HANI BARAGWANATH HOSP	WARD 33	CITY OF JOHANNESBURG METRO	JOHANNESBURG D	<1	LOD	CULBA	MICROBIOLOGY : BLOOD CULTURE	ORG	ORGANISM/S ISOLATED	STRAG
TBN1588306	BLOOD CULTURE	18-02-2005	2005	17-02-2005	F	CHRIS HANI BARAGWANATH LABORATORY	GAUTENG	CHRIS HANI BARAGWANATH HOSP	TRANSITIONAL INTENSIVE CARE	CITY OF JOHANNESBURG METRO	JOHANNESBURG D	<1	EOD	CULBA	MICROBIOLOGY : BLOOD CULTURE	ORG	ORGANISM/S ISOLATED	STRAG
TBS0634496	CEREBROSPINAL FLUID	13-11-2005	2005	05-11-2005	M	CHRIS HANI BARAGWANATH LABORATORY	GAUTENG	CHRIS HANI BARAGWANATH HOSP	NEONATAL INTENSIVE CARE	CITY OF JOHANNESBURG METRO	JOHANNESBURG D	<1	LOD	CSF-	CEREBROSPINAL FLUID	CSFGR	^BCULTURE RESULT:^B	STRAG
TBN1919423	BLOOD CULTURE	07-11-2005	2005	2005-11-01	M	CHRIS HANI BARAGWANATH LABORATORY	GAUTENG	CHRIS HANI BARAGWANATH HOSP	WARD 66	CITY OF JOHANNESBURG METRO	JOHANNESBURG D	<1	EOD	CULBA	MICROBIOLOGY : BLOOD CULTURE	ORG	ORGANISM/S ISOLATED	STRAG
TBN1542984	BLOOD CULTURE	15-01-2005	2005	2004-12-25		CHRIS HANI BARAGWANATH LABORATORY	GAUTENG	CHRIS HANI BARAGWANATH HOSP	WARD 18	CITY OF JOHANNESBURG METRO	JOHANNESBURG D	<1	LOD	CULBA	MICROBIOLOGY : BLOOD CULTURE	ORG	ORGANISM/S ISOLATED	STRAG
TBS0533008	CEREBROSPINAL FLUID	14-07-2005	2005	03-07-2005	M	CHRIS HANI BARAGWANATH LABORATORY	GAUTENG	CHRIS HANI BARAGWANATH HOSP	WARD 33	CITY OF JOHANNESBURG METRO	JOHANNESBURG D	<1	LOD	CSF-	CEREBROSPINAL FLUID	CSFGR	^BCULTURE RESULT:^B	STRAG
TBS1102907	CEREBROSPINAL FLUID	12-04-2007	2007	11-04-2007		CHRIS HANI BARAGWANATH LABORATORY	GAUTENG	CHRIS HANI BARAGWANATH HOSP	NEONATAL INTENSIVE CARE	CITY OF JOHANNESBURG METRO	JOHANNESBURG D	<1	EOD	CSF	CEREBROSPINAL FLUID	CSFGR	^BCULTURE RESULT:^B	STRAG
TBN3178544	BLOOD CULTURE	29-02-2008	2008	27-02-2008	M	CHRIS HANI BARAGWANATH LABORATORY	GAUTENG	CHRIS HANI BARAGWANATH HOSP	TRANSITIONAL INTENSIVE CARE	CITY OF JOHANNESBURG METRO	JOHANNESBURG D	<1	EOD	CULBA	MICROBIOLOGY : BLOOD CULTURE	ORGSY	NOT AVAILABLE	STRAG
TBN3624974	BLOOD CULTURE	19-10-2008	2008	17-10-2008	M	CHRIS HANI BARAGWANATH LABORATORY	GAUTENG	CHRIS HANI BARAGWANATH HOSP		CITY OF JOHANNESBURG METRO	JOHANNESBURG D	<1	EOD	CULBA	MICROBIOLOGY : BLOOD CULTURE	ORG	ORGANISM/S ISOLATED	STRAG
TBS1294975	CEREBROSPINAL FLUID	14-11-2007	2007	2007-11-14	M	CHRIS HANI BARAGWANATH LABORATORY	GAUTENG	CHRIS HANI BARAGWANATH HOSP	WARD 19	CITY OF JOHANNESBURG METRO	JOHANNESBURG D	<1	EOD	CSF	CEREBROSPINAL FLUID	CSFGR	^BCULTURE RESULT:^B	STRAG
TBN3569374	BLOOD CULTURE	27-09-2008	2008	09-09-2008	M	CHRIS HANI BARAGWANATH LABORATORY	GAUTENG	CHRIS HANI BARAGWANATH HOSP	WARD 36	CITY OF JOHANNESBURG METRO	JOHANNESBURG D	<1	LOD	CULBA	MICROBIOLOGY : BLOOD CULTURE	ORG	ORGANISM/S ISOLATED	STRAG
TBN3672904	BLOOD CULTURE	07-11-2008	2008	06-11-2008	F	CHRIS HANI BARAGWANATH LABORATORY	GAUTENG	CHRIS HANI BARAGWANATH HOSP		CITY OF JOHANNESBURG METRO	JOHANNESBURG D	<1	EOD	CULBA	MICROBIOLOGY : BLOOD CULTURE	ORG	ORGANISM/S ISOLATED	STRAG
TBN1669844	BLOOD CULTURE	23-04-2005	2005	21-04-2005	F	CHRIS HANI BARAGWANATH LABORATORY	GAUTENG	CHRIS HANI BARAGWANATH HOSP	WARD 66	CITY OF JOHANNESBURG METRO	JOHANNESBURG D	<1	EOD	CULBA	MICROBIOLOGY : BLOOD CULTURE	ORG	ORGANISM/S ISOLATED	STRAG
TBN3544022	BLOOD CULTURE	17-09-2008	2008	26-08-2008	M	CHRIS HANI BARAGWANATH LABORATORY	GAUTENG	CHRIS HANI BARAGWANATH HOSP	WARD 33	CITY OF JOHANNESBURG METRO	JOHANNESBURG D	<1	LOD	CULBA	MICROBIOLOGY : BLOOD CULTURE	ORG	ORGANISM/S ISOLATED	STRAG
TBN1656706	BLOOD CULTURE	14-04-2005	2005	2005-04-13		CHRIS HANI BARAGWANATH LABORATORY	GAUTENG	CHRIS HANI BARAGWANATH HOSP		CITY OF JOHANNESBURG METRO	JOHANNESBURG D	<1	EOD	CULBA	MICROBIOLOGY : BLOOD CULTURE	ORGSY	NOT AVAILABLE	STRAG
TBN1632352	BLOOD CULTURE	24-03-2005	2005	2005-03-23		CHRIS HANI BARAGWANATH LABORATORY	GAUTENG	CHRIS HANI BARAGWANATH HOSP	WARD 66	CITY OF JOHANNESBURG METRO	JOHANNESBURG D	<1	EOD	CULBA	MICROBIOLOGY : BLOOD CULTURE	ORG	ORGANISM/S ISOLATED	STRAG
TBN1668109	BLOOD CULTURE	22-04-2005	2005	20-04-2005	F	CHRIS HANI BARAGWANATH LABORATORY	GAUTENG	CHRIS HANI BARAGWANATH HOSP	TRANSITIONAL INTENSIVE CARE	CITY OF JOHANNESBURG METRO	JOHANNESBURG D	<1	EOD	CULBA	MICROBIOLOGY : BLOOD CULTURE	ORG	ORGANISM/S ISOLATED	STRAG
TBN3305524	BLOOD CULTURE	15-05-2008	2008	2008-05-05	M	CHRIS HANI BARAGWANATH LABORATORY	GAUTENG	CHRIS HANI BARAGWANATH HOSP	LABOUR WARD	CITY OF JOHANNESBURG METRO	JOHANNESBURG D	<1	LOD	CULBA	MICROBIOLOGY : BLOOD CULTURE	ORG	ORGANISM/S ISOLATED	STRAG
TBS0640621	CEREBROSPINAL FLUID	19-11-2005	2005	04-11-2005		CHRIS HANI BARAGWANATH LABORATORY	GAUTENG	CHRIS HANI BARAGWANATH HOSP		CITY OF JOHANNESBURG METRO	JOHANNESBURG D	<1	LOD	CSF-	CEREBROSPINAL FLUID	CSFGR	^BCULTURE RESULT:^B	STRAG
TBS1066427	CEREBROSPINAL FLUID	03-03-2007	2007	18-02-2007		CHRIS HANI BARAGWANATH LABORATORY	GAUTENG	CHRIS HANI BARAGWANATH HOSP	WARD 19	CITY OF JOHANNESBURG METRO	JOHANNESBURG D	<1	LOD	CSF	CEREBROSPINAL FLUID	CSFGR	^BCULTURE RESULT:^B	STRAG
TBS0479487	CEREBROSPINAL FLUID	06-05-2005	2005	2005-04-25	M	CHRIS HANI BARAGWANATH LABORATORY	GAUTENG	CHRIS HANI BARAGWANATH HOSP	WARD 17	CITY OF JOHANNESBURG METRO	JOHANNESBURG D	<1	LOD	CSF-	CEREBROSPINAL FLUID	CSFGR	^BCULTURE RESULT:^B	STRAG
TBN1951600	BLOOD CULTURE	27-11-2005	2005	2005-11-19	M	CHRIS HANI BARAGWANATH LABORATORY	GAUTENG	CHRIS HANI BARAGWANATH HOSP	WARD 17	CITY OF JOHANNESBURG METRO	JOHANNESBURG D	<1	LOD	CULBA	MICROBIOLOGY : BLOOD CULTURE	ORG	ORGANISM/S ISOLATED	STRAG
TBS1483853	CEREBROSPINAL FLUID	31-05-2008	2008	10-05-2008	F	CHRIS HANI BARAGWANATH LABORATORY	GAUTENG	CHRIS HANI BARAGWANATH HOSP	WARD 33	CITY OF JOHANNESBURG METRO	JOHANNESBURG D	<1	LOD	CSF	CEREBROSPINAL FLUID	CSFGR	^BCULTURE RESULT:^B	STRAG
TBN3097117	BLOOD CULTURE	12-01-2008	2008	11-01-2008	M	CHRIS HANI BARAGWANATH LABORATORY	GAUTENG	CHRIS HANI BARAGWANATH HOSP	WARD 66	CITY OF JOHANNESBURG METRO	JOHANNESBURG D	<1	EOD	CULBA	MICROBIOLOGY : BLOOD CULTURE	ORG	ORGANISM/S ISOLATED	STRAG
TBN1884178	BLOOD CULTURE	08-10-2005	2005	2005-09-17		CHRIS HANI BARAGWANATH LABORATORY	GAUTENG	CHRIS HANI BARAGWANATH HOSP	WARD 19	CITY OF JOHANNESBURG METRO	JOHANNESBURG D	<1	LOD	CULBA	MICROBIOLOGY : BLOOD CULTURE	ORG	ORGANISM/S ISOLATED	STRAG
TBN3257470	BLOOD CULTURE	13-04-2008	2008	11-04-2008	M	CHRIS HANI BARAGWANATH LABORATORY	GAUTENG	CHRIS HANI BARAGWANATH HOSP	TRANSITIONAL INTENSIVE CARE	CITY OF JOHANNESBURG METRO	JOHANNESBURG D	<1	EOD	CULBA	MICROBIOLOGY : BLOOD CULTURE	ORG	ORGANISM/S ISOLATED	STRAG
TBN3248608	BLOOD CULTURE	10-04-2008	2008	27-03-2008	M	CHRIS HANI BARAGWANATH LABORATORY	GAUTENG	CHRIS HANI BARAGWANATH HOSP	WARD 17	CITY OF JOHANNESBURG METRO	JOHANNESBURG D	<1	LOD	CULBA	MICROBIOLOGY : BLOOD CULTURE	ORGSY	NOT AVAILABLE	STRAG
TBS0623911	CEREBROSPINAL FLUID	31-10-2005	2005	14-10-2005	M	CHRIS HANI BARAGWANATH LABORATORY	GAUTENG	CHRIS HANI BARAGWANATH HOSP	WARD 19	CITY OF JOHANNESBURG METRO	JOHANNESBURG D	<1	LOD	CSF-	CEREBROSPINAL FLUID	CSFGR	^BCULTURE RESULT:^B	STRAG
TBN3524305	BLOOD CULTURE	10-09-2008	2008	2008-07-21	M	CHRIS HANI BARAGWANATH LABORATORY	GAUTENG	CHRIS HANI BARAGWANATH HOSP	WARD 36	CITY OF JOHANNESBURG METRO	JOHANNESBURG D	<1	LOD	CULBA	MICROBIOLOGY : BLOOD CULTURE	ORGSY	NOT AVAILABLE	STRAG
TBN1776633	BLOOD CULTURE	18-07-2005	2005	2005-07-17	F	CHRIS HANI BARAGWANATH LABORATORY	GAUTENG	CHRIS HANI BARAGWANATH HOSP	TRANSITIONAL INTENSIVE CARE	CITY OF JOHANNESBURG METRO	JOHANNESBURG D	<1	EOD	CULBA	MICROBIOLOGY : BLOOD CULTURE	ORG	ORGANISM/S ISOLATED	STRAG
TBS1086290	CEREBROSPINAL FLUID	24-03-2007	2007	16-03-2007		CHRIS HANI BARAGWANATH LABORATORY	GAUTENG	CHRIS HANI BARAGWANATH HOSP	WARD 18	CITY OF JOHANNESBURG METRO	JOHANNESBURG D	<1	LOD	CSF	CEREBROSPINAL FLUID	CSFGR	^BCULTURE RESULT:^B	STRAG
TBN1856728	BLOOD CULTURE	19-09-2005	2005	2005-09-11		CHRIS HANI BARAGWANATH LABORATORY	GAUTENG	CHRIS HANI BARAGWANATH HOSP	WARD 19	CITY OF JOHANNESBURG METRO	JOHANNESBURG D	<1	LOD	CULBA	MICROBIOLOGY : BLOOD CULTURE	ORG	ORGANISM/S ISOLATED	STRAG
TBN3269191	BLOOD CULTURE	20-04-2008	2008	18-04-2008	M	CHRIS HANI BARAGWANATH LABORATORY	GAUTENG	CHRIS HANI BARAGWANATH HOSP	TRANSITIONAL INTENSIVE CARE	CITY OF JOHANNESBURG METRO	JOHANNESBURG D	<1	EOD	CULBA	MICROBIOLOGY : BLOOD CULTURE	ORG	ORGANISM/S ISOLATED	STRAG
TBN1794733	BLOOD CULTURE	02-08-2005	2005	2005-08-01	F	CHRIS HANI BARAGWANATH LABORATORY	GAUTENG	CHRIS HANI BARAGWANATH HOSP	WARD 66	CITY OF JOHANNESBURG METRO	JOHANNESBURG D	<1	EOD	CULBA	MICROBIOLOGY : BLOOD CULTURE	ORG	ORGANISM/S ISOLATED	STRAG
TBN3678269	BLOOD CULTURE	10-11-2008	2008	08-11-2008	M	CHRIS HANI BARAGWANATH LABORATORY	GAUTENG	CHRIS HANI BARAGWANATH HOSP		CITY OF JOHANNESBURG METRO	JOHANNESBURG D	<1	EOD	CULBA	MICROBIOLOGY : BLOOD CULTURE	ORGSY	NOT AVAILABLE	STRAG
TBS0975885	CEREBROSPINAL FLUID	19-11-2006	2006	11-10-2006	M	CHRIS HANI BARAGWANATH LABORATORY	GAUTENG	CHRIS HANI BARAGWANATH HOSP	WARD 19	CITY OF JOHANNESBURG METRO	JOHANNESBURG D	<1	LOD	CSF	CEREBROSPINAL FLUID	CSFGR	^BCULTURE RESULT:^B	STRAG
TBS1059743	CEREBROSPINAL FLUID	24-02-2007	2007	09-02-2007		CHRIS HANI BARAGWANATH LABORATORY	GAUTENG	CHRIS HANI BARAGWANATH HOSP	WARD 36	CITY OF JOHANNESBURG METRO	JOHANNESBURG D	<1	LOD	CSF	CEREBROSPINAL FLUID	CSFGR	^BCULTURE RESULT:^B	STRAG
TBN1848446	BLOOD CULTURE	14-09-2005	2005	13-09-2005		CHRIS HANI BARAGWANATH LABORATORY	GAUTENG	CHRIS HANI BARAGWANATH HOSP	TRANSITIONAL INTENSIVE CARE	CITY OF JOHANNESBURG METRO	JOHANNESBURG D	<1	EOD	CULBA	MICROBIOLOGY : BLOOD CULTURE	ORG	ORGANISM/S ISOLATED	STRAG
TBN1675922	BLOOD CULTURE	28-04-2005	2005	2005-04-27	F	CHRIS HANI BARAGWANATH LABORATORY	GAUTENG	CHRIS HANI BARAGWANATH HOSP	WARD 66	CITY OF JOHANNESBURG METRO	JOHANNESBURG D	<1	EOD	CULBA	MICROBIOLOGY : BLOOD CULTURE	ORGSZ	NOT AVAILABLE	STRAG
TBN3278592	BLOOD CULTURE	25-04-2008	2008	26-03-2008	F	CHRIS HANI BARAGWANATH LABORATORY	GAUTENG	CHRIS HANI BARAGWANATH HOSP	WARD 17	CITY OF JOHANNESBURG METRO	JOHANNESBURG D	<1	LOD	CULBA	MICROBIOLOGY : BLOOD CULTURE	ORG	ORGANISM/S ISOLATED	STRGB
TBN3608093	BLOOD CULTURE	13-10-2008	2008	30-07-2008	M	CHRIS HANI BARAGWANATH LABORATORY	GAUTENG	CHRIS HANI BARAGWANATH HOSP	WARD 36	CITY OF JOHANNESBURG METRO	JOHANNESBURG D	<1	LOD	CULBA	MICROBIOLOGY : BLOOD CULTURE	ORG	ORGANISM/S ISOLATED	STRAG
TBN3497532	CEREBROSPINAL FLUID	30-08-2008	2008	20-08-2008	M	CHRIS HANI BARAGWANATH LABORATORY	GAUTENG	CHRIS HANI BARAGWANATH HOSP	WARD 36A	CITY OF JOHANNESBURG METRO	JOHANNESBURG D	<1	LOD	CSF	CEREBROSPINAL FLUID	CSFGR	^BCULTURE RESULT:^B	STRAG
TBN1892417	BLOOD CULTURE	14-10-2005	2005	24-07-2005	F	CHRIS HANI BARAGWANATH LABORATORY	GAUTENG	CHRIS HANI BARAGWANATH HOSP	WARD 17	CITY OF JOHANNESBURG METRO	JOHANNESBURG D	<1	LOD	CULBA	MICROBIOLOGY : BLOOD CULTURE	ORGSX	NOT AVAILABLE	STRAG
TBN1562529	BLOOD CULTURE	29-01-2005	2005	2005-01-29		CHRIS HANI BARAGWANATH LABORATORY	GAUTENG	CHRIS HANI BARAGWANATH HOSP	TRANSITIONAL INTENSIVE CARE	CITY OF JOHANNESBURG METRO	JOHANNESBURG D	<1	EOD	CULBA	MICROBIOLOGY : BLOOD CULTURE	ORG	ORGANISM/S ISOLATED	STRAG
TBN3357363	BLOOD CULTURE	17-06-2008	2008	17-06-2008		CHRIS HANI BARAGWANATH LABORATORY	GAUTENG	CHRIS HANI BARAGWANATH HOSP	WARD 66	CITY OF JOHANNESBURG METRO	JOHANNESBURG D	<1	EOD	CULBA	MICROBIOLOGY : BLOOD CULTURE	ORG	ORGANISM/S ISOLATED	STRAG
TBN3346824	BLOOD CULTURE	10-06-2008	2008	2008-06-09	M	CHRIS HANI BARAGWANATH LABORATORY	GAUTENG	CHRIS HANI BARAGWANATH HOSP	LABOUR WARD	CITY OF JOHANNESBURG METRO	JOHANNESBURG D	<1	EOD	CULBA	MICROBIOLOGY : BLOOD CULTURE	ORG	ORGANISM/S ISOLATED	STRAG
TBN1536169	BLOOD CULTURE	10-01-2005	2005	09-01-2005	M	CHRIS HANI BARAGWANATH LABORATORY	GAUTENG	CHRIS HANI BARAGWANATH HOSP	NEONATAL INTENSIVE CARE	CITY OF JOHANNESBURG METRO	JOHANNESBURG D	<1	EOD	CULBA	MICROBIOLOGY : BLOOD CULTURE	ORG	ORGANISM/S ISOLATED	STRAG
TBN3426894	BLOOD CULTURE	30-07-2008	2008	21-07-2008	M	CHRIS HANI BARAGWANATH LABORATORY	GAUTENG	CHRIS HANI BARAGWANATH HOSP	WARD 40	CITY OF JOHANNESBURG METRO	JOHANNESBURG D	<1	LOD	CULBA	MICROBIOLOGY : BLOOD CULTURE	ORG	ORGANISM/S ISOLATED	STRAG
TBS1540664	CEREBROSPINAL FLUID	29-07-2008	2008	13-07-2008	F	CHRIS HANI BARAGWANATH LABORATORY	GAUTENG	CHRIS HANI BARAGWANATH HOSP	PAED OPD/EMERGENCY (WARD 31)	CITY OF JOHANNESBURG METRO	JOHANNESBURG D	<1	LOD	CSF	CEREBROSPINAL FLUID	CSFGR	^BCULTURE RESULT:^B	STRAG
TBS0491470	CEREBROSPINAL FLUID	22-05-2005	2005	2005-05-13	M	CHRIS HANI BARAGWANATH LABORATORY	GAUTENG	CHRIS HANI BARAGWANATH HOSP	WARD 18	CITY OF JOHANNESBURG METRO	JOHANNESBURG D	<1	LOD	CSF-	CEREBROSPINAL FLUID	CSFGR	^BCULTURE RESULT:^B	STRAG
TBN3085404	BLOOD CULTURE	07-01-2008	2008	2008-01-06		CHRIS HANI BARAGWANATH LABORATORY	GAUTENG	CHRIS HANI BARAGWANATH HOSP	TRANSITIONAL INTENSIVE CARE	CITY OF JOHANNESBURG METRO	JOHANNESBURG D	<1	EOD	CULBA	MICROBIOLOGY : BLOOD CULTURE	ORG	ORGANISM/S ISOLATED	STRAG
TBN1845281	BLOOD CULTURE	10-09-2005	2005	2005-09-09	F	CHRIS HANI BARAGWANATH LABORATORY	GAUTENG	CHRIS HANI BARAGWANATH HOSP	TRANSITIONAL INTENSIVE CARE	CITY OF JOHANNESBURG METRO	JOHANNESBURG D	<1	EOD	CULBA	MICROBIOLOGY : BLOOD CULTURE	ORG	ORGANISM/S ISOLATED	STRAG
TBS0634385	CEREBROSPINAL FLUID	12-11-2005	2005	25-09-2005		CHRIS HANI BARAGWANATH LABORATORY	GAUTENG	CHRIS HANI BARAGWANATH HOSP	NEONATAL INTENSIVE CARE	CITY OF JOHANNESBURG METRO	JOHANNESBURG D	<1	LOD	CSF-	CEREBROSPINAL FLUID	CSFGR	^BCULTURE RESULT:^B	STRAG
TBN3387720	BLOOD CULTURE	08-07-2008	2008	06-07-2008	M	CHRIS HANI BARAGWANATH LABORATORY	GAUTENG	CHRIS HANI BARAGWANATH HOSP	LABOUR WARD	CITY OF JOHANNESBURG METRO	JOHANNESBURG D	<1	EOD	CULBA	MICROBIOLOGY : BLOOD CULTURE	ORG	ORGANISM/S ISOLATED	STRAG
TBN1958939	BLOOD CULTURE	03-12-2005	2005	2005-12-01		CHRIS HANI BARAGWANATH LABORATORY	GAUTENG	CHRIS HANI BARAGWANATH HOSP	TRANSITIONAL INTENSIVE CARE	CITY OF JOHANNESBURG METRO	JOHANNESBURG D	<1	EOD	CULBA	MICROBIOLOGY : BLOOD CULTURE	ORG	ORGANISM/S ISOLATED	STRAG
TBN3517117	BLOOD CULTURE	08-09-2008	2008	07-09-2008	M	CHRIS HANI BARAGWANATH LABORATORY	GAUTENG	CHRIS HANI BARAGWANATH HOSP	LABOUR WARD	CITY OF JOHANNESBURG METRO	JOHANNESBURG D	<1	EOD	CULBA	MICROBIOLOGY : BLOOD CULTURE	ORG	ORGANISM/S ISOLATED	STRAG
TBS0479596	CEREBROSPINAL FLUID	06-05-2005	2005	27-04-2005	F	CHRIS HANI BARAGWANATH LABORATORY	GAUTENG	CHRIS HANI BARAGWANATH HOSP	WARD 17	CITY OF JOHANNESBURG METRO	JOHANNESBURG D	<1	LOD	CSF-	CEREBROSPINAL FLUID	CSFGR	^BCULTURE RESULT:^B	STRAG
TBN3507510	BLOOD CULTURE	04-09-2008	2008	25-07-2008	M	CHRIS HANI BARAGWANATH LABORATORY	GAUTENG	CHRIS HANI BARAGWANATH HOSP	WARD 17	CITY OF JOHANNESBURG METRO	JOHANNESBURG D	<1	LOD	CULBA	MICROBIOLOGY : BLOOD CULTURE	ORG	ORGANISM/S ISOLATED	STRAG
TBS1426321	CEREBROSPINAL FLUID	02-04-2008	2008	2008-03-21		CHRIS HANI BARAGWANATH LABORATORY	GAUTENG	CHRIS HANI BARAGWANATH HOSP	WARD 19	CITY OF JOHANNESBURG METRO	JOHANNESBURG D	<1	LOD	CSF	CEREBROSPINAL FLUID	CSFGR	^BCULTURE RESULT:^B	STRAG
TBN1677023	BLOOD CULTURE	30-04-2005	2005	2005-03-08	F	CHRIS HANI BARAGWANATH LABORATORY	GAUTENG	CHRIS HANI BARAGWANATH HOSP	WARD 17	CITY OF JOHANNESBURG METRO	JOHANNESBURG D	<1	LOD	CULBA	MICROBIOLOGY : BLOOD CULTURE	ORG	ORGANISM/S ISOLATED	STRAG
TBN1985590	BLOOD CULTURE	26-12-2005	2005	2005-12-14	F	CHRIS HANI BARAGWANATH LABORATORY	GAUTENG	CHRIS HANI BARAGWANATH HOSP	WARD 17	CITY OF JOHANNESBURG METRO	JOHANNESBURG D	<1	LOD	CULBA	MICROBIOLOGY : BLOOD CULTURE	ORG	ORGANISM/S ISOLATED	STRAG
TBN1701549	BLOOD CULTURE	19-05-2005	2005	2005-05-14		CHRIS HANI BARAGWANATH LABORATORY	GAUTENG	CHRIS HANI BARAGWANATH HOSP	WARD 17	CITY OF JOHANNESBURG METRO	JOHANNESBURG D	<1	EOD	CULBA	MICROBIOLOGY : BLOOD CULTURE	ORG	ORGANISM/S ISOLATED	STRAG
TBN3356389	BLOOD CULTURE	17-06-2008	2008	14-06-2008		CHRIS HANI BARAGWANATH LABORATORY	GAUTENG	CHRIS HANI BARAGWANATH HOSP	WARD 66	CITY OF JOHANNESBURG METRO	JOHANNESBURG D	<1	EOD	CULBA	MICROBIOLOGY : BLOOD CULTURE	ORG	ORGANISM/S ISOLATED	STRAG
TBN3177551	BLOOD CULTURE	28-02-2008	2008	27-02-2008	F	CHRIS HANI BARAGWANATH LABORATORY	GAUTENG	CHRIS HANI BARAGWANATH HOSP	MATERNITY WARD	CITY OF JOHANNESBURG METRO	JOHANNESBURG D	<1	EOD	CULBA	MICROBIOLOGY : BLOOD CULTURE	ORG	ORGANISM/S ISOLATED	STRAG
TBN3378904	BLOOD CULTURE	02-07-2008	2008	18-06-2008	M	CHRIS HANI BARAGWANATH LABORATORY	GAUTENG	CHRIS HANI BARAGWANATH HOSP	WARD 36A	CITY OF JOHANNESBURG METRO	JOHANNESBURG D	<1	LOD	CULBA	MICROBIOLOGY : BLOOD CULTURE	ORG	ORGANISM/S ISOLATED	STRAG
TBS0631895	CEREBROSPINAL FLUID	10-11-2005	2005	2005-10-30		CHRIS HANI BARAGWANATH LABORATORY	GAUTENG	CHRIS HANI BARAGWANATH HOSP	WARD 18	CITY OF JOHANNESBURG METRO	JOHANNESBURG D	<1	LOD	CSF-	CEREBROSPINAL FLUID	CSFGR	^BCULTURE RESULT:^B	STRAG
TBS1297514	CEREBROSPINAL FLUID	17-11-2007	2007	2007-11-05	F	CHRIS HANI BARAGWANATH LABORATORY	GAUTENG	CHRIS HANI BARAGWANATH HOSP	WARD 17	CITY OF JOHANNESBURG METRO	JOHANNESBURG D	<1	LOD	CSF	CEREBROSPINAL FLUID	CSFGR	^BCULTURE RESULT:^B	STRAG
TBS1467316	CEREBROSPINAL FLUID	14-05-2008	2008	27-03-2008	M	CHRIS HANI BARAGWANATH LABORATORY	GAUTENG	CHRIS HANI BARAGWANATH HOSP	WARD 17	CITY OF JOHANNESBURG METRO	JOHANNESBURG D	<1	LOD	CSF	CEREBROSPINAL FLUID	CSFGR	^BCULTURE RESULT:^B	STRAG
TBS0496941	CEREBROSPINAL FLUID	29-05-2005	2005	2005-05-18	M	CHRIS HANI BARAGWANATH LABORATORY	GAUTENG	CHRIS HANI BARAGWANATH HOSP	WARD 19	CITY OF JOHANNESBURG METRO	JOHANNESBURG D	<1	LOD	CSF-	CEREBROSPINAL FLUID	CSFGR	^BCULTURE RESULT:^B	STRAG
TBS1400652	CEREBROSPINAL FLUID	06-03-2008	2008	26-02-2008	M	CHRIS HANI BARAGWANATH LABORATORY	GAUTENG	CHRIS HANI BARAGWANATH HOSP	WARD 19	CITY OF JOHANNESBURG METRO	JOHANNESBURG D	<1	LOD	CULBA	MICROBIOLOGY : BLOOD CULTURE	ORG	ORGANISM/S ISOLATED	STRAG
TBS1546395	CEREBROSPINAL FLUID	04-08-2008	2008	2008-06-19	M	CHRIS HANI BARAGWANATH LABORATORY	GAUTENG	CHRIS HANI BARAGWANATH HOSP	WARD 33	CITY OF JOHANNESBURG METRO	JOHANNESBURG D	<1	LOD	CSF	CEREBROSPINAL FLUID	CSFGR	^BCULTURE RESULT:^B	STRAG
TBN3367729	BLOOD CULTURE	24-06-2008	2008	23-06-2008	M	CHRIS HANI BARAGWANATH LABORATORY	GAUTENG	CHRIS HANI BARAGWANATH HOSP	TRANSITIONAL INTENSIVE CARE	CITY OF JOHANNESBURG METRO	JOHANNESBURG D	<1	EOD	CULBA	MICROBIOLOGY : BLOOD CULTURE	ORG	ORGANISM/S ISOLATED	STRAG
TBN3201512	BLOOD CULTURE	13-03-2008	2008	11-03-2008	M	CHRIS HANI BARAGWANATH LABORATORY	GAUTENG	CHRIS HANI BARAGWANATH HOSP	LABOUR WARD	CITY OF JOHANNESBURG METRO	JOHANNESBURG D	<1	EOD	CULBA	MICROBIOLOGY : BLOOD CULTURE	ORG	ORGANISM/S ISOLATED	STRAG
TBN3527222	BLOOD CULTURE	11-09-2008	2008	10-09-2008	M	CHRIS HANI BARAGWANATH LABORATORY	GAUTENG	CHRIS HANI BARAGWANATH HOSP	TRANSITIONAL INTENSIVE CARE	CITY OF JOHANNESBURG METRO	JOHANNESBURG D	<1	EOD	CULBA	MICROBIOLOGY : BLOOD CULTURE	ORG	ORGANISM/S ISOLATED	STRAG
TBN3083697	BLOOD CULTURE	05-01-2008	2008	04-01-2008	F	CHRIS HANI BARAGWANATH LABORATORY	GAUTENG	CHRIS HANI BARAGWANATH HOSP	WARD 66	CITY OF JOHANNESBURG METRO	JOHANNESBURG D	<1	EOD	CULBA	MICROBIOLOGY : BLOOD CULTURE	ORG	ORGANISM/S ISOLATED	STRAG
TBN3560194	BLOOD CULTURE	24-09-2008	2008	23-09-2008	M	CHRIS HANI BARAGWANATH LABORATORY	GAUTENG	CHRIS HANI BARAGWANATH HOSP		CITY OF JOHANNESBURG METRO	JOHANNESBURG D	<1	EOD	CULBA	MICROBIOLOGY : BLOOD CULTURE	ORG	ORGANISM/S ISOLATED	STRAG
TBN1697286	BLOOD CULTURE	17-05-2005	2005	14-05-2005	F	CHRIS HANI BARAGWANATH LABORATORY	GAUTENG	CHRIS HANI BARAGWANATH HOSP	TRANSITIONAL INTENSIVE CARE	CITY OF JOHANNESBURG METRO	JOHANNESBURG D	<1	EOD	CULBA	MICROBIOLOGY : BLOOD CULTURE	ORG	ORGANISM/S ISOLATED	STRAG
TBS0714130	CEREBROSPINAL FLUID	12-02-2006	2006	01-02-2006	F	CHRIS HANI BARAGWANATH LABORATORY	GAUTENG	CHRIS HANI BARAGWANATH HOSP	WARD 19	CITY OF JOHANNESBURG METRO	JOHANNESBURG D	<1	LOD	CSF-	CEREBROSPINAL FLUID	CSFGR	^BCULTURE RESULT:^B	STRAG
TBN1786190	BLOOD CULTURE	26-07-2005	2005	2005-07-26	M	CHRIS HANI BARAGWANATH LABORATORY	GAUTENG	CHRIS HANI BARAGWANATH HOSP	WARD 66	CITY OF JOHANNESBURG METRO	JOHANNESBURG D	<1	EOD	CULBA	MICROBIOLOGY : BLOOD CULTURE	ORG	ORGANISM/S ISOLATED	STRAG
TBS1415310	CEREBROSPINAL FLUID	20-03-2008	2008	2008-03-12	M	CHRIS HANI BARAGWANATH LABORATORY	GAUTENG	CHRIS HANI BARAGWANATH HOSP	WARD 33	CITY OF JOHANNESBURG METRO	JOHANNESBURG D	<1	LOD	CSF	CEREBROSPINAL FLUID	CSFGR	^BCULTURE RESULT:^B	STRAG
TBN1776636	BLOOD CULTURE	18-07-2005	2005	17-07-2005		CHRIS HANI BARAGWANATH LABORATORY	GAUTENG	CHRIS HANI BARAGWANATH HOSP	WARD 66	CITY OF JOHANNESBURG METRO	JOHANNESBURG D	<1	EOD	CULBA	MICROBIOLOGY : BLOOD CULTURE	ORG	ORGANISM/S ISOLATED	STRAG
TBS1311009	CEREBROSPINAL FLUID	02-12-2007	2007	2007-11-12		CHRIS HANI BARAGWANATH LABORATORY	GAUTENG	CHRIS HANI BARAGWANATH HOSP	WARD 36	CITY OF JOHANNESBURG METRO	JOHANNESBURG D	<1	LOD	CSF	CEREBROSPINAL FLUID	CSFGR	^BCULTURE RESULT:^B	STRAG
TBN3078199	BLOOD CULTURE	03-01-2008	2008	2008-01-01	F	CHRIS HANI BARAGWANATH LABORATORY	GAUTENG	CHRIS HANI BARAGWANATH HOSP	ADMISSION WARD	CITY OF JOHANNESBURG METRO	JOHANNESBURG D	<1	EOD	CULBA	MICROBIOLOGY : BLOOD CULTURE	ORG	ORGANISM/S ISOLATED	STRAG
TBS1409829	CEREBROSPINAL FLUID	14-03-2008	2008	2008-03-03	M	CHRIS HANI BARAGWANATH LABORATORY	GAUTENG	CHRIS HANI BARAGWANATH HOSP	WARD 18	CITY OF JOHANNESBURG METRO	JOHANNESBURG D	<1	LOD	CSF	CEREBROSPINAL FLUID	CSFGR	^BCULTURE RESULT:^B	STRAG
TBN3085560	BLOOD CULTURE	08-01-2008	2008	06-01-2008	M	CHRIS HANI BARAGWANATH LABORATORY	GAUTENG	CHRIS HANI BARAGWANATH HOSP	WARD 66	CITY OF JOHANNESBURG METRO	JOHANNESBURG D	<1	EOD	CULBA	MICROBIOLOGY : BLOOD CULTURE	ORG	ORGANISM/S ISOLATED	STRAG
TBN1917571	BLOOD CULTURE	03-11-2005	2005	29-10-2005		CHRIS HANI BARAGWANATH LABORATORY	GAUTENG	CHRIS HANI BARAGWANATH HOSP	WARD 66	CITY OF JOHANNESBURG METRO	JOHANNESBURG D	<1	EOD	CULBA	MICROBIOLOGY : BLOOD CULTURE	ORG	ORGANISM/S ISOLATED	STRAG
TBN3262724	BLOOD CULTURE	17-04-2008	2008	15-04-2008	F	CHRIS HANI BARAGWANATH LABORATORY	GAUTENG	CHRIS HANI BARAGWANATH HOSP	TRANSITIONAL INTENSIVE CARE	CITY OF JOHANNESBURG METRO	JOHANNESBURG D	<1	EOD	CULBA	MICROBIOLOGY : BLOOD CULTURE	ORG	ORGANISM/S ISOLATED	STRAG
TBN1845297	BLOOD CULTURE	10-09-2005	2005	2005-08-26	M	CHRIS HANI BARAGWANATH LABORATORY	GAUTENG	CHRIS HANI BARAGWANATH HOSP	TRANSITIONAL INTENSIVE CARE	CITY OF JOHANNESBURG METRO	JOHANNESBURG D	<1	LOD	CULBA	MICROBIOLOGY : BLOOD CULTURE	ORG	ORGANISM/S ISOLATED	STRAG
TBS0613042	CEREBROSPINAL FLUID	18-10-2005	2005	20-09-2005	F	CHRIS HANI BARAGWANATH LABORATORY	GAUTENG	CHRIS HANI BARAGWANATH HOSP	WARD 33	CITY OF JOHANNESBURG METRO	JOHANNESBURG D	<1	LOD	CSF-	CEREBROSPINAL FLUID	CSFGR	^BCULTURE RESULT:^B	STRAG
TBS1161923	CEREBROSPINAL FLUID	26-06-2007	2007	22-06-2007	M	CHRIS HANI BARAGWANATH LABORATORY	GAUTENG	CHRIS HANI BARAGWANATH HOSP	WARD 33	CITY OF JOHANNESBURG METRO	JOHANNESBURG D	<1	EOD	CSF	CEREBROSPINAL FLUID	CSFGR	^BCULTURE RESULT:^B	STRAG
TBN3388437	BLOOD CULTURE	08-07-2008	2008	07-07-2008	F	CHRIS HANI BARAGWANATH LABORATORY	GAUTENG	CHRIS HANI BARAGWANATH HOSP	LABOUR WARD	CITY OF JOHANNESBURG METRO	JOHANNESBURG D	<1	EOD	CULBA	MICROBIOLOGY : BLOOD CULTURE	ORGSY	NOT AVAILABLE	STRAG
TBN1787116	BLOOD CULTURE	26-07-2005	2005	26-07-2005		CHRIS HANI BARAGWANATH LABORATORY	GAUTENG	CHRIS HANI BARAGWANATH HOSP		CITY OF JOHANNESBURG METRO	JOHANNESBURG D	<1	EOD	CULBA	MICROBIOLOGY : BLOOD CULTURE	ORG	ORGANISM/S ISOLATED	STRAG
TBN3354087	BLOOD CULTURE	14-06-2008	2008	12-06-2008	M	CHRIS HANI BARAGWANATH LABORATORY	GAUTENG	CHRIS HANI BARAGWANATH HOSP	LABOUR WARD	CITY OF JOHANNESBURG METRO	JOHANNESBURG D	<1	EOD	CULBA	MICROBIOLOGY : BLOOD CULTURE	ORG	ORGANISM/S ISOLATED	STRAG
TBN1609585	BLOOD CULTURE	06-03-2005	2005	05-03-2005	M	CHRIS HANI BARAGWANATH LABORATORY	GAUTENG	CHRIS HANI BARAGWANATH HOSP	TRANSITIONAL INTENSIVE CARE	CITY OF JOHANNESBURG METRO	JOHANNESBURG D	<1	EOD	CULBA	MICROBIOLOGY : BLOOD CULTURE	ORG	ORGANISM/S ISOLATED	STRAG
TBN1459012	BLOOD CULTURE	03-11-2004	2004	02-11-2004		CHRIS HANI BARAGWANATH LABORATORY	GAUTENG	CHRIS HANI BARAGWANATH HOSP	WARD 66	CITY OF JOHANNESBURG METRO	JOHANNESBURG D	<1	EOD	CULBA	MICROBIOLOGY : BLOOD CULTURE	ORG	ORGANISM/S ISOLATED	STRAG
TBS0294861	CEREBROSPINAL FLUID	01-10-2004	2004	26-08-2004	F	CHRIS HANI BARAGWANATH LABORATORY	GAUTENG	CHRIS HANI BARAGWANATH HOSP	WARD 19	CITY OF JOHANNESBURG METRO	JOHANNESBURG D	<1	LOD	CSF-	CEREBROSPINAL FLUID	CSFGR	^BCULTURE RESULT:^B	STRAG
TBN3097032	BLOOD CULTURE	12-01-2008	2008	11-01-2008	M	CHRIS HANI BARAGWANATH LABORATORY	GAUTENG	CHRIS HANI BARAGWANATH HOSP	WARD 66	CITY OF JOHANNESBURG METRO	JOHANNESBURG D	<1	EOD	CULBA	MICROBIOLOGY : BLOOD CULTURE	ORG	ORGANISM/S ISOLATED	STRAG
TBN1921351	BLOOD CULTURE	05-11-2005	2005	04-11-2005		CHRIS HANI BARAGWANATH LABORATORY	GAUTENG	CHRIS HANI BARAGWANATH HOSP	TRANSITIONAL INTENSIVE CARE	CITY OF JOHANNESBURG METRO	JOHANNESBURG D	<1	EOD	CULBA	MICROBIOLOGY : BLOOD CULTURE	ORG	ORGANISM/S ISOLATED	STRAG
TBN2879820	BLOOD CULTURE	28-08-2007	2007	26-08-2007	F	CHRIS HANI BARAGWANATH LABORATORY	GAUTENG	CHRIS HANI BARAGWANATH HOSP	LABOUR WARD	CITY OF JOHANNESBURG METRO	JOHANNESBURG D	<1	EOD	CULBA	MICROBIOLOGY : BLOOD CULTURE	ORGSY	NOT AVAILABLE	STRAG
TBN3571309	BLOOD CULTURE	30-09-2008	2008	09-08-2008	F	CHRIS HANI BARAGWANATH LABORATORY	GAUTENG	CHRIS HANI BARAGWANATH HOSP	WARD 36	CITY OF JOHANNESBURG METRO	JOHANNESBURG D	<1	LOD	CULBA	MICROBIOLOGY : BLOOD CULTURE	ORGSY	NOT AVAILABLE	STRAG
TBN1873664	BLOOD CULTURE	01-10-2005	2005	19-09-2005	F	CHRIS HANI BARAGWANATH LABORATORY	GAUTENG	CHRIS HANI BARAGWANATH HOSP	WARD 19	CITY OF JOHANNESBURG METRO	JOHANNESBURG D	<1	LOD	CULBA	MICROBIOLOGY : BLOOD CULTURE	ORGSX	NOT AVAILABLE	STRAG
TBN2561228	BLOOD CULTURE	01-02-2007	2007	12-01-2007	F	CHRIS HANI BARAGWANATH LABORATORY	GAUTENG	CHRIS HANI BARAGWANATH HOSP	WARD 36	CITY OF JOHANNESBURG METRO	JOHANNESBURG D	<1	LOD	CULBA	MICROBIOLOGY : BLOOD CULTURE	ORGSY	NOT AVAILABLE	STRAG
TBN3218475	BLOOD CULTURE	22-03-2008	2008	21-03-2008	F	CHRIS HANI BARAGWANATH LABORATORY	GAUTENG	CHRIS HANI BARAGWANATH HOSP	TRANSITIONAL INTENSIVE CARE	CITY OF JOHANNESBURG METRO	JOHANNESBURG D	<1	EOD	CULBA	MICROBIOLOGY : BLOOD CULTURE	ORG	ORGANISM/S ISOLATED	STRAG
TBN1432125	BLOOD CULTURE	13-10-2004	2004	13-10-2004		CHRIS HANI BARAGWANATH LABORATORY	GAUTENG	CHRIS HANI BARAGWANATH HOSP	TRANSITIONAL INTENSIVE CARE	CITY OF JOHANNESBURG METRO	JOHANNESBURG D	<1	EOD	CULBA	MICROBIOLOGY : BLOOD CULTURE	ORG	ORGANISM/S ISOLATED	STRAG
TBS1094280	CEREBROSPINAL FLUID	03-04-2007	2007	2007-03-11	F	CHRIS HANI BARAGWANATH LABORATORY	GAUTENG	CHRIS HANI BARAGWANATH HOSP	WARD 17	CITY OF JOHANNESBURG METRO	JOHANNESBURG D	<1	LOD	CSF	CEREBROSPINAL FLUID	CSFGR	^BCULTURE RESULT:^B	STRAG
TBN1714758	BLOOD CULTURE	28-05-2005	2005	27-05-2005	M	CHRIS HANI BARAGWANATH LABORATORY	GAUTENG	CHRIS HANI BARAGWANATH HOSP	WARD 66	CITY OF JOHANNESBURG METRO	JOHANNESBURG D	<1	EOD	CULBA	MICROBIOLOGY : BLOOD CULTURE	ORG	ORGANISM/S ISOLATED	STRAG
TBN3318015	BLOOD CULTURE	23-05-2008	2008	2008-05-19	M	CHRIS HANI BARAGWANATH LABORATORY	GAUTENG	CHRIS HANI BARAGWANATH HOSP	WARD 36	CITY OF JOHANNESBURG METRO	JOHANNESBURG D	<1	EOD	CULBA	MICROBIOLOGY : BLOOD CULTURE	ORG	ORGANISM/S ISOLATED	STRAG
TBN3223579	BLOOD CULTURE	28-03-2008	2008	26-03-2008	F	CHRIS HANI BARAGWANATH LABORATORY	GAUTENG	CHRIS HANI BARAGWANATH HOSP	TRANSITIONAL INTENSIVE CARE	CITY OF JOHANNESBURG METRO	JOHANNESBURG D	<1	EOD	CULBA	MICROBIOLOGY : BLOOD CULTURE	ORG	ORGANISM/S ISOLATED	STRAG
TBN3705845	BLOOD CULTURE	20-11-2008	2008	04-11-2008	M	CHRIS HANI BARAGWANATH LABORATORY	GAUTENG	CHRIS HANI BARAGWANATH HOSP		CITY OF JOHANNESBURG METRO	JOHANNESBURG D	<1	LOD	CULBA	MICROBIOLOGY : BLOOD CULTURE	ORG	ORGANISM/S ISOLATED	STRAG
TBN1885129	BLOOD CULTURE	11-10-2005	2005	03-09-2005	F	CHRIS HANI BARAGWANATH LABORATORY	GAUTENG	CHRIS HANI BARAGWANATH HOSP		CITY OF JOHANNESBURG METRO	JOHANNESBURG D	<1	LOD	CULBA	MICROBIOLOGY : BLOOD CULTURE	ORGSY	NOT AVAILABLE	STRAG
TBN1702396	BLOOD CULTURE	19-05-2005	2005	2005-05-10	F	CHRIS HANI BARAGWANATH LABORATORY	GAUTENG	CHRIS HANI BARAGWANATH HOSP	WARD 17	CITY OF JOHANNESBURG METRO	JOHANNESBURG D	<1	LOD	CULBA	MICROBIOLOGY : BLOOD CULTURE	ORG	ORGANISM/S ISOLATED	STRAG
TBN1521804	BLOOD CULTURE	26-12-2004	2004	26-11-2004	F	CHRIS HANI BARAGWANATH LABORATORY	GAUTENG	CHRIS HANI BARAGWANATH HOSP	WARD 17	CITY OF JOHANNESBURG METRO	JOHANNESBURG D	<1	LOD	CULBA	MICROBIOLOGY : BLOOD CULTURE	ORG	ORGANISM/S ISOLATED	STRAG
TBN2929178	BLOOD CULTURE	26-09-2007	2007	22-09-2007		CHRIS HANI BARAGWANATH LABORATORY	GAUTENG	CHRIS HANI BARAGWANATH HOSP	WARD 17	CITY OF JOHANNESBURG METRO	JOHANNESBURG D	<1	EOD	CULBA	MICROBIOLOGY : BLOOD CULTURE	ORGSY	NOT AVAILABLE	STRAG
TBN3408225	BLOOD CULTURE	19-07-2008	2008	16-07-2008	M	CHRIS HANI BARAGWANATH LABORATORY	GAUTENG	CHRIS HANI BARAGWANATH HOSP	TRANSITIONAL INTENSIVE CARE	CITY OF JOHANNESBURG METRO	JOHANNESBURG D	<1	EOD	CULBA	MICROBIOLOGY : BLOOD CULTURE	ORG	ORGANISM/S ISOLATED	STRAG
WGR1870076	BLOOD CULTURE	29-05-2008	2008	28-05-2008	F	DR GEORGE MUKHARI LABORATORY	GAUTENG	DR GEORGE MUKHARI HOSPITAL	WARD 24	CITY OF TSHWANE METRO	TSHWANE NORTH WEST	<1	EOD	CULBA	MICROBIOLOGY : BLOOD CULTURE	ORG	ORGANISM/S ISOLATED	STRGB
WGR1686816	BLOOD CULTURE	12-02-2008	2008	11-02-2008	F	DR GEORGE MUKHARI LABORATORY	GAUTENG	DR GEORGE MUKHARI HOSPITAL	WARD 24	CITY OF TSHWANE METRO	TSHWANE NORTH WEST	<1	EOD	CULBA	MICROBIOLOGY : BLOOD CULTURE	ORG	ORGANISM/S ISOLATED	STRGB
WGR0083983	BLOOD CULTURE	17-06-2004	2004	15-06-2004		DR GEORGE MUKHARI LABORATORY	GAUTENG	DR GEORGE MUKHARI HOSPITAL	WARD 24	CITY OF TSHWANE METRO	TSHWANE NORTH WEST	<1	EOD	CULBA	MICROBIOLOGY : BLOOD CULTURE	ORG	ORGANISM/S ISOLATED	STRGB
WGR0312718	BLOOD CULTURE	17-03-2005	2005	01-03-2005	F	DR GEORGE MUKHARI LABORATORY	GAUTENG	DR GEORGE MUKHARI HOSPITAL	WARD 22	CITY OF TSHWANE METRO	TSHWANE NORTH WEST	<1	LOD	CULBC	MICROBIOLOGY : BLOOD CULTURE	CULT+	CULTURE: AEROBIC ORGANISMS	STRGB
WGR0080266	BLOOD CULTURE	11-06-2004	2004	04-06-2004	F	DR GEORGE MUKHARI LABORATORY	GAUTENG	DR GEORGE MUKHARI HOSPITAL	WARD 14	CITY OF TSHWANE METRO	TSHWANE NORTH WEST	<1	LOD	CULBA	MICROBIOLOGY : BLOOD CULTURE	ORG	ORGANISM/S ISOLATED	STRGB
WGR0065632	CEREBROSPINAL FLUID	22-05-2004	2004	10-04-2004	M	DR GEORGE MUKHARI LABORATORY	GAUTENG	DR GEORGE MUKHARI HOSPITAL	WARD 22	CITY OF TSHWANE METRO	TSHWANE NORTH WEST	<1	LOD	CSF-	CEREBROSPINAL FLUID	CSFGR	^BCULTURE RESULT:^B	STRAG
WGR1875624	BLOOD CULTURE	02-06-2008	2008	21-05-2008		DR GEORGE MUKHARI LABORATORY	GAUTENG	DR GEORGE MUKHARI HOSPITAL	WARD 22	CITY OF TSHWANE METRO	TSHWANE NORTH WEST	<1	LOD	CULBA	MICROBIOLOGY : BLOOD CULTURE	ORG	ORGANISM/S ISOLATED	STRGB
WGR2120920	BLOOD CULTURE	26-10-2008	2008	23-10-2008	F	DR GEORGE MUKHARI LABORATORY	GAUTENG	DR GEORGE MUKHARI HOSPITAL	WARD 24	CITY OF TSHWANE METRO	TSHWANE NORTH WEST	<1	EOD	CULBA	MICROBIOLOGY : BLOOD CULTURE	ORG	ORGANISM/S ISOLATED	STRGB
WGR0345549	CEREBROSPINAL FLUID	23-04-2005	2005	12-04-2005	F	DR GEORGE MUKHARI LABORATORY	GAUTENG	DR GEORGE MUKHARI HOSPITAL	WARD 24	CITY OF TSHWANE METRO	TSHWANE NORTH WEST	<1	LOD	CSF-	CEREBROSPINAL FLUID	CSFGR	^BCULTURE RESULT:^B	STRGB
WGR1628273	BLOOD CULTURE	11-01-2008	2008	04-01-2008		DR GEORGE MUKHARI LABORATORY	GAUTENG	DR GEORGE MUKHARI HOSPITAL	WARD 24	CITY OF TSHWANE METRO	TSHWANE NORTH WEST	<1	LOD	CULBA	MICROBIOLOGY : BLOOD CULTURE	ORG	ORGANISM/S ISOLATED	BHSB
WGR1296244	BLOOD CULTURE	31-05-2007	2007	30-05-2007	M	DR GEORGE MUKHARI LABORATORY	GAUTENG	DR GEORGE MUKHARI HOSPITAL		CITY OF TSHWANE METRO	TSHWANE NORTH WEST	<1	EOD	CULBA	MICROBIOLOGY : BLOOD CULTURE	ORG	ORGANISM/S ISOLATED	BHSB
WGR1247132	CEREBROSPINAL FLUID	02-05-2007	2007	11-04-2007	F	DR GEORGE MUKHARI LABORATORY	GAUTENG	DR GEORGE MUKHARI HOSPITAL	WARD 19	CITY OF TSHWANE METRO	TSHWANE NORTH WEST	<1	LOD	CSF-	CEREBROSPINAL FLUID	CSFGR	^BCULTURE RESULT:^B	STRGB
WGR1005131	CEREBROSPINAL FLUID	13-11-2006	2006	08-11-2006	F	DR GEORGE MUKHARI LABORATORY	GAUTENG	DR GEORGE MUKHARI HOSPITAL	WARD 22	CITY OF TSHWANE METRO	TSHWANE NORTH WEST	<1	EOD	CSF-	CEREBROSPINAL FLUID	CSFGR	^BCULTURE RESULT:^B	STRGB
WGR0365684	BLOOD CULTURE	18-05-2005	2005	12-05-2005	F	DR GEORGE MUKHARI LABORATORY	GAUTENG	DR GEORGE MUKHARI HOSPITAL	WARD 24	CITY OF TSHWANE METRO	TSHWANE NORTH WEST	<1	EOD	CULBC	MICROBIOLOGY : BLOOD CULTURE	CULT+	CULTURE: AEROBIC ORGANISMS	STRGB
WGR0320751	CEREBROSPINAL FLUID	25-03-2005	2005	18-03-2005	F	DR GEORGE MUKHARI LABORATORY	GAUTENG	DR GEORGE MUKHARI HOSPITAL	WARD 22	CITY OF TSHWANE METRO	TSHWANE NORTH WEST	<1	LOD	CSF-	CEREBROSPINAL FLUID	CSFGR	^BCULTURE RESULT:^B	STRGB
WGR1256549	BLOOD CULTURE	08-05-2007	2007	07-05-2007	F	DR GEORGE MUKHARI LABORATORY	GAUTENG	DR GEORGE MUKHARI HOSPITAL	WARD 24	CITY OF TSHWANE METRO	TSHWANE NORTH WEST	<1	EOD	CULBA	MICROBIOLOGY : BLOOD CULTURE	ORG	ORGANISM/S ISOLATED	STRGB
WGR0054930	BLOOD CULTURE	10-05-2004	2004	07-05-2004	F	DR GEORGE MUKHARI LABORATORY	GAUTENG	DR GEORGE MUKHARI HOSPITAL	WARD 24	CITY OF TSHWANE METRO	TSHWANE NORTH WEST	<1	EOD	CULBA	MICROBIOLOGY : BLOOD CULTURE	ORG	ORGANISM/S ISOLATED	STRGB
WGR2071254	CEREBROSPINAL FLUID	29-09-2008	2008	26-09-2008	M	DR GEORGE MUKHARI LABORATORY	GAUTENG	DR GEORGE MUKHARI HOSPITAL	WARD 22	CITY OF TSHWANE METRO	TSHWANE NORTH WEST	<1	EOD	CSF-	CEREBROSPINAL FLUID	CSFGR	^BCULTURE RESULT:^B	STRGB
WGR1066479	BLOOD CULTURE	06-01-2007	2007	05-01-2007	F	DR GEORGE MUKHARI LABORATORY	GAUTENG	DR GEORGE MUKHARI HOSPITAL	WARD 24	CITY OF TSHWANE METRO	TSHWANE NORTH WEST	<1	EOD	CULBA	MICROBIOLOGY : BLOOD CULTURE	ORGSX	NOT AVAILABLE	STRGB
WGR0066361	BLOOD CULTURE	25-05-2004	2004	17-05-2004	M	DR GEORGE MUKHARI LABORATORY	GAUTENG	INT		CITY OF TSHWANE METRO	TSHWANE NORTH WEST	<1	LOD	CULBA	MICROBIOLOGY : BLOOD CULTURE	ORG	ORGANISM/S ISOLATED	STRGB
WGR1699288	BLOOD CULTURE	17-02-2008	2008	16-02-2008	M	DR GEORGE MUKHARI LABORATORY	GAUTENG	INT		CITY OF TSHWANE METRO	TSHWANE NORTH WEST	<1	EOD	CULBA	MICROBIOLOGY : BLOOD CULTURE	ORG	ORGANISM/S ISOLATED	STRGB
WGR1997783	BLOOD CULTURE	17-08-2008	2008	16-08-2008	F	DR GEORGE MUKHARI LABORATORY	GAUTENG	INT		CITY OF TSHWANE METRO	TSHWANE NORTH WEST	<1	EOD	CULBA	MICROBIOLOGY : BLOOD CULTURE	ORG	ORGANISM/S ISOLATED	STRGB
WGR1609318	BLOOD CULTURE	23-12-2007	2007	20-12-2007	M	DR GEORGE MUKHARI LABORATORY	GAUTENG	INT		CITY OF TSHWANE METRO	TSHWANE NORTH WEST	<1	EOD	CULBA	MICROBIOLOGY : BLOOD CULTURE	ORGSX	NOT AVAILABLE	STRGB
WGR0318635	BLOOD CULTURE	24-03-2005	2005	11-01-2005	F	DR GEORGE MUKHARI LABORATORY	GAUTENG	INT		CITY OF TSHWANE METRO	TSHWANE NORTH WEST	<1	LOD	CULBC	MICROBIOLOGY : BLOOD CULTURE	CLATX	LATEX TEST:	STRAG
WGR1205465	BLOOD CULTURE	05-04-2007	2007	04-04-2007	M	DR GEORGE MUKHARI LABORATORY	GAUTENG	INT		CITY OF TSHWANE METRO	TSHWANE NORTH WEST	<1	EOD	CULBA	MICROBIOLOGY : BLOOD CULTURE	ORG	ORGANISM/S ISOLATED	BHSB
WGR0245144	CEREBROSPINAL FLUID	30-12-2004	2004	30-10-2004	F	DR GEORGE MUKHARI LABORATORY	GAUTENG	INT		CITY OF TSHWANE METRO	TSHWANE NORTH WEST	<1	LOD	CSF-	CEREBROSPINAL FLUID	CSFGR	^BCULTURE RESULT:^B	STRGB
WGR1725056	BLOOD CULTURE	03-03-2008	2008	02-03-2008	M	DR GEORGE MUKHARI LABORATORY	GAUTENG	INT		CITY OF TSHWANE METRO	TSHWANE NORTH WEST	<1	EOD	CULBA	MICROBIOLOGY : BLOOD CULTURE	ORG	ORGANISM/S ISOLATED	STRGB
WGR1774417	CEREBROSPINAL FLUID	01-04-2008	2008	26-03-2008	M	DR GEORGE MUKHARI LABORATORY	GAUTENG	INT		CITY OF TSHWANE METRO	TSHWANE NORTH WEST	<1	EOD	CSF-	CEREBROSPINAL FLUID	CSFGR	^BCULTURE RESULT:^B	STRGB
WGR1599160	CEREBROSPINAL FLUID	13-12-2007	2007	25-11-2007	F	DR GEORGE MUKHARI LABORATORY	GAUTENG	INT		CITY OF TSHWANE METRO	TSHWANE NORTH WEST	<1	LOD	CSF-	CEREBROSPINAL FLUID	CSFGR	^BCULTURE RESULT:^B	STRGB
WGR1645691	BLOOD CULTURE	18-01-2008	2008	17-01-2008	M	DR GEORGE MUKHARI LABORATORY	GAUTENG	INT		CITY OF TSHWANE METRO	TSHWANE NORTH WEST	<1	EOD	CULBA	MICROBIOLOGY : BLOOD CULTURE	ORG	ORGANISM/S ISOLATED	STRGB
WGR1979283	CEREBROSPINAL FLUID	08-08-2008	2008	27-07-2008	F	DR GEORGE MUKHARI LABORATORY	GAUTENG	INT		CITY OF TSHWANE METRO	TSHWANE NORTH WEST	<1	LOD	CSF-	CEREBROSPINAL FLUID	CSFGR	^BCULTURE RESULT:^B	STRGB
WGR1964313	BLOOD CULTURE	01-08-2008	2008	29-07-2008	M	DR GEORGE MUKHARI LABORATORY	GAUTENG	INT		CITY OF TSHWANE METRO	TSHWANE NORTH WEST	<1	EOD	CULBA	MICROBIOLOGY : BLOOD CULTURE	ORG	ORGANISM/S ISOLATED	STRGB
WGR0925749	CEREBROSPINAL FLUID	26-09-2006	2006	30-08-2006	F	DR GEORGE MUKHARI LABORATORY	GAUTENG	INT		CITY OF TSHWANE METRO	TSHWANE NORTH WEST	<1	LOD	CSF-	CEREBROSPINAL FLUID	CSFGR	^BCULTURE RESULT:^B	STRGB
WGR0394882	BLOOD CULTURE	18-06-2005	2005	17-06-2005	M	DR GEORGE MUKHARI LABORATORY	GAUTENG	INT		CITY OF TSHWANE METRO	TSHWANE NORTH WEST	<1	EOD	CULBC	MICROBIOLOGY : BLOOD CULTURE	CULT+	CULTURE: AEROBIC ORGANISMS	STRGB
WGR2075025	CEREBROSPINAL FLUID	02-10-2008	2008	21-09-2008		DR GEORGE MUKHARI LABORATORY	GAUTENG	INT		CITY OF TSHWANE METRO	TSHWANE NORTH WEST	<1	LOD	CSF-	CEREBROSPINAL FLUID	CSFGR	^BCULTURE RESULT:^B	STRGB
WGR0294681	BLOOD CULTURE	28-02-2005	2005	24-02-2005		DR GEORGE MUKHARI LABORATORY	GAUTENG	INT		CITY OF TSHWANE METRO	TSHWANE NORTH WEST	<1	EOD	CULBC	MICROBIOLOGY : BLOOD CULTURE	CULT+	CULTURE: AEROBIC ORGANISMS	STRGB
WGR2025443	BLOOD CULTURE	04-09-2008	2008	15-08-2008	M	DR GEORGE MUKHARI LABORATORY	GAUTENG	INT		CITY OF TSHWANE METRO	TSHWANE NORTH WEST	<1	LOD	CULBA	MICROBIOLOGY : BLOOD CULTURE	ORG	ORGANISM/S ISOLATED	STRGB
WGR1788026	BLOOD CULTURE	09-04-2008	2008	08-04-2008		DR GEORGE MUKHARI LABORATORY	GAUTENG	INT		CITY OF TSHWANE METRO	TSHWANE NORTH WEST	<1	EOD	CULBA	MICROBIOLOGY : BLOOD CULTURE	ORG	ORGANISM/S ISOLATED	STRAG
WGR0062984	BLOOD CULTURE	19-05-2004	2004	17-05-2004	F	DR GEORGE MUKHARI LABORATORY	GAUTENG	INT		CITY OF TSHWANE METRO	TSHWANE NORTH WEST	<1	EOD	CULBA	MICROBIOLOGY : BLOOD CULTURE	ORG	ORGANISM/S ISOLATED	STRAG
WGR1881491	BLOOD CULTURE	05-06-2008	2008	24-05-2008	M	DR GEORGE MUKHARI LABORATORY	GAUTENG	INT		CITY OF TSHWANE METRO	TSHWANE NORTH WEST	<1	LOD	CULBA	MICROBIOLOGY : BLOOD CULTURE	ORG	ORGANISM/S ISOLATED	STRGB
NNY0142890	BLOOD CULTURE	09-04-2005	2005	05-04-2005	F	DR GEORGE MUKHARI LABORATORY	LIMPOPO	NYLSTROOM HOSPITAL	PAEDIATRIC WARD	WATERBERG	MODIMOLLE	<1	EOD	CULBC	MICROBIOLOGY : BLOOD CULTURE	CULT+	CULTURE: AEROBIC ORGANISMS	STRGB
NNY0155395	BLOOD CULTURE	19-11-2005	2005	16-11-2005		DR GEORGE MUKHARI LABORATORY	LIMPOPO	NYLSTROOM HOSPITAL	PAEDIATRIC WARD	WATERBERG	MODIMOLLE	<1	EOD	CULBC	MICROBIOLOGY : BLOOD CULTURE	CULT+	CULTURE: AEROBIC ORGANISMS	STRGB
NNY0155491	BLOOD CULTURE	23-11-2005	2005	02-11-2005	F	DR GEORGE MUKHARI LABORATORY	LIMPOPO	NYLSTROOM HOSPITAL	CASUALTY DEPARTMENT	WATERBERG	MODIMOLLE	<1	LOD	CULBC	MICROBIOLOGY : BLOOD CULTURE	CULT+	CULTURE: AEROBIC ORGANISMS	STRGB
ECE0151988	BLOOD CULTURE	10-05-2006	2006	11-04-2006	FEMALE	EAST LONDON CLINICAL PATHOLOGY	EASTERN CAPE	CECILIA MAKIWANE HOSPITAL	WARD 18	AMATHOLE	BUFFALO CITY	<1	LOD	CULBA	MICROBIOLOGY : BLOOD CULTURE	ORG	ORGANISM/S ISOLATED	STRGB
ECE0399399	BLOOD CULTURE	13-02-2008	2008	09-02-2008	MALE	EAST LONDON CLINICAL PATHOLOGY	EASTERN CAPE	CECILIA MAKIWANE HOSPITAL	WARD 18	AMATHOLE	BUFFALO CITY	<1	EOD	CULBA	MICROBIOLOGY : BLOOD CULTURE	ORG	ORGANISM/S ISOLATED	STRGB
ECE0282432	CEREBROSPINAL FLUID	10-04-2007	2007	27-03-2007	FEMALE	EAST LONDON CLINICAL PATHOLOGY	EASTERN CAPE	CECILIA MAKIWANE HOSPITAL	WARD 18	AMATHOLE	BUFFALO CITY	<1	LOD	CSF	CEREBROSPINAL FLUID	CSFGR	^BCULTURE RESULT:^B	STRGB
ECE0371762	CEREBROSPINAL FLUID	29-11-2007	2007	26-11-2007	MALE	EAST LONDON CLINICAL PATHOLOGY	EASTERN CAPE	CECILIA MAKIWANE HOSPITAL	WARD 17	AMATHOLE	BUFFALO CITY	<1	EOD	CSF	CEREBROSPINAL FLUID	CSFGR	^BCULTURE RESULT:^B	STRGB
EEL0936979	CEREBROSPINAL FLUID	24-06-2006	2006	07-06-2006	FEMALE	EAST LONDON CLINICAL PATHOLOGY	EASTERN CAPE	CECILIA MAKIWANE HOSPITAL	WARD 17	AMATHOLE	BUFFALO CITY	<1	LOD	CSF	CEREBROSPINAL FLUID	CSFGR	^BCULTURE RESULT:^B	STRGB
EEP0055134	CEREBROSPINAL FLUID	11-06-2008	2008	18-05-2008	FEMALE	EAST LONDON CLINICAL PATHOLOGY	EASTERN CAPE	EMPILISWENI HOSPITAL	PAEDIATRIC WARD	UKHAHLAMBA	SENQU	<1	LOD	CSF	CEREBROSPINAL FLUID	CSFGR	^BCULTURE RESULT:^B	STRGB
EEL1478700	BLOOD CULTURE	15-01-2008	2008	10-01-2008	MALE	EAST LONDON CLINICAL PATHOLOGY	EASTERN CAPE	FRERE HOSPITAL	INTENSIVE CARE UNIT 1	AMATHOLE	BUFFALO CITY	<1	EOD	CULBA	MICROBIOLOGY : BLOOD CULTURE	ORG	ORGANISM/S ISOLATED	STRGB
EEL1105073	CEREBROSPINAL FLUID	02-01-2007	2007	07-10-2006	FEMALE	EAST LONDON CLINICAL PATHOLOGY	EASTERN CAPE	FRERE HOSPITAL	WARD B6	AMATHOLE	BUFFALO CITY	<1	LOD	CSF	CEREBROSPINAL FLUID	CSFGR	^BCULTURE RESULT:^B	STRGB
EEL0996146	CEREBROSPINAL FLUID	30-08-2006	2006	17-08-2006	MALE	EAST LONDON CLINICAL PATHOLOGY	EASTERN CAPE	FRERE HOSPITAL	WARD B6	AMATHOLE	BUFFALO CITY	<1	LOD	CSF	CEREBROSPINAL FLUID	CSFGR	^BCULTURE RESULT:^B	STRGB
EEL1068077	BLOOD CULTURE	17-11-2006	2006	26-09-2006	MALE	EAST LONDON CLINICAL PATHOLOGY	EASTERN CAPE	FRERE HOSPITAL	INTENSIVE CARE UNIT 2	AMATHOLE	BUFFALO CITY	<1	LOD	CULBA	MICROBIOLOGY : BLOOD CULTURE	ORG	ORGANISM/S ISOLATED	STRGB
EEL0551777	BLOOD CULTURE	08-02-2005	2005	26-11-2004	MALE	EAST LONDON CLINICAL PATHOLOGY	EASTERN CAPE	FRERE HOSPITAL	WARD B6	AMATHOLE	BUFFALO CITY	<1	LOD	CULBA	MICROBIOLOGY : BLOOD CULTURE	ORG	ORGANISM/S ISOLATED	STRGB
EEL1585897	CEREBROSPINAL FLUID	15-04-2008	2008	04-04-2008	FEMALE	EAST LONDON CLINICAL PATHOLOGY	EASTERN CAPE	FRERE HOSPITAL	INTENSIVE CARE UNIT 1	AMATHOLE	BUFFALO CITY	<1	LOD	CSF	CEREBROSPINAL FLUID	CSFGR	^BCULTURE RESULT:^B	STRGB
EEL1493901	CEREBROSPINAL FLUID	25-01-2008	2008	09-01-2008	FEMALE	EAST LONDON CLINICAL PATHOLOGY	EASTERN CAPE	FRERE HOSPITAL	WARD M3N	AMATHOLE	BUFFALO CITY	<1	LOD	CSF	CEREBROSPINAL FLUID	CSFGR	^BCULTURE RESULT:^B	STRGB
EEL0688995	CEREBROSPINAL FLUID	22-08-2005	2005	19-08-2005	FEMALE	EAST LONDON CLINICAL PATHOLOGY	EASTERN CAPE	FRERE HOSPITAL	INTENSIVE CARE UNIT 1	AMATHOLE	BUFFALO CITY	<1	EOD	CSF	CEREBROSPINAL FLUID	CSFGR	^BCULTURE RESULT:^B	STRGB
EEL1469881	CEREBROSPINAL FLUID	04-01-2008	2008	28-12-2007	MALE	EAST LONDON CLINICAL PATHOLOGY	EASTERN CAPE	FRERE HOSPITAL	WARD M3N	AMATHOLE	BUFFALO CITY	<1	LOD	CSF	CEREBROSPINAL FLUID	CSFGR	^BCULTURE RESULT:^B	STRGB
EEL1780861	BLOOD CULTURE	13-10-2008	2008	03-10-2008	FEMALE	EAST LONDON CLINICAL PATHOLOGY	EASTERN CAPE	FRERE HOSPITAL	INTENSIVE CARE UNIT 1	AMATHOLE	BUFFALO CITY	<1	LOD	CULBA	MICROBIOLOGY : BLOOD CULTURE	ORG	ORGANISM/S ISOLATED	STRGB
EEL0998246	CEREBROSPINAL FLUID	01-09-2006	2006	08-08-2006	MALE	EAST LONDON CLINICAL PATHOLOGY	EASTERN CAPE	FRERE HOSPITAL	WARD B4	AMATHOLE	BUFFALO CITY	<1	LOD	CSF	CEREBROSPINAL FLUID	CSFGR	^BCULTURE RESULT:^B	STRGB
EEL1835173	BLOOD CULTURE	24-11-2008	2008	25-10-2008	FEMALE	EAST LONDON CLINICAL PATHOLOGY	EASTERN CAPE	FRERE HOSPITAL	WARD B6	AMATHOLE	BUFFALO CITY	<1	LOD	CULBA	MICROBIOLOGY : BLOOD CULTURE	ORG	ORGANISM/S ISOLATED	STRGB
EEL0504880	BLOOD CULTURE	25-11-2004	2004	26-10-2004	MALE	EAST LONDON CLINICAL PATHOLOGY	EASTERN CAPE	FRERE HOSPITAL	PAEDIATRIC OUT PATIENTS	AMATHOLE	BUFFALO CITY	<1	LOD	CULBA	MICROBIOLOGY : BLOOD CULTURE	ORG	ORGANISM/S ISOLATED	STRGB
EEL1278263	BLOOD CULTURE	03-07-2007	2007	05-06-2007	FEMALE	EAST LONDON CLINICAL PATHOLOGY	EASTERN CAPE	FRERE HOSPITAL	INTENSIVE CARE UNIT 1	AMATHOLE	BUFFALO CITY	<1	LOD	CULBA	MICROBIOLOGY : BLOOD CULTURE	ORG	ORGANISM/S ISOLATED	STRGB
EEL0851994	CEREBROSPINAL FLUID	20-03-2006	2006	03-03-2006	MALE	EAST LONDON CLINICAL PATHOLOGY	EASTERN CAPE	FRONTIER HOSPITAL	MTUTUZELO B	CHRIS HANI	LUKHANJI	<1	LOD	CSF	CULTURE IDENTIFICATION	ORGA+	AEROBIC ORGANISMS	STRGB
EQU0555713	CEREBROSPINAL FLUID	17-09-2008	2008	21-08-2008	FEMALE	EAST LONDON CLINICAL PATHOLOGY	EASTERN CAPE	HEWU HOSPITAL	PAEDIATRIC WARD	CHRIS HANI	LUKHANJI	<1	LOD	CSF	CEREBROSPINAL FLUID	CSFGR	^BCULTURE RESULT:^B	STRGB
ECE0069982	CEREBROSPINAL FLUID	29-08-2005	2005	12-08-2005	M	EAST LONDON LABORATORY	EASTERN CAPE	CECILIA MAKIWANE HOSPITAL	WARD 17	AMATHOLE	BUFFALO CITY	<1	LOD	CSF-	CEREBROSPINAL FLUID	CSFGR	^BCULTURE RESULT:^B	STRGB
ECE0025889	CEREBROSPINAL FLUID	29-03-2005	2005	11-02-2005	M	EAST LONDON LABORATORY	EASTERN CAPE	CECILIA MAKIWANE HOSPITAL	WARD 21	AMATHOLE	BUFFALO CITY	<1	LOD	CSF-	CEREBROSPINAL FLUID	CSFGR	^BCULTURE RESULT:^B	STRGB
EEL1101681	BLOOD CULTURE	27-12-2006	2006	17-12-2006	M	EAST LONDON LABORATORY	EASTERN CAPE	FRERE HOSPITAL	WARD M3N	AMATHOLE	BUFFALO CITY	<1	LOD	CULBA	MICROBIOLOGY : BLOOD CULTURE	ORG	ORGANISM/S ISOLATED	BHSB
EEL0792451	CEREBROSPINAL FLUID	09-01-2006	2006	19-12-2005	F	EAST LONDON LABORATORY	EASTERN CAPE	NOMPUMELELO HOSPITAL		AMATHOLE	BUFFALO CITY	<1	LOD	CSF-	CEREBROSPINAL FLUID	CSFGR	^BCULTURE RESULT:^B	BHSB
GED0548997	BLOOD CULTURE	03-10-2006	2006	02-10-2006	MALE	EDENVALE	GAUTENG	EDENVALE HOSPITAL	POST NATAL WARD	CITY OF JOHANNESBURG METRO	JOHANNESBURG E	<1	EOD	CULBA	MICROBIOLOGY : BLOOD CULTURE	CULT+	CULTURE: AEROBIC ORGANISMS	STRGB
GED0732971	BLOOD CULTURE	19-08-2008	2008	17-08-2008	MALE	EDENVALE	GAUTENG	EDENVALE HOSPITAL	POST NATAL WARD	CITY OF JOHANNESBURG METRO	JOHANNESBURG E	<1	EOD	CULBA	MICROBIOLOGY : BLOOD CULTURE	CUL+	CULTURE: AEROBIC ORGANISMS	STRGB
GED0445471	BLOOD CULTURE	06-04-2005	2005	27-03-2005	M	EDENVALE LABORATORY	GAUTENG	EDENVALE HOSPITAL	WARD 6	CITY OF JOHANNESBURG METRO	JOHANNESBURG E	<1	LOD	CULBC	MICROBIOLOGY : BLOOD CULTURE	CULT+	CULTURE: AEROBIC ORGANISMS	STRGB
MVO0102904	CEREBROSPINAL FLUID	28-06-2007	2007	07-06-2007	FEMALE	ERMELO	MPUMALANGA	AMAJUBA MEMORIAL HOSPITAL	PAEDIATRIC WARD	GERT SIBANDE	PIXLEY KA SEME	<1	LOD	CSFLA	BACTERIAL ANTIGEN TESTS	STRB	STREPTOCOCCUS GROUP B	POS
SBE0065386	CEREBROSPINAL FLUID	30-08-2006	2006	12-08-2006	M	GEORGE	WESTERN CAPE	BEAUFORT WEST HOSPITAL	MATERNITY WARD	CENTRAL KAROO	BEAUFORT WEST	<1	LOD	CULID	CULTURE IDENTIFICATION	ORGA+	AEROBIC ORGANISMS	BHSB
SGE0222261	CEREBROSPINAL FLUID	21-05-2004	2004	20-05-2004	FEMALE	GEORGE	WESTERN CAPE	GEORGE HOSPITAL	WARD C - GROUND	EDEN	GEORGE	<1	EOD	CSF	CEREBROSPINAL FLUID	CSFGR	^BCULTURE RESULT:^B	STRGB
SGE0443821	BLOOD CULTURE	23-12-2005	2005	24-11-2005	F	GEORGE	WESTERN CAPE	GEORGE HOSPITAL	NEONATAL WARD	EDEN	GEORGE	<1	LOD	CULBA	MICROBIOLOGY : BLOOD CULTURE	ORG	ORGANISM/S ISOLATED	BHSB
SGE0608251	BLOOD CULTURE	11-12-2006	2006	28-11-2006	F	GEORGE	WESTERN CAPE	GEORGE HOSPITAL	TRAUMA UNIT	EDEN	GEORGE	<1	LOD	CULBA	MICROBIOLOGY : BLOOD CULTURE	ORG	ORGANISM/S ISOLATED	BHSB
SGE0471349	CEREBROSPINAL FLUID	25-02-2006	2006	29-01-2006	F	GEORGE	WESTERN CAPE	GEORGE HOSPITAL	WARD C - GROUND	EDEN	GEORGE	<1	LOD	CSF	CEREBROSPINAL FLUID	CSFGR	^BCULTURE RESULT:^B	BHSB
SGE0223737	BLOOD CULTURE	27-05-2004	2004	01-04-2004	MALE	GEORGE	WESTERN CAPE	GEORGE HOSPITAL	WARD C - GROUND	EDEN	GEORGE	<1	LOD	CULBA	MICROBIOLOGY : BLOOD CULTURE	ORG	ORGANISM/S ISOLATED	STRGB
SGE0267501	BLOOD CULTURE	28-09-2004	2004	21-09-2004	F	GEORGE	WESTERN CAPE	GEORGE HOSPITAL	WARD C - GROUND	EDEN	GEORGE	<1	LOD	CULBA	MICROBIOLOGY : BLOOD CULTURE	ORG	ORGANISM/S ISOLATED	BHSB
SGE0538187	BLOOD CULTURE	26-07-2006	2006	03-06-2006	M	GEORGE	WESTERN CAPE	GEORGE HOSPITAL	TRAUMA UNIT	EDEN	GEORGE	<1	LOD	CULBA	MICROBIOLOGY : BLOOD CULTURE	ORG	ORGANISM/S ISOLATED	BHSB
SGE0240970	BLOOD CULTURE	15-07-2004	2004	11-05-2004	M	GEORGE	WESTERN CAPE	GEORGE HOSPITAL	INTENSIVE CARE UNIT	EDEN	GEORGE	<1	LOD	CULBA	MICROBIOLOGY : BLOOD CULTURE	ORG	ORGANISM/S ISOLATED	BHSB
SGE0924292	CEREBROSPINAL FLUID	26-07-2008	2008	30-05-2008	F	GEORGE	WESTERN CAPE	GEORGE HOSPITAL	TRAUMA UNIT	EDEN	GEORGE	<1	LOD	CSF-	CEREBROSPINAL FLUID	CSFGR	^BCULTURE RESULT:^B	BHSB
SGE0928981	CEREBROSPINAL FLUID	03-08-2008	2008	23-07-2008	M	GEORGE	WESTERN CAPE	GEORGE HOSPITAL	WARD C - GROUND	EDEN	GEORGE	<1	LOD	CSF-	CEREBROSPINAL FLUID	CSFGR	^BCULTURE RESULT:^B	BHSB
SGE0684668	BLOOD CULTURE	16-05-2007	2007	15-05-2007	FEMALE	GEORGE	WESTERN CAPE	GEORGE HOSPITAL	NEONATAL WARD	EDEN	GEORGE	<1	EOD	CULBA	MICROBIOLOGY : BLOOD CULTURE	ORG	ORGANISM/S ISOLATED	STRGB
SKN0060617	BLOOD CULTURE	20-01-2006	2006	27-12-2005	FEMALE	GEORGE	WESTERN CAPE	KNYSNA HOSPITAL	OUTPATIENT DEPARTMENT	EDEN	KNYSNA	<1	LOD	CULBA	MICROBIOLOGY : BLOOD CULTURE	ORG	ORGANISM/S ISOLATED	STRAG
SMO0043946	BLOOD CULTURE	22-04-2005	2005	20-03-2005	F	GEORGE	WESTERN CAPE	MOSSEL BAY HOSPITAL	MATERNITY WARD	EDEN	MOSSEL BAY	<1	LOD	CULBA	MICROBIOLOGY : BLOOD CULTURE	ORG	ORGANISM/S ISOLATED	BHSB
WGR1264930	BLOOD CULTURE	13-05-2007	2007	11-05-2007	MALE	GEORGE MUKHARI CLIN PATH	GAUTENG	DR GEORGE MUKHARI HOSPITAL	WARD 24	CITY OF TSHWANE METRO	TSHWANE NORTH WEST	<1	EOD	CULBA	MICROBIOLOGY : BLOOD CULTURE	ORG	ORGANISM/S ISOLATED	STRGB
WGR0466715	BLOOD CULTURE	29-08-2005	2005	28-08-2005	UNKNOWN	GEORGE MUKHARI CLIN PATH	GAUTENG	DR GEORGE MUKHARI HOSPITAL	WARD 24	CITY OF TSHWANE METRO	TSHWANE NORTH WEST	<1	EOD	CULBA	MICROBIOLOGY : BLOOD CULTURE	CULT+	CULTURE: AEROBIC ORGANISMS	STRGB
WGR1276889	BLOOD CULTURE	20-05-2007	2007	19-05-2007	UNKNOWN	GEORGE MUKHARI CLIN PATH	GAUTENG	DR GEORGE MUKHARI HOSPITAL	WARD 24	CITY OF TSHWANE METRO	TSHWANE NORTH WEST	<1	EOD	CULBA	MICROBIOLOGY : BLOOD CULTURE	ORG	ORGANISM/S ISOLATED	STRGB
WGR0481589	BLOOD CULTURE	10-09-2005	2005	18-08-2005	MALE	GEORGE MUKHARI CLIN PATH	GAUTENG	DR GEORGE MUKHARI HOSPITAL	WARD 24	CITY OF TSHWANE METRO	TSHWANE NORTH WEST	<1	LOD	CULBA	MICROBIOLOGY : BLOOD CULTURE	CULT+	CULTURE: AEROBIC ORGANISMS	STRGB
WGR0891081	BLOOD CULTURE	29-08-2006	2006	08-08-2006	FEMALE	GEORGE MUKHARI CLIN PATH	GAUTENG	DR GEORGE MUKHARI HOSPITAL	WARD 24	CITY OF TSHWANE METRO	TSHWANE NORTH WEST	<1	LOD	CULBA	MICROBIOLOGY : BLOOD CULTURE	ORG	ORGANISM/S ISOLATED	STRGB
WGR0876745	BLOOD CULTURE	19-08-2006	2006	20-07-2006	FEMALE	GEORGE MUKHARI CLIN PATH	GAUTENG	DR GEORGE MUKHARI HOSPITAL	WARD 22	CITY OF TSHWANE METRO	TSHWANE NORTH WEST	<1	LOD	CULBA	MICROBIOLOGY : BLOOD CULTURE	ORG	ORGANISM/S ISOLATED	STRGB
WGR0615410	BLOOD CULTURE	11-01-2006	2006	28-12-2005	FEMALE	GEORGE MUKHARI CLIN PATH	GAUTENG	DR GEORGE MUKHARI HOSPITAL	WARD 22	CITY OF TSHWANE METRO	TSHWANE NORTH WEST	<1	LOD	CULBA	MICROBIOLOGY : BLOOD CULTURE	CULT+	CULTURE: AEROBIC ORGANISMS	STRGB
WGR2196888	BLOOD CULTURE	12-12-2008	2008	11-12-2008	MALE	GEORGE MUKHARI CLIN PATH	GAUTENG	DR GEORGE MUKHARI HOSPITAL	WARD 24	CITY OF TSHWANE METRO	TSHWANE NORTH WEST	<1	EOD	CULBA	MICROBIOLOGY : BLOOD CULTURE	ORG	ORGANISM/S ISOLATED	STRAG
WGR0729833	BLOOD CULTURE	19-04-2006	2006	13-04-2006	UNKNOWN	GEORGE MUKHARI CLIN PATH	GAUTENG	DR GEORGE MUKHARI HOSPITAL	WARD 22	CITY OF TSHWANE METRO	TSHWANE NORTH WEST	<1	EOD	CULBA	MICROBIOLOGY : BLOOD CULTURE	CULT+	CULTURE: AEROBIC ORGANISMS	STRGB
WGR1023106	BLOOD CULTURE	28-11-2006	2006	26-11-2006	UNKNOWN	GEORGE MUKHARI CLIN PATH	GAUTENG	DR GEORGE MUKHARI HOSPITAL	WARD 24	CITY OF TSHWANE METRO	TSHWANE NORTH WEST	<1	EOD	CULBA	MICROBIOLOGY : BLOOD CULTURE	ORG	ORGANISM/S ISOLATED	STRGB
WGR0749350	BLOOD CULTURE	06-05-2006	2006	04-05-2006	UNKNOWN	GEORGE MUKHARI CLIN PATH	GAUTENG	DR GEORGE MUKHARI HOSPITAL	WARD 24	CITY OF TSHWANE METRO	TSHWANE NORTH WEST	<1	EOD	CULBA	MICROBIOLOGY : BLOOD CULTURE	CULT+	CULTURE: AEROBIC ORGANISMS	STRGB
WGR0858383	BLOOD CULTURE	02-08-2006	2006	01-08-2006	FEMALE	GEORGE MUKHARI CLIN PATH	GAUTENG	DR GEORGE MUKHARI HOSPITAL	WARD 24	CITY OF TSHWANE METRO	TSHWANE NORTH WEST	<1	EOD	CULBA	MICROBIOLOGY : BLOOD CULTURE	ORG	ORGANISM/S ISOLATED	STRGB
WGR1570193	BLOOD CULTURE	26-11-2007	2007	26-11-2007	UNKNOWN	GEORGE MUKHARI CLIN PATH	GAUTENG	DR GEORGE MUKHARI HOSPITAL	WARD 24	CITY OF TSHWANE METRO	TSHWANE NORTH WEST	<1	EOD	CULBA	MICROBIOLOGY : BLOOD CULTURE	ORG	ORGANISM/S ISOLATED	STRAG
WGR2199869	BLOOD CULTURE	15-12-2008	2008	13-12-2008	FEMALE	GEORGE MUKHARI CLIN PATH	GAUTENG	DR GEORGE MUKHARI HOSPITAL	WARD 24	CITY OF TSHWANE METRO	TSHWANE NORTH WEST	<1	EOD	CULBA	MICROBIOLOGY : BLOOD CULTURE	ORG	ORGANISM/S ISOLATED	STRAG
WGR0486994	BLOOD CULTURE	15-09-2005	2005	14-09-2005	FEMALE	GEORGE MUKHARI CLIN PATH	GAUTENG	DR GEORGE MUKHARI HOSPITAL	WARD 24	CITY OF TSHWANE METRO	TSHWANE NORTH WEST	<1	EOD	CULBA	MICROBIOLOGY : BLOOD CULTURE	CULT+	CULTURE: AEROBIC ORGANISMS	STRGB
WGR1466675	BLOOD CULTURE	25-09-2007	2007	24-09-2007	FEMALE	GEORGE MUKHARI CLIN PATH	GAUTENG	DR GEORGE MUKHARI HOSPITAL	WARD 24	CITY OF TSHWANE METRO	TSHWANE NORTH WEST	<1	EOD	CULBA	MICROBIOLOGY : BLOOD CULTURE	ORG	ORGANISM/S ISOLATED	STRGB
WGR1283301	CEREBROSPINAL FLUID	24-05-2007	2007	02-05-2007	MALE	GEORGE MUKHARI CLIN PATH	GAUTENG	DR GEORGE MUKHARI HOSPITAL	WARD 22	CITY OF TSHWANE METRO	TSHWANE NORTH WEST	<1	LOD	CULBA	MICROBIOLOGY : BLOOD CULTURE	ORG	ORGANISM/S ISOLATED	STRGB
WGR1191902	BLOOD CULTURE	26-03-2007	2007	26-03-2007	UNKNOWN	GEORGE MUKHARI CLIN PATH	GAUTENG	DR GEORGE MUKHARI HOSPITAL	WARD 24	CITY OF TSHWANE METRO	TSHWANE NORTH WEST	<1	EOD	CULBA	MICROBIOLOGY : BLOOD CULTURE	ORG	ORGANISM/S ISOLATED	STRGB
WGR1137877	BLOOD CULTURE	23-02-2007	2007	22-02-2007	UNKNOWN	GEORGE MUKHARI CLIN PATH	GAUTENG	DR GEORGE MUKHARI HOSPITAL	WARD 24	CITY OF TSHWANE METRO	TSHWANE NORTH WEST	<1	EOD	CULBA	MICROBIOLOGY : BLOOD CULTURE	ORG	ORGANISM/S ISOLATED	STRGB
WGR1259827	BLOOD CULTURE	11-05-2007	2007	09-05-2007	UNKNOWN	GEORGE MUKHARI CLIN PATH	GAUTENG	DR GEORGE MUKHARI HOSPITAL	WARD 24	CITY OF TSHWANE METRO	TSHWANE NORTH WEST	<1	EOD	CULBA	MICROBIOLOGY : BLOOD CULTURE	ORG	ORGANISM/S ISOLATED	STRGB
WGR1113268	BLOOD CULTURE	08-02-2007	2007	07-02-2007	FEMALE	GEORGE MUKHARI CLIN PATH	GAUTENG	DR GEORGE MUKHARI HOSPITAL	WARD 24	CITY OF TSHWANE METRO	TSHWANE NORTH WEST	<1	EOD	CULBA	MICROBIOLOGY : BLOOD CULTURE	ORG	ORGANISM/S ISOLATED	STRGB
WGR1100675	BLOOD CULTURE	31-01-2007	2007	30-01-2007	FEMALE	GEORGE MUKHARI CLIN PATH	GAUTENG	DR GEORGE MUKHARI HOSPITAL	WARD 24	CITY OF TSHWANE METRO	TSHWANE NORTH WEST	<1	EOD	CULBA	MICROBIOLOGY : BLOOD CULTURE	ORG	ORGANISM/S ISOLATED	STRGB
WGR1609503	BLOOD CULTURE	24-12-2007	2007	20-12-2007	UNKNOWN	GEORGE MUKHARI CLIN PATH	GAUTENG	DR GEORGE MUKHARI HOSPITAL	WARD 24	CITY OF TSHWANE METRO	TSHWANE NORTH WEST	<1	EOD	CULBA	MICROBIOLOGY : BLOOD CULTURE	ORG	ORGANISM/S ISOLATED	STRGB
WGR0566057	BLOOD CULTURE	20-11-2005	2005	10-11-2005	FEMALE	GEORGE MUKHARI CLIN PATH	GAUTENG	DR GEORGE MUKHARI HOSPITAL	WARD 22	CITY OF TSHWANE METRO	TSHWANE NORTH WEST	<1	LOD	CULBA	MICROBIOLOGY : BLOOD CULTURE	CULT+	CULTURE: AEROBIC ORGANISMS	STRGB
WGR2182238	BLOOD CULTURE	04-12-2008	2008	26-10-2008	FEMALE	GEORGE MUKHARI CLIN PATH	GAUTENG	DR GEORGE MUKHARI HOSPITAL	WARD 17	CITY OF TSHWANE METRO	TSHWANE NORTH WEST	<1	LOD	CULBA	MICROBIOLOGY : BLOOD CULTURE	ORG	ORGANISM/S ISOLATED	STRAG
WGR0613922	BLOOD CULTURE	11-01-2006	2006	09-01-2006	UNKNOWN	GEORGE MUKHARI CLIN PATH	GAUTENG	DR GEORGE MUKHARI HOSPITAL	WARD 24	CITY OF TSHWANE METRO	TSHWANE NORTH WEST	<1	EOD	CULBA	MICROBIOLOGY : BLOOD CULTURE	CULT+	CULTURE: AEROBIC ORGANISMS	STRGB
WGR2192415	BLOOD CULTURE	10-12-2008	2008	01-12-2008	MALE	GEORGE MUKHARI CLIN PATH	GAUTENG	DR GEORGE MUKHARI HOSPITAL	WARD 22	CITY OF TSHWANE METRO	TSHWANE NORTH WEST	<1	LOD	CULBA	MICROBIOLOGY : BLOOD CULTURE	ORG	ORGANISM/S ISOLATED	STRAG
WGR0779209	BLOOD CULTURE	30-05-2006	2006	29-05-2006	MALE	GEORGE MUKHARI CLIN PATH	GAUTENG	DR GEORGE MUKHARI HOSPITAL	WARD 24	CITY OF TSHWANE METRO	TSHWANE NORTH WEST	<1	EOD	CULBA	MICROBIOLOGY : BLOOD CULTURE	CULT+	CULTURE: AEROBIC ORGANISMS	STRGB
WGR1823703	BLOOD CULTURE	30-04-2008	2008	29-04-2008	FEMALE	GEORGE MUKHARI CLIN PATH	GAUTENG	DR GEORGE MUKHARI HOSPITAL	WARD 24	CITY OF TSHWANE METRO	TSHWANE NORTH WEST	<1	EOD	CULBA	MICROBIOLOGY : BLOOD CULTURE	ORG	ORGANISM/S ISOLATED	STRAG
WGR1485677	BLOOD CULTURE	06-10-2007	2007	04-10-2007	UNKNOWN	GEORGE MUKHARI CLIN PATH	GAUTENG	DR GEORGE MUKHARI HOSPITAL	WARD 24	CITY OF TSHWANE METRO	TSHWANE NORTH WEST	<1	EOD	CULBA	MICROBIOLOGY : BLOOD CULTURE	ORG	ORGANISM/S ISOLATED	STRGB
GGE0681861	CEREBROSPINAL FLUID	01-09-2005	2005	21-08-2005	MALE	GERMISTON	GAUTENG	BERTHA GXOWA HOSPITAL	WARD 3	EKURHULENI METRO	EKURHULENI SOUTH 1	<1	LOD	CSF	CEREBROSPINAL FLUID	CSFGR	^BCULTURE RESULT:^B	STRGB
GGE0709024	BLOOD CULTURE	17-01-2006	2006	02-01-2006	FEMALE	GERMISTON	GAUTENG	BERTHA GXOWA HOSPITAL	WARD 3	EKURHULENI METRO	EKURHULENI SOUTH 1	<1	LOD	CULBA	MICROBIOLOGY : BLOOD CULTURE	CULT+	CULTURE: AEROBIC ORGANISMS	STRGB
FWE1702691	BLOOD CULTURE	11-07-2006	2006	08-07-2006	FEMALE	GOLDFIELDS	FREE STATE	BONGANI REGIONAL HOSPITAL	NEONATAL UNIT	LEJWELEPUTSWA	MATJHABENG	<1	EOD	CULBA	MICROBIOLOGY : BLOOD CULTURE	CULT+	CULTURE: AEROBIC ORGANISMS	STRGB
FWE1291960	BLOOD CULTURE	07-05-2004	2004	01-05-2004	FEMALE	GOLDFIELDS	FREE STATE	BONGANI REGIONAL HOSPITAL	NEONATAL UNIT	LEJWELEPUTSWA	MATJHABENG	<1	EOD	CULBA	MICROBIOLOGY : BLOOD CULTURE	CULT+	CULTURE: AEROBIC ORGANISMS	STRAG
FWE1629126	BLOOD CULTURE	10-02-2006	2006	22-01-2006	FEMALE	GOLDFIELDS	FREE STATE	BONGANI REGIONAL HOSPITAL	CHILDREN'S WARD B	LEJWELEPUTSWA	MATJHABENG	<1	LOD	CULBA	MICROBIOLOGY : BLOOD CULTURE	CULT+	CULTURE: AEROBIC ORGANISMS	STRGB
SGP2986430	CEREBROSPINAL FLUID	03-04-2008	2008	23-03-2008	M	GREEN POINT LABORATORY	WESTERN CAPE	CALEDON HOSPITAL	ERIKA WARD	OVERBERG	THEEWATERSKLOOF	<1	LOD	CSF	CEREBROSPINAL FLUID	CSFGR	^BCULTURE RESULT:^B	BHSB
SWO1178788	BLOOD CULTURE	28-12-2008	2008	27-12-2008	M	GREEN POINT LABORATORY	WESTERN CAPE	EBEN DONGES HOSPITAL	OBSTETRICS D2 (OBS-D2)	CAPE WINELANDS	BREEDE VALLEY	<1	EOD	CULBA	MICROBIOLOGY : BLOOD CULTURE	ORG	ORGANISM/S ISOLATED	BHSB
SWO0515930	BLOOD CULTURE	19-09-2005	2005	19-08-2005	F	GREEN POINT LABORATORY	WESTERN CAPE	EBEN DONGES HOSPITAL	CASUALTY DEPARTMENT	CAPE WINELANDS	BREEDE VALLEY	<1	LOD	MID1	NOT AVAILABLE	MID	AEROBIC ORGANISMS	BHSB
SWO0522241	BLOOD CULTURE	29-09-2005	2005	27-09-2005	M	GREEN POINT LABORATORY	WESTERN CAPE	EBEN DONGES HOSPITAL	PAEDIATRIC WARD HS (PAED-HS)	CAPE WINELANDS	BREEDE VALLEY	<1	EOD	CULBA	MICROBIOLOGY : BLOOD CULTURE	ORG	ORGANISM/S ISOLATED	BHSB
SWO0650865	BLOOD CULTURE	26-06-2006	2006	08-06-2006	F	GREEN POINT LABORATORY	WESTERN CAPE	EBEN DONGES HOSPITAL	CASUALTY DEPARTMENT	CAPE WINELANDS	BREEDE VALLEY	<1	LOD	CULBA	MICROBIOLOGY : BLOOD CULTURE	ORG	ORGANISM/S ISOLATED	BHSB
SWO0766966	BLOOD CULTURE	05-02-2007	2007	02-01-2007	M	GREEN POINT LABORATORY	WESTERN CAPE	EBEN DONGES HOSPITAL	PAEDIATRI WARD A3 (PAED-A3)	CAPE WINELANDS	BREEDE VALLEY	<1	LOD	CULBA	MICROBIOLOGY : BLOOD CULTURE	ORGSX	NOT AVAILABLE	BHSB
SWO0588342	BLOOD CULTURE	18-02-2006	2006	13-02-2006	F	GREEN POINT LABORATORY	WESTERN CAPE	EBEN DONGES HOSPITAL	INTENSIVE CARE UNIT (ICU)	CAPE WINELANDS	BREEDE VALLEY	<1	EOD	MID1	NOT AVAILABLE	MID	AEROBIC ORGANISMS	BHSB
SWO0770782	BLOOD CULTURE	13-02-2007	2007	31-12-2006	F	GREEN POINT LABORATORY	WESTERN CAPE	EBEN DONGES HOSPITAL	CASUALTY DEPARTMENT	CAPE WINELANDS	BREEDE VALLEY	<1	LOD	CULBA	MICROBIOLOGY : BLOOD CULTURE	ORGSY	NOT AVAILABLE	BHSB
SWO0973610	BLOOD CULTURE	15-02-2008	2008	09-02-2008	M	GREEN POINT LABORATORY	WESTERN CAPE	EBEN DONGES HOSPITAL	CASUALTY DEPARTMENT	CAPE WINELANDS	BREEDE VALLEY	<1	EOD	CULBA	MICROBIOLOGY : BLOOD CULTURE	ORGSY	NOT AVAILABLE	BHSB
SGP0966689	BLOOD CULTURE	28-07-2004	2004	14-05-2004	F	GREEN POINT LABORATORY	WESTERN CAPE	EERSTE RIVER HOSPITAL	WARD A (PAEDIATRIC)	CITY OF CAPE TOWN METRO	CITY OF CAPE TOWN METRO	<1	LOD	MID1	NOT AVAILABLE	MID	AEROBIC ORGANISMS	BHSB
SGP1848819	CEREBROSPINAL FLUID	20-03-2006	2006	05-01-2006	M	GREEN POINT LABORATORY	WESTERN CAPE	HELDERBERG HOSPITAL	WARD C2	CITY OF CAPE TOWN METRO	CITY OF CAPE TOWN METRO	<1	LOD	CSF	CEREBROSPINAL FLUID	ORGS	NOT AVAILABLE	BHSB
SSO0288744	BLOOD CULTURE	22-08-2006	2006	21-08-2006	F	GREEN POINT LABORATORY	WESTERN CAPE	HELDERBERG HOSPITAL	MATERNITY WARD	CITY OF CAPE TOWN METRO	CITY OF CAPE TOWN METRO	<1	EOD	CULBA	MICROBIOLOGY : BLOOD CULTURE	ORG	ORGANISM/S ISOLATED	BHSB
SSO0251043	CEREBROSPINAL FLUID	11-02-2006	2006	24-01-2006	F	GREEN POINT LABORATORY	WESTERN CAPE	HELDERBERG HOSPITAL	CASUALTY DEPARTMENT WD C2	CITY OF CAPE TOWN METRO	CITY OF CAPE TOWN METRO	<1	LOD	ETEST	MINIMUM INHIBITORY CONC (MIC)	ORGC	ORGANISM	BHSB
SSO0110086	CEREBROSPINAL FLUID	10-03-2004	2004	02-03-2004	M	GREEN POINT LABORATORY	WESTERN CAPE	HELDERBERG HOSPITAL	CASUALTY DEPARTMENT WD C2	CITY OF CAPE TOWN METRO	CITY OF CAPE TOWN METRO	<1	LOD	CULID	CULTURE IDENTIFICATION	ORGA+	AEROBIC ORGANISMS	BHSB
SKA0130337	BLOOD CULTURE	27-07-2006	2006	05-07-2006	M	GREEN POINT LABORATORY	WESTERN CAPE	KARL BREMER HOSPITAL	PAEDIATRIC CASUALTY	CITY OF CAPE TOWN METRO	CITY OF CAPE TOWN METRO	<1	LOD	CULBA	MICROBIOLOGY : BLOOD CULTURE	ORG	ORGANISM/S ISOLATED	BHSB
SGP3354450	BLOOD CULTURE	26-12-2008	2008	25-12-2008	M	GREEN POINT LABORATORY	WESTERN CAPE	KARL BREMER HOSPITAL		CITY OF CAPE TOWN METRO	CITY OF CAPE TOWN METRO	<1	EOD	CULBA	MICROBIOLOGY : BLOOD CULTURE	ORG	ORGANISM/S ISOLATED	BHSB
SGP1049619	BLOOD CULTURE	28-09-2004	2004	27-09-2004	F	GREEN POINT LABORATORY	WESTERN CAPE	KARL BREMER HOSPITAL	WARD 3E	CITY OF CAPE TOWN METRO	CITY OF CAPE TOWN METRO	<1	EOD	CULBA	MICROBIOLOGY : BLOOD CULTURE	ORG	ORGANISM/S ISOLATED	BHSB
SKA0078437	CEREBROSPINAL FLUID	31-01-2005	2005	03-01-2005	F	GREEN POINT LABORATORY	WESTERN CAPE	KARL BREMER HOSPITAL	PAEDIATRIC CASUALTY	CITY OF CAPE TOWN METRO	CITY OF CAPE TOWN METRO	<1	LOD	MID1	NOT AVAILABLE	MID	AEROBIC ORGANISMS	BHSB
SGP1854227	BLOOD CULTURE	23-03-2006	2006	01-03-2006	M	GREEN POINT LABORATORY	WESTERN CAPE	KARL BREMER HOSPITAL	WARD 3E	CITY OF CAPE TOWN METRO	CITY OF CAPE TOWN METRO	<1	LOD	CULBA	MICROBIOLOGY : BLOOD CULTURE	ORG	ORGANISM/S ISOLATED	BHSB
SGP1632252	BLOOD CULTURE	09-11-2005	2005	06-11-2005	M	GREEN POINT LABORATORY	WESTERN CAPE	KARL BREMER HOSPITAL	WARD 3E	CITY OF CAPE TOWN METRO	CITY OF CAPE TOWN METRO	<1	EOD	MID1	NOT AVAILABLE	MID	AEROBIC ORGANISMS	BHSB
SGP1926558	BLOOD CULTURE	05-05-2006	2006	18-03-2006	M	GREEN POINT LABORATORY	WESTERN CAPE	KARL BREMER HOSPITAL	WARD 4C	CITY OF CAPE TOWN METRO	CITY OF CAPE TOWN METRO	<1	LOD	CULBA	MICROBIOLOGY : BLOOD CULTURE	ORG	ORGANISM/S ISOLATED	BHSB
SGP2003293	CEREBROSPINAL FLUID	18-06-2006	2006	07-06-2006	M	GREEN POINT LABORATORY	WESTERN CAPE	KARL BREMER HOSPITAL	WARD 4C	CITY OF CAPE TOWN METRO	CITY OF CAPE TOWN METRO	<1	LOD	CSF	CEREBROSPINAL FLUID	CSFGR	^BCULTURE RESULT:^B	BHSB
SGP2920329	CEREBROSPINAL FLUID	19-02-2008	2008	14-02-2008	F	GREEN POINT LABORATORY	WESTERN CAPE	KARL BREMER HOSPITAL	WARD 3E	CITY OF CAPE TOWN METRO	CITY OF CAPE TOWN METRO	<1	EOD	CSF	CEREBROSPINAL FLUID	CSFGR	^BCULTURE RESULT:^B	BHSB
SGP0779044	BLOOD CULTURE	28-02-2004	2004	25-02-2004	F	GREEN POINT LABORATORY	WESTERN CAPE	KARL BREMER HOSPITAL		CITY OF CAPE TOWN METRO	CITY OF CAPE TOWN METRO	<1	EOD	MID1	NOT AVAILABLE	MID	AEROBIC ORGANISMS	BHSB
SKA0113896	BLOOD CULTURE	20-02-2006	2006	16-02-2006	M	GREEN POINT LABORATORY	WESTERN CAPE	KARL BREMER HOSPITAL	WARD 3E	CITY OF CAPE TOWN METRO	CITY OF CAPE TOWN METRO	<1	EOD	MID1	NOT AVAILABLE	MID	AEROBIC ORGANISMS	BHSB
SGP2152114	CEREBROSPINAL FLUID	07-09-2006	2006	30-08-2006	F	GREEN POINT LABORATORY	WESTERN CAPE	KARL BREMER HOSPITAL	WARD 4C	CITY OF CAPE TOWN METRO	CITY OF CAPE TOWN METRO	<1	LOD	CSF	CEREBROSPINAL FLUID	CSFGR	^BCULTURE RESULT:^B	BHSB
SKA0124199	BLOOD CULTURE	01-06-2006	2006	31-05-2006	F	GREEN POINT LABORATORY	WESTERN CAPE	KARL BREMER HOSPITAL	WARD 3E	CITY OF CAPE TOWN METRO	CITY OF CAPE TOWN METRO	<1	EOD	CULBA	MICROBIOLOGY : BLOOD CULTURE	ORG	ORGANISM/S ISOLATED	BHSB
SGP2683279	BLOOD CULTURE	20-08-2007	2007	19-08-2007	F	GREEN POINT LABORATORY	WESTERN CAPE	KARL BREMER HOSPITAL		CITY OF CAPE TOWN METRO	CITY OF CAPE TOWN METRO	<1	EOD	CULBA	MICROBIOLOGY : BLOOD CULTURE	ORG	ORGANISM/S ISOLATED	BHSB
SGP3358236	BLOOD CULTURE	31-12-2008	2008	30-12-2008	M	GREEN POINT LABORATORY	WESTERN CAPE	KARL BREMER HOSPITAL	WARD 3E	CITY OF CAPE TOWN METRO	CITY OF CAPE TOWN METRO	<1	EOD	CULBA	MICROBIOLOGY : BLOOD CULTURE	ORG	ORGANISM/S ISOLATED	BHSB
SGP1644182	BLOOD CULTURE	15-11-2005	2005	04-11-2005	M	GREEN POINT LABORATORY	WESTERN CAPE	KARL BREMER HOSPITAL	MEDICAL CASUALTY	CITY OF CAPE TOWN METRO	CITY OF CAPE TOWN METRO	<1	LOD	MID1	NOT AVAILABLE	MID	AEROBIC ORGANISMS	BHSB
SGP1577567	BLOOD CULTURE	07-10-2005	2005	20-09-2005	F	GREEN POINT LABORATORY	WESTERN CAPE	KARL BREMER HOSPITAL	WARD 3E	CITY OF CAPE TOWN METRO	CITY OF CAPE TOWN METRO	<1	LOD	MID1	NOT AVAILABLE	MID	AEROBIC ORGANISMS	BHSB
SGP2309175	BLOOD CULTURE	27-11-2006	2006	20-10-2006	F	GREEN POINT LABORATORY	WESTERN CAPE	KARL BREMER HOSPITAL	WARD 3C	CITY OF CAPE TOWN METRO	CITY OF CAPE TOWN METRO	<1	LOD	CULBA	MICROBIOLOGY : BLOOD CULTURE	ORG	ORGANISM/S ISOLATED	BHSB
SGP1196414	CEREBROSPINAL FLUID	21-01-2005	2005	02-01-2005	M	GREEN POINT LABORATORY	WESTERN CAPE	KARL BREMER HOSPITAL	PAEDIATRIC CASUALTY	CITY OF CAPE TOWN METRO	CITY OF CAPE TOWN METRO	<1	LOD	CSF	CEREBROSPINAL FLUID	CSFGR	^BCULTURE RESULT:^B	BHSB
SGP1714539	BLOOD CULTURE	05-01-2006	2006	30-10-2005	F	GREEN POINT LABORATORY	WESTERN CAPE	KARL BREMER HOSPITAL	WARD 3E	CITY OF CAPE TOWN METRO	CITY OF CAPE TOWN METRO	<1	LOD	MID1	NOT AVAILABLE	MID	AEROBIC ORGANISMS	BHSB
SKA0173412	BLOOD CULTURE	29-11-2007	2007	28-11-2007	M	GREEN POINT LABORATORY	WESTERN CAPE	KARL BREMER HOSPITAL	WARD 3E	CITY OF CAPE TOWN METRO	CITY OF CAPE TOWN METRO	<1	EOD	CULBA	MICROBIOLOGY : BLOOD CULTURE	ORG	ORGANISM/S ISOLATED	BHSB
SGP2267040	BLOOD CULTURE	06-11-2006	2006	05-11-2006	M	GREEN POINT LABORATORY	WESTERN CAPE	KARL BREMER HOSPITAL	WARD 3E	CITY OF CAPE TOWN METRO	CITY OF CAPE TOWN METRO	<1	EOD	CULBA	MICROBIOLOGY : BLOOD CULTURE	ORG	ORGANISM/S ISOLATED	BHSB
SKA0173967	BLOOD CULTURE	05-12-2007	2007	27-11-2007	F	GREEN POINT LABORATORY	WESTERN CAPE	KARL BREMER HOSPITAL	WARD 3E	CITY OF CAPE TOWN METRO	CITY OF CAPE TOWN METRO	<1	LOD	CULBA	MICROBIOLOGY : BLOOD CULTURE	ORG	ORGANISM/S ISOLATED	BHSB
SPA0755374	BLOOD CULTURE	14-01-2008	2008	11-01-2008	F	GREEN POINT LABORATORY	WESTERN CAPE	PAARL HOSPITAL	WARD K3	CAPE WINELANDS	DRAKENSTEIN	<1	EOD	CULBA	MICROBIOLOGY : BLOOD CULTURE	ORG	ORGANISM/S ISOLATED	BHSB
SPA0294825	BLOOD CULTURE	20-04-2005	2005	02-03-2005	F	GREEN POINT LABORATORY	WESTERN CAPE	PAARL HOSPITAL	WARD K3	CAPE WINELANDS	DRAKENSTEIN	<1	LOD	CULBA	MICROBIOLOGY : BLOOD CULTURE	ORG	ORGANISM/S ISOLATED	BHSB
SPA0620732	BLOOD CULTURE	09-05-2007	2007	28-02-2007	F	GREEN POINT LABORATORY	WESTERN CAPE	PAARL HOSPITAL	WARD K3 MEDICAL	CAPE WINELANDS	DRAKENSTEIN	<1	LOD	CULBA	MICROBIOLOGY : BLOOD CULTURE	ORG	ORGANISM/S ISOLATED	BHSB
SPA0289040	BLOOD CULTURE	06-04-2005	2005	02-04-2005	M	GREEN POINT LABORATORY	WESTERN CAPE	PAARL HOSPITAL	WARD K3 CRIB	CAPE WINELANDS	DRAKENSTEIN	<1	EOD	MID1	NOT AVAILABLE	MID	AEROBIC ORGANISMS	BHSB
SPA0368037	BLOOD CULTURE	05-11-2005	2005	02-11-2005		GREEN POINT LABORATORY	WESTERN CAPE	PAARL HOSPITAL	WARD K3 CRIB	CAPE WINELANDS	DRAKENSTEIN	<1	EOD	MID1	NOT AVAILABLE	MID	AEROBIC ORGANISMS	BHSB
SPA0288547	BLOOD CULTURE	04-04-2005	2005	20-03-2005	F	GREEN POINT LABORATORY	WESTERN CAPE	PAARL HOSPITAL	WARD K3 CRIB	CAPE WINELANDS	DRAKENSTEIN	<1	LOD	MID1	NOT AVAILABLE	MID	AEROBIC ORGANISMS	BHSB
SPA0770045	BLOOD CULTURE	04-02-2008	2008	01-02-2008	M	GREEN POINT LABORATORY	WESTERN CAPE	PAARL HOSPITAL	WARD K3 CRIB	CAPE WINELANDS	DRAKENSTEIN	<1	EOD	CULBA	MICROBIOLOGY : BLOOD CULTURE	ORG	ORGANISM/S ISOLATED	BHSB
SPA0510030	BLOOD CULTURE	03-10-2006	2006	05-09-2006	M	GREEN POINT LABORATORY	WESTERN CAPE	PAARL HOSPITAL	WARD K3 MEDICAL	CAPE WINELANDS	DRAKENSTEIN	<1	LOD	CULBA	MICROBIOLOGY : BLOOD CULTURE	ORG	ORGANISM/S ISOLATED	BHSB
SGP0836166	BLOOD CULTURE	16-04-2004	2004	14-04-2004	F	GREEN POINT LABORATORY	WESTERN CAPE	SOMERSET HOSPITAL	NEONATAL INTENSIVE CARE	CITY OF CAPE TOWN METRO	CITY OF CAPE TOWN METRO	<1	EOD	MID1	NOT AVAILABLE	MID	AEROBIC ORGANISMS	BHSB
SGP3144153	BLOOD CULTURE	30-07-2008	2008	29-07-2008	F	GREEN POINT LABORATORY	WESTERN CAPE	SOMERSET HOSPITAL	NEONATAL INTENSIVE CARE	CITY OF CAPE TOWN METRO	CITY OF CAPE TOWN METRO	<1	EOD	CULBA	MICROBIOLOGY : BLOOD CULTURE	ORG	ORGANISM/S ISOLATED	BHSB
SGP1374831	BLOOD CULTURE	26-05-2005	2005	11-05-2005	M	GREEN POINT LABORATORY	WESTERN CAPE	SOMERSET HOSPITAL	NEONATAL INTENSIVE CARE	CITY OF CAPE TOWN METRO	CITY OF CAPE TOWN METRO	<1	LOD	MID1	NOT AVAILABLE	MID	AEROBIC ORGANISMS	BHSB
SGP3138134	BLOOD CULTURE	25-07-2008	2008	24-07-2008	F	GREEN POINT LABORATORY	WESTERN CAPE	SOMERSET HOSPITAL	NEONATAL INTENSIVE CARE	CITY OF CAPE TOWN METRO	CITY OF CAPE TOWN METRO	<1	EOD	CULBA	MICROBIOLOGY : BLOOD CULTURE	ORG	ORGANISM/S ISOLATED	BHSB
SGP1170720	BLOOD CULTURE	04-01-2005	2005	20-12-2004	F	GREEN POINT LABORATORY	WESTERN CAPE	SOMERSET HOSPITAL	NEONATAL INTENSIVE CARE	CITY OF CAPE TOWN METRO	CITY OF CAPE TOWN METRO	<1	LOD	MID1	NOT AVAILABLE	MID	AEROBIC ORGANISMS	BHSB
SGP3167351	BLOOD CULTURE	14-08-2008	2008	13-08-2008	F	GREEN POINT LABORATORY	WESTERN CAPE	SOMERSET HOSPITAL	NEONATAL INTENSIVE CARE	CITY OF CAPE TOWN METRO	CITY OF CAPE TOWN METRO	<1	EOD	CULBA	MICROBIOLOGY : BLOOD CULTURE	ORG	ORGANISM/S ISOLATED	BHSB
SGP2092168	BLOOD CULTURE	07-08-2006	2006	06-08-2006	F	GREEN POINT LABORATORY	WESTERN CAPE	SOMERSET HOSPITAL	NEONATAL INTENSIVE CARE	CITY OF CAPE TOWN METRO	CITY OF CAPE TOWN METRO	<1	EOD	CULBA	MICROBIOLOGY : BLOOD CULTURE	ORG	ORGANISM/S ISOLATED	BHSB
SGP1393076	BLOOD CULTURE	08-06-2005	2005	09-05-2005	M	GREEN POINT LABORATORY	WESTERN CAPE	SOMERSET HOSPITAL	NEONATAL INTENSIVE CARE	CITY OF CAPE TOWN METRO	CITY OF CAPE TOWN METRO	<1	LOD	MID1	NOT AVAILABLE	MID	AEROBIC ORGANISMS	BHSB
SGP2601984	BLOOD CULTURE	18-06-2007	2007	16-06-2007		GREEN POINT LABORATORY	WESTERN CAPE	SOMERSET HOSPITAL	NEONATAL INTENSIVE CARE	CITY OF CAPE TOWN METRO	CITY OF CAPE TOWN METRO	<1	EOD	CULBA	MICROBIOLOGY : BLOOD CULTURE	ORG	ORGANISM/S ISOLATED	BHSB
SGP1915766	BLOOD CULTURE	28-04-2006	2006	27-04-2006	M	GREEN POINT LABORATORY	WESTERN CAPE	SOMERSET HOSPITAL	NEONATAL INTENSIVE CARE	CITY OF CAPE TOWN METRO	CITY OF CAPE TOWN METRO	<1	EOD	CULBA	MICROBIOLOGY : BLOOD CULTURE	ORG	ORGANISM/S ISOLATED	BHSB
SGP1544481	BLOOD CULTURE	16-09-2005	2005	13-09-2005		GREEN POINT LABORATORY	WESTERN CAPE	SOMERSET HOSPITAL	NEONATAL INTENSIVE CARE	CITY OF CAPE TOWN METRO	CITY OF CAPE TOWN METRO	<1	EOD	MID1	NOT AVAILABLE	MID	AEROBIC ORGANISMS	BHSB
SGP1551133	BLOOD CULTURE	20-09-2005	2005	17-09-2005	F	GREEN POINT LABORATORY	WESTERN CAPE	SOMERSET HOSPITAL	NEONATAL INTENSIVE CARE	CITY OF CAPE TOWN METRO	CITY OF CAPE TOWN METRO	<1	EOD	MID1	NOT AVAILABLE	MID	AEROBIC ORGANISMS	BHSB
SGP1371286	BLOOD CULTURE	24-05-2005	2005	22-03-2005	F	GREEN POINT LABORATORY	WESTERN CAPE	SOMERSET HOSPITAL	NEONATAL INTENSIVE CARE	CITY OF CAPE TOWN METRO	CITY OF CAPE TOWN METRO	<1	LOD	MID1	NOT AVAILABLE	MID	AEROBIC ORGANISMS	BHSB
SGP2158456	BLOOD CULTURE	11-09-2006	2006	26-06-2006	M	GREEN POINT LABORATORY	WESTERN CAPE	SOMERSET HOSPITAL	EDBEN WARD	CITY OF CAPE TOWN METRO	CITY OF CAPE TOWN METRO	<1	LOD	CULBA	MICROBIOLOGY : BLOOD CULTURE	ORGSX	NOT AVAILABLE	BHSB
SGP1850848	BLOOD CULTURE	23-03-2006	2006	20-03-2006	F	GREEN POINT LABORATORY	WESTERN CAPE	SOMERSET HOSPITAL	NEONATAL INTENSIVE CARE	CITY OF CAPE TOWN METRO	CITY OF CAPE TOWN METRO	<1	EOD	MID1	NOT AVAILABLE	MID	AEROBIC ORGANISMS	BHSB
SGP2081685	BLOOD CULTURE	01-08-2006	2006	31-07-2006	M	GREEN POINT LABORATORY	WESTERN CAPE	SOMERSET HOSPITAL	CASUALTY DEPARTMENT	CITY OF CAPE TOWN METRO	CITY OF CAPE TOWN METRO	<1	EOD	CULBA	MICROBIOLOGY : BLOOD CULTURE	ORG	ORGANISM/S ISOLATED	BHSB
SGP0929622	BLOOD CULTURE	29-06-2004	2004	27-06-2004	M	GREEN POINT LABORATORY	WESTERN CAPE	SOMERSET HOSPITAL	NEONATAL INTENSIVE CARE	CITY OF CAPE TOWN METRO	CITY OF CAPE TOWN METRO	<1	EOD	MID1	NOT AVAILABLE	MID	AEROBIC ORGANISMS	BHSB
SGP2932541	BLOOD CULTURE	27-02-2008	2008	26-02-2008	M	GREEN POINT LABORATORY	WESTERN CAPE	SOMERSET HOSPITAL	NEONATAL INTENSIVE CARE	CITY OF CAPE TOWN METRO	CITY OF CAPE TOWN METRO	<1	EOD	CULBA	MICROBIOLOGY : BLOOD CULTURE	ORG	ORGANISM/S ISOLATED	BHSB
SGP3046001	BLOOD CULTURE	21-05-2008	2008	09-05-2008	M	GREEN POINT LABORATORY	WESTERN CAPE	SOMERSET HOSPITAL	PAEDIATRIC INTENSIVE CARE	CITY OF CAPE TOWN METRO	CITY OF CAPE TOWN METRO	<1	LOD	CULBA	MICROBIOLOGY : BLOOD CULTURE	ORG	ORGANISM/S ISOLATED	STRAG
SGP2318875	BLOOD CULTURE	01-12-2006	2006	31-10-2006	F	GREEN POINT LABORATORY	WESTERN CAPE	SOMERSET HOSPITAL	NEONATAL INTENSIVE CARE	CITY OF CAPE TOWN METRO	CITY OF CAPE TOWN METRO	<1	LOD	CULBA	MICROBIOLOGY : BLOOD CULTURE	ORG	ORGANISM/S ISOLATED	BHSB
SGP3289941	BLOOD CULTURE	07-11-2008	2008	05-11-2008	M	GREEN POINT LABORATORY	WESTERN CAPE	SOMERSET HOSPITAL	NEONATAL INTENSIVE CARE	CITY OF CAPE TOWN METRO	CITY OF CAPE TOWN METRO	<1	EOD	CULBA	MICROBIOLOGY : BLOOD CULTURE	ORG	ORGANISM/S ISOLATED	BHSB
SGP2700968	BLOOD CULTURE	01-09-2007	2007	07-08-2007	M	GREEN POINT LABORATORY	WESTERN CAPE	SOMERSET HOSPITAL	NEONATAL INTENSIVE CARE	CITY OF CAPE TOWN METRO	CITY OF CAPE TOWN METRO	<1	LOD	CULBA	MICROBIOLOGY : BLOOD CULTURE	ORGSX	NOT AVAILABLE	BHSB
SGP2308769	BLOOD CULTURE	25-11-2006	2006	24-11-2006	F	GREEN POINT LABORATORY	WESTERN CAPE	SOMERSET HOSPITAL	NEONATAL INTENSIVE CARE	CITY OF CAPE TOWN METRO	CITY OF CAPE TOWN METRO	<1	EOD	CULBA	MICROBIOLOGY : BLOOD CULTURE	ORG	ORGANISM/S ISOLATED	BHSB
SGP2256576	BLOOD CULTURE	31-10-2006	2006	28-09-2006	M	GREEN POINT LABORATORY	WESTERN CAPE	SOMERSET HOSPITAL	NEONATAL INTENSIVE CARE	CITY OF CAPE TOWN METRO	CITY OF CAPE TOWN METRO	<1	LOD	CULBA	MICROBIOLOGY : BLOOD CULTURE	ORG	ORGANISM/S ISOLATED	BHSB
SGP2297610	BLOOD CULTURE	21-11-2006	2006	20-11-2006	F	GREEN POINT LABORATORY	WESTERN CAPE	SOMERSET HOSPITAL	NEONATAL INTENSIVE CARE	CITY OF CAPE TOWN METRO	CITY OF CAPE TOWN METRO	<1	EOD	CULBA	MICROBIOLOGY : BLOOD CULTURE	ORG	ORGANISM/S ISOLATED	BHSB
SGP2940588	BLOOD CULTURE	04-03-2008	2008	29-02-2008	M	GREEN POINT LABORATORY	WESTERN CAPE	SOMERSET HOSPITAL	NEONATAL INTENSIVE CARE	CITY OF CAPE TOWN METRO	CITY OF CAPE TOWN METRO	<1	EOD	CULBA	MICROBIOLOGY : BLOOD CULTURE	ORG	ORGANISM/S ISOLATED	STRAG
SGP2483783	BLOOD CULTURE	20-03-2007	2007	19-03-2007	M	GREEN POINT LABORATORY	WESTERN CAPE	SOMERSET HOSPITAL	NEONATAL INTENSIVE CARE	CITY OF CAPE TOWN METRO	CITY OF CAPE TOWN METRO	<1	EOD	CULBA	MICROBIOLOGY : BLOOD CULTURE	ORG	ORGANISM/S ISOLATED	BHSB
SGP0885147	BLOOD CULTURE	25-05-2004	2004	09-04-2004	F	GREEN POINT LABORATORY	WESTERN CAPE	SOMERSET HOSPITAL	NEONATAL INTENSIVE CARE	CITY OF CAPE TOWN METRO	CITY OF CAPE TOWN METRO	<1	LOD	MID1	NOT AVAILABLE	MID	AEROBIC ORGANISMS	BHSB
SCH2193700	BLOOD CULTURE	22-12-2006	2006	21-12-2006	MALE	GROOTE SCHUUR CLINICAL PATH	WESTERN CAPE	GROOTE SCHUUR HOSPITAL	G42 NEONATAL NURSERY (MCN)	CITY OF CAPE TOWN METRO	CITY OF CAPE TOWN METRO	<1	EOD	CULBA	MICROBIOLOGY : BLOOD CULTURE	ORG	ORGANISM/S ISOLATED	STRGB
SCH1540983	BLOOD CULTURE	14-12-2005	2005	27-09-2005	FEMALE	GROOTE SCHUUR CLINICAL PATH	WESTERN CAPE	GROOTE SCHUUR HOSPITAL	G25 MEDICAL WARD	CITY OF CAPE TOWN METRO	CITY OF CAPE TOWN METRO	<1	LOD	CULBA	MICROBIOLOGY : BLOOD CULTURE	ORG	ORGANISM/S ISOLATED	STRGB
SCH2458951	BLOOD CULTURE	16-05-2007	2007	15-05-2007	FEMALE	GROOTE SCHUUR CLINICAL PATH	WESTERN CAPE	GROOTE SCHUUR HOSPITAL	MCU NEONATAL ICU - G42	CITY OF CAPE TOWN METRO	CITY OF CAPE TOWN METRO	<1	EOD	CULBA	MICROBIOLOGY : BLOOD CULTURE	ORG	ORGANISM/S ISOLATED	STRGB
SCH2461821	BLOOD CULTURE	16-05-2007	2007	09-05-2007	MALE	GROOTE SCHUUR CLINICAL PATH	WESTERN CAPE	GROOTE SCHUUR HOSPITAL	MCU NEONATAL ICU - G42	CITY OF CAPE TOWN METRO	CITY OF CAPE TOWN METRO	<1	LOD	CULBA	MICROBIOLOGY : BLOOD CULTURE	ORG	ORGANISM/S ISOLATED	STRAG
SCH1836711	BLOOD CULTURE	09-06-2006	2006	02-06-2006	MALE	GROOTE SCHUUR CLINICAL PATH	WESTERN CAPE	GROOTE SCHUUR HOSPITAL	G42 MATERNITY WARD (MC)	CITY OF CAPE TOWN METRO	CITY OF CAPE TOWN METRO	<1	LOD	CULBA	MICROBIOLOGY : BLOOD CULTURE	ORG	ORGANISM/S ISOLATED	STRGB
SCH1003974	BLOOD CULTURE	26-01-2005	2005	25-01-2005	MALE	GROOTE SCHUUR CLINICAL PATH	WESTERN CAPE	GROOTE SCHUUR HOSPITAL	G42 NEONATAL ICU (MCU)	CITY OF CAPE TOWN METRO	CITY OF CAPE TOWN METRO	<1	EOD	CULBA	MICROBIOLOGY : BLOOD CULTURE	ORG	ORGANISM/S ISOLATED	STRAG
SCH0741124	BLOOD CULTURE	05-08-2004	2004	04-08-2004	MALE	GROOTE SCHUUR CLINICAL PATH	WESTERN CAPE	GROOTE SCHUUR HOSPITAL		CITY OF CAPE TOWN METRO	CITY OF CAPE TOWN METRO	<1	EOD	CULBA	MICROBIOLOGY : BLOOD CULTURE	ORG	ORGANISM/S ISOLATED	STRGB
SCH0811165	BLOOD CULTURE	20-09-2004	2004	19-09-2004	MALE	GROOTE SCHUUR CLINICAL PATH	WESTERN CAPE	MOWBRAY MATERNITY HOSPITAL		CITY OF CAPE TOWN METRO	CITY OF CAPE TOWN METRO	<1	EOD	CULBA	MICROBIOLOGY : BLOOD CULTURE	ORG	ORGANISM/S ISOLATED	STRAG
SCH2116647	BLOOD CULTURE	10-11-2006	2006	10-09-2006	MALE	GROOTE SCHUUR CLINICAL PATH	WESTERN CAPE	MOWBRAY MATERNITY HOSPITAL	NEONATAL UNIT	CITY OF CAPE TOWN METRO	CITY OF CAPE TOWN METRO	<1	LOD	CULBA	MICROBIOLOGY : BLOOD CULTURE	ORG	ORGANISM/S ISOLATED	STRGB
SCH0685334	BLOOD CULTURE	30-06-2004	2004	29-06-2004	MALE	GROOTE SCHUUR CLINICAL PATH	WESTERN CAPE	MOWBRAY MATERNITY HOSPITAL		CITY OF CAPE TOWN METRO	CITY OF CAPE TOWN METRO	<1	EOD	CULBA	MICROBIOLOGY : BLOOD CULTURE	ORG	ORGANISM/S ISOLATED	STRGB
SCH2757966	BLOOD CULTURE	23-11-2007	2007	02-10-2007	FEMALE	GROOTE SCHUUR CLINICAL PATH	WESTERN CAPE	MOWBRAY MATERNITY HOSPITAL	NEONATAL UNIT	CITY OF CAPE TOWN METRO	CITY OF CAPE TOWN METRO	<1	LOD	CULBA	MICROBIOLOGY : BLOOD CULTURE	ORG	ORGANISM/S ISOLATED	STRAG
SCH0956549	BLOOD CULTURE	21-12-2004	2004	20-12-2004	MALE	GROOTE SCHUUR CLINICAL PATH	WESTERN CAPE	MOWBRAY MATERNITY HOSPITAL	NEONATAL UNIT	CITY OF CAPE TOWN METRO	CITY OF CAPE TOWN METRO	<1	EOD	CULBA	MICROBIOLOGY : BLOOD CULTURE	ORG	ORGANISM/S ISOLATED	STRAG
SCH0983411	BLOOD CULTURE	13-01-2005	2005	12-01-2005	FEMALE	GROOTE SCHUUR CLINICAL PATH	WESTERN CAPE	MOWBRAY MATERNITY HOSPITAL	NEONATAL UNIT	CITY OF CAPE TOWN METRO	CITY OF CAPE TOWN METRO	<1	EOD	CULBA	MICROBIOLOGY : BLOOD CULTURE	ORG	ORGANISM/S ISOLATED	STRAG
SCH2456011	BLOOD CULTURE	14-05-2007	2007	14-05-2007	FEMALE	GROOTE SCHUUR CLINICAL PATH	WESTERN CAPE	MOWBRAY MATERNITY HOSPITAL	NEONATAL UNIT	CITY OF CAPE TOWN METRO	CITY OF CAPE TOWN METRO	<1	EOD	CULBA	MICROBIOLOGY : BLOOD CULTURE	ORG	ORGANISM/S ISOLATED	STRGB
SCH0766527	BLOOD CULTURE	24-08-2004	2004	22-08-2004	UNKNOWN	GROOTE SCHUUR CLINICAL PATH	WESTERN CAPE	MOWBRAY MATERNITY HOSPITAL		CITY OF CAPE TOWN METRO	CITY OF CAPE TOWN METRO	<1	EOD	CULBA	MICROBIOLOGY : BLOOD CULTURE	ORG	ORGANISM/S ISOLATED	STRAG
SRE0464669	BLOOD CULTURE	25-02-2006	2006	24-02-2006	FEMALE	GROOTE SCHUUR CLINICAL PATH	WESTERN CAPE	MOWBRAY MATERNITY HOSPITAL	OBSERVATION NURSERY	CITY OF CAPE TOWN METRO	CITY OF CAPE TOWN METRO	<1	EOD	CULBA	MICROBIOLOGY : BLOOD CULTURE	ORG	ORGANISM/S ISOLATED	STRGB
SCH3453767	BLOOD CULTURE	29-12-2008	2008	28-12-2008	FEMALE	GROOTE SCHUUR CLINICAL PATH	WESTERN CAPE	MOWBRAY MATERNITY HOSPITAL		CITY OF CAPE TOWN METRO	CITY OF CAPE TOWN METRO	<1	EOD	CULBA	MICROBIOLOGY : BLOOD CULTURE	ORG	ORGANISM/S ISOLATED	STRGB
SCH0884579	BLOOD CULTURE	04-11-2004	2004	08-10-2004	MALE	GROOTE SCHUUR CLINICAL PATH	WESTERN CAPE	MOWBRAY MATERNITY HOSPITAL	NEONATAL UNIT	CITY OF CAPE TOWN METRO	CITY OF CAPE TOWN METRO	<1	LOD	CULBA	MICROBIOLOGY : BLOOD CULTURE	ORG	ORGANISM/S ISOLATED	STRAG
SCH2751364	BLOOD CULTURE	20-11-2007	2007	19-11-2007	UNKNOWN	GROOTE SCHUUR CLINICAL PATH	WESTERN CAPE	MOWBRAY MATERNITY HOSPITAL	NEONATAL UNIT	CITY OF CAPE TOWN METRO	CITY OF CAPE TOWN METRO	<1	EOD	CULBA	MICROBIOLOGY : BLOOD CULTURE	ORG	ORGANISM/S ISOLATED	STRGB
SCH1691589	BLOOD CULTURE	17-03-2006	2006	16-03-2006	FEMALE	GROOTE SCHUUR CLINICAL PATH	WESTERN CAPE	MOWBRAY MATERNITY HOSPITAL	NEONATAL UNIT	CITY OF CAPE TOWN METRO	CITY OF CAPE TOWN METRO	<1	EOD	CULBA	MICROBIOLOGY : BLOOD CULTURE	ORG	ORGANISM/S ISOLATED	STRGB
SCH2502452	BLOOD CULTURE	09-06-2007	2007	08-06-2007	MALE	GROOTE SCHUUR CLINICAL PATH	WESTERN CAPE	MOWBRAY MATERNITY HOSPITAL		CITY OF CAPE TOWN METRO	CITY OF CAPE TOWN METRO	<1	EOD	CULBA	MICROBIOLOGY : BLOOD CULTURE	ORGSX	NOT AVAILABLE	STRGB
SCH2736304	BLOOD CULTURE	08-11-2007	2007	06-11-2007	UNKNOWN	GROOTE SCHUUR CLINICAL PATH	WESTERN CAPE	MOWBRAY MATERNITY HOSPITAL		CITY OF CAPE TOWN METRO	CITY OF CAPE TOWN METRO	<1	EOD	CULBA	MICROBIOLOGY : BLOOD CULTURE	ORG	ORGANISM/S ISOLATED	STRGB
SCH2737561	BLOOD CULTURE	09-11-2007	2007	28-10-2007	MALE	GROOTE SCHUUR CLINICAL PATH	WESTERN CAPE	MOWBRAY MATERNITY HOSPITAL	NEONATAL UNIT	CITY OF CAPE TOWN METRO	CITY OF CAPE TOWN METRO	<1	LOD	CULBA	MICROBIOLOGY : BLOOD CULTURE	ORG	ORGANISM/S ISOLATED	STRGB
SCH0996089	BLOOD CULTURE	20-01-2005	2005	19-01-2005	FEMALE	GROOTE SCHUUR CLINICAL PATH	WESTERN CAPE	MOWBRAY MATERNITY HOSPITAL		CITY OF CAPE TOWN METRO	CITY OF CAPE TOWN METRO	<1	EOD	CULBA	MICROBIOLOGY : BLOOD CULTURE	ORG	ORGANISM/S ISOLATED	STRGB
SCH1789075	BLOOD CULTURE	13-05-2006	2006	13-05-2006	MALE	GROOTE SCHUUR CLINICAL PATH	WESTERN CAPE	MOWBRAY MATERNITY HOSPITAL		CITY OF CAPE TOWN METRO	CITY OF CAPE TOWN METRO	<1	EOD	CULBA	MICROBIOLOGY : BLOOD CULTURE	ORG	ORGANISM/S ISOLATED	STRGB
SCH2207772	BLOOD CULTURE	04-01-2007	2007	08-12-2006	FEMALE	GROOTE SCHUUR CLINICAL PATH	WESTERN CAPE	MOWBRAY MATERNITY HOSPITAL	NEONATAL UNIT	CITY OF CAPE TOWN METRO	CITY OF CAPE TOWN METRO	<1	LOD	CULBA	MICROBIOLOGY : BLOOD CULTURE	ORG	ORGANISM/S ISOLATED	STRGB
SCH2666902	BLOOD CULTURE	26-09-2007	2007	25-09-2007	MALE	GROOTE SCHUUR CLINICAL PATH	WESTERN CAPE	MOWBRAY MATERNITY HOSPITAL	NEONATAL UNIT	CITY OF CAPE TOWN METRO	CITY OF CAPE TOWN METRO	<1	EOD	CULBA	MICROBIOLOGY : BLOOD CULTURE	ORG	ORGANISM/S ISOLATED	STRGB
SRE0678327	CEREBROSPINAL FLUID	20-05-2007	2007	11-05-2007	MALE	GROOTE SCHUUR CLINICAL PATH	WESTERN CAPE	MOWBRAY MATERNITY HOSPITAL	NEONATAL UNIT	CITY OF CAPE TOWN METRO	CITY OF CAPE TOWN METRO	<1	LOD	CULBA	MICROBIOLOGY : BLOOD CULTURE	ORG	ORGANISM/S ISOLATED	STRGB
SCH1039668	BLOOD CULTURE	16-02-2005	2005	14-01-2005	MALE	GROOTE SCHUUR CLINICAL PATH	WESTERN CAPE	MOWBRAY MATERNITY HOSPITAL	NEONATAL UNIT	CITY OF CAPE TOWN METRO	CITY OF CAPE TOWN METRO	<1	LOD	CULBA	MICROBIOLOGY : BLOOD CULTURE	ORG	ORGANISM/S ISOLATED	STRAG
SCH1955855	BLOOD CULTURE	16-08-2006	2006	14-08-2006	UNKNOWN	GROOTE SCHUUR CLINICAL PATH	WESTERN CAPE	MOWBRAY MATERNITY HOSPITAL		CITY OF CAPE TOWN METRO	CITY OF CAPE TOWN METRO	<1	EOD	CULBA	MICROBIOLOGY : BLOOD CULTURE	ORG	ORGANISM/S ISOLATED	STRGB
SCH2415962	BLOOD CULTURE	22-04-2007	2007	21-04-2007	MALE	GROOTE SCHUUR CLINICAL PATH	WESTERN CAPE	MOWBRAY MATERNITY HOSPITAL		CITY OF CAPE TOWN METRO	CITY OF CAPE TOWN METRO	<1	EOD	CULBA	MICROBIOLOGY : BLOOD CULTURE	ORG	ORGANISM/S ISOLATED	STRAG
SCH1743539	BLOOD CULTURE	17-04-2006	2006	17-04-2006	MALE	GROOTE SCHUUR CLINICAL PATH	WESTERN CAPE	MOWBRAY MATERNITY HOSPITAL		CITY OF CAPE TOWN METRO	CITY OF CAPE TOWN METRO	<1	EOD	CULBA	MICROBIOLOGY : BLOOD CULTURE	ORG	ORGANISM/S ISOLATED	STRGB
SCH0900676	BLOOD CULTURE	15-11-2004	2004	15-11-2004	UNKNOWN	GROOTE SCHUUR CLINICAL PATH	WESTERN CAPE	MOWBRAY MATERNITY HOSPITAL		CITY OF CAPE TOWN METRO	CITY OF CAPE TOWN METRO	<1	EOD	CULBA	MICROBIOLOGY : BLOOD CULTURE	ORG	ORGANISM/S ISOLATED	STRAG
SRE0202439	CEREBROSPINAL FLUID	17-04-2004	2004	10-03-2004	MALE	GROOTE SCHUUR CLINICAL PATH	WESTERN CAPE	RED CROSS CHILDRENS HOSPITAL	MEDICAL OUT PATIENTS	CITY OF CAPE TOWN METRO	CITY OF CAPE TOWN METRO	<1	LOD	CSF	CEREBROSPINAL FLUID	CSFGR	^BCULTURE RESULT:^B	STRAG
SRE0937140	BLOOD CULTURE	13-12-2008	2008	07-12-2008	FEMALE	GROOTE SCHUUR CLINICAL PATH	WESTERN CAPE	RED CROSS CHILDRENS HOSPITAL	WARD S12 MEDICAL EMERGENCY	CITY OF CAPE TOWN METRO	CITY OF CAPE TOWN METRO	<1	EOD	CULBA	MICROBIOLOGY : BLOOD CULTURE	ORG	ORGANISM/S ISOLATED	STRGB
SRE0606516	BLOOD CULTURE	26-12-2006	2006	03-12-2006	FEMALE	GROOTE SCHUUR CLINICAL PATH	WESTERN CAPE	RED CROSS CHILDRENS HOSPITAL	WARD S11 EMERGENCY WARD	CITY OF CAPE TOWN METRO	CITY OF CAPE TOWN METRO	<1	LOD	CULBA	MICROBIOLOGY : BLOOD CULTURE	ORG	ORGANISM/S ISOLATED	STRGB
SRE0657618	BLOOD CULTURE	09-04-2007	2007	25-03-2007	FEMALE	GROOTE SCHUUR CLINICAL PATH	WESTERN CAPE	RED CROSS CHILDRENS HOSPITAL	MEDICAL OUT PATIENTS	CITY OF CAPE TOWN METRO	CITY OF CAPE TOWN METRO	<1	LOD	CULBA	MICROBIOLOGY : BLOOD CULTURE	ORG	ORGANISM/S ISOLATED	STRAG
SRE0560349	BLOOD CULTURE	15-09-2006	2006	08-07-2006	FEMALE	GROOTE SCHUUR CLINICAL PATH	WESTERN CAPE	RED CROSS CHILDRENS HOSPITAL	MEDICAL REGISTRAR	CITY OF CAPE TOWN METRO	CITY OF CAPE TOWN METRO	<1	LOD	CULBA	MICROBIOLOGY : BLOOD CULTURE	ORG	ORGANISM/S ISOLATED	STRGB
SRE0751409	BLOOD CULTURE	21-10-2007	2007	10-08-2007	FEMALE	GROOTE SCHUUR CLINICAL PATH	WESTERN CAPE	RED CROSS CHILDRENS HOSPITAL	WARD S11 EMERGENCY WARD	CITY OF CAPE TOWN METRO	CITY OF CAPE TOWN METRO	<1	LOD	CULBA	MICROBIOLOGY : BLOOD CULTURE	ORG	ORGANISM/S ISOLATED	STRGB
SRE0440001	BLOOD CULTURE	02-01-2006	2006	20-12-2005	MALE	GROOTE SCHUUR CLINICAL PATH	WESTERN CAPE	RED CROSS CHILDRENS HOSPITAL	MEDICAL REGISTRAR	CITY OF CAPE TOWN METRO	CITY OF CAPE TOWN METRO	<1	LOD	CULBA	MICROBIOLOGY : BLOOD CULTURE	ORG	ORGANISM/S ISOLATED	STRGB
SRE0590110	BLOOD CULTURE	18-11-2006	2006	29-10-2006	FEMALE	GROOTE SCHUUR CLINICAL PATH	WESTERN CAPE	RED CROSS CHILDRENS HOSPITAL	MEDICAL REGISTRAR	CITY OF CAPE TOWN METRO	CITY OF CAPE TOWN METRO	<1	LOD	CULBA	MICROBIOLOGY : BLOOD CULTURE	ORG	ORGANISM/S ISOLATED	STRGB
SRE0779127	BLOOD CULTURE	19-12-2007	2007	04-12-2007	MALE	GROOTE SCHUUR CLINICAL PATH	WESTERN CAPE	RED CROSS CHILDRENS HOSPITAL	WARD S12 MEDICAL EMERGENCY	CITY OF CAPE TOWN METRO	CITY OF CAPE TOWN METRO	<1	LOD	CULBA	MICROBIOLOGY : BLOOD CULTURE	ORG	ORGANISM/S ISOLATED	STRGB
SRE0694677	CEREBROSPINAL FLUID	22-06-2007	2007	14-05-2007	FEMALE	GROOTE SCHUUR CLINICAL PATH	WESTERN CAPE	RED CROSS CHILDRENS HOSPITAL		CITY OF CAPE TOWN METRO	CITY OF CAPE TOWN METRO	<1	LOD	CSF	CEREBROSPINAL FLUID	CSFGR	^BCULTURE RESULT:^B	STRAG
SRE0564964	BLOOD CULTURE	25-09-2006	2006	12-09-2006	FEMALE	GROOTE SCHUUR CLINICAL PATH	WESTERN CAPE	RED CROSS CHILDRENS HOSPITAL		CITY OF CAPE TOWN METRO	CITY OF CAPE TOWN METRO	<1	LOD	CULBA	MICROBIOLOGY : BLOOD CULTURE	ORG	ORGANISM/S ISOLATED	STRGB
SRE0719225	BLOOD CULTURE	15-08-2007	2007	25-05-2007	FEMALE	GROOTE SCHUUR CLINICAL PATH	WESTERN CAPE	RED CROSS CHILDRENS HOSPITAL	MEDICAL OUT PATIENTS	CITY OF CAPE TOWN METRO	CITY OF CAPE TOWN METRO	<1	LOD	CULBA	MICROBIOLOGY : BLOOD CULTURE	ORG	ORGANISM/S ISOLATED	STRGB
SRE0618613	BLOOD CULTURE	23-01-2007	2007	09-01-2007	MALE	GROOTE SCHUUR CLINICAL PATH	WESTERN CAPE	RED CROSS CHILDRENS HOSPITAL	INTENSIVE CARE UNIT	CITY OF CAPE TOWN METRO	CITY OF CAPE TOWN METRO	<1	LOD	CULBA	MICROBIOLOGY : BLOOD CULTURE	ORG	ORGANISM/S ISOLATED	STRGB
SRE0475534	BLOOD CULTURE	19-03-2006	2006	14-02-2006	MALE	GROOTE SCHUUR CLINICAL PATH	WESTERN CAPE	RED CROSS CHILDRENS HOSPITAL		CITY OF CAPE TOWN METRO	CITY OF CAPE TOWN METRO	<1	LOD	CULBA	MICROBIOLOGY : BLOOD CULTURE	ORG	ORGANISM/S ISOLATED	STRGB
SRE0580299	CEREBROSPINAL FLUID	29-10-2006	2006	12-10-2006	FEMALE	GROOTE SCHUUR CLINICAL PATH	WESTERN CAPE	RED CROSS CHILDRENS HOSPITAL	MEDICAL REGISTRAR	CITY OF CAPE TOWN METRO	CITY OF CAPE TOWN METRO	<1	LOD	CULBA	MICROBIOLOGY : BLOOD CULTURE	ORG	ORGANISM/S ISOLATED	STRGB
SRE0237642	CEREBROSPINAL FLUID	21-07-2004	2004	08-07-2004	MALE	GROOTE SCHUUR CLINICAL PATH	WESTERN CAPE	RED CROSS CHILDRENS HOSPITAL	WARD S12 MEDICAL EMERGENCY	CITY OF CAPE TOWN METRO	CITY OF CAPE TOWN METRO	<1	LOD	CSF	CEREBROSPINAL FLUID	CSFGR	^BCULTURE RESULT:^B	STRAG
SRE0742573	BLOOD CULTURE	03-10-2007	2007	17-09-2007	MALE	GROOTE SCHUUR CLINICAL PATH	WESTERN CAPE	RED CROSS CHILDRENS HOSPITAL	MEDICAL REGISTRAR	CITY OF CAPE TOWN METRO	CITY OF CAPE TOWN METRO	<1	LOD	CULBA	MICROBIOLOGY : BLOOD CULTURE	ORG	ORGANISM/S ISOLATED	STRGB
SRE0293611	CEREBROSPINAL FLUID	26-12-2004	2004	09-12-2004	MALE	GROOTE SCHUUR CLINICAL PATH	WESTERN CAPE	RED CROSS CHILDRENS HOSPITAL	WARD S11 EMERGENCY WARD	CITY OF CAPE TOWN METRO	CITY OF CAPE TOWN METRO	<1	LOD	CSF	CEREBROSPINAL FLUID	CSFGR	^BCULTURE RESULT:^B	STRAG
SRE0776166	CEREBROSPINAL FLUID	12-12-2007	2007	08-12-2007	MALE	GROOTE SCHUUR CLINICAL PATH	WESTERN CAPE	RED CROSS CHILDRENS HOSPITAL	MEDICAL REGISTRAR	CITY OF CAPE TOWN METRO	CITY OF CAPE TOWN METRO	<1	EOD	CULBA	MICROBIOLOGY : BLOOD CULTURE	ORG	ORGANISM/S ISOLATED	STRAG
SRE0537953	CEREBROSPINAL FLUID	29-07-2006	2006	23-07-2006	FEMALE	GROOTE SCHUUR CLINICAL PATH	WESTERN CAPE	RED CROSS CHILDRENS HOSPITAL	WARD S11 EMERGENCY WARD	CITY OF CAPE TOWN METRO	CITY OF CAPE TOWN METRO	<1	EOD	CULBA	MICROBIOLOGY : BLOOD CULTURE	ORG	ORGANISM/S ISOLATED	STRGB
SRE0316848	BLOOD CULTURE	26-02-2005	2005	07-02-2005	FEMALE	GROOTE SCHUUR CLINICAL PATH	WESTERN CAPE	RED CROSS CHILDRENS HOSPITAL	MEDICAL OUT PATIENTS	CITY OF CAPE TOWN METRO	CITY OF CAPE TOWN METRO	<1	LOD	CULBA	MICROBIOLOGY : BLOOD CULTURE	ORG	ORGANISM/S ISOLATED	STRGB
SRE0586930	BLOOD CULTURE	12-11-2006	2006	26-10-2006	FEMALE	GROOTE SCHUUR CLINICAL PATH	WESTERN CAPE	RED CROSS CHILDRENS HOSPITAL	MEDICAL REGISTRAR	CITY OF CAPE TOWN METRO	CITY OF CAPE TOWN METRO	<1	LOD	CULBA	MICROBIOLOGY : BLOOD CULTURE	ORG	ORGANISM/S ISOLATED	STRGB
SCH3063068	BLOOD CULTURE	09-06-2008	2008	08-06-2008	M	GROOTE SCHUUR LABORATORY	WESTERN CAPE	GROOTE SCHUUR HOSPITAL	G42 NEONATAL NURSERY (MCN)	CITY OF CAPE TOWN METRO	CITY OF CAPE TOWN METRO	<1	EOD	CULBA	MICROBIOLOGY : BLOOD CULTURE	ORG	ORGANISM/S ISOLATED	STRGB
SCH1744043	BLOOD CULTURE	18-04-2006	2006	17-04-2006	M	GROOTE SCHUUR LABORATORY	WESTERN CAPE	GROOTE SCHUUR HOSPITAL	G42 NEONATAL ICU (MCU)	CITY OF CAPE TOWN METRO	CITY OF CAPE TOWN METRO	<1	EOD	CULBA	MICROBIOLOGY : BLOOD CULTURE	ORG	ORGANISM/S ISOLATED	BHSB
SCH2842046	BLOOD CULTURE	25-01-2008	2008	25-01-2008	F	GROOTE SCHUUR LABORATORY	WESTERN CAPE	GROOTE SCHUUR HOSPITAL	G42 NEONATAL NURSERY (MCN)	CITY OF CAPE TOWN METRO	CITY OF CAPE TOWN METRO	<1	EOD	CULBA	MICROBIOLOGY : BLOOD CULTURE	ORG	ORGANISM/S ISOLATED	STRGB
SCH3126493	BLOOD CULTURE	14-07-2008	2008	13-07-2008		GROOTE SCHUUR LABORATORY	WESTERN CAPE	GROOTE SCHUUR HOSPITAL	G42 NEONATAL NURSERY (MCN)	CITY OF CAPE TOWN METRO	CITY OF CAPE TOWN METRO	<1	EOD	CULBA	MICROBIOLOGY : BLOOD CULTURE	ORG	ORGANISM/S ISOLATED	STRGB
SCH1420615	BLOOD CULTURE	07-10-2005	2005	06-10-2005	F	GROOTE SCHUUR LABORATORY	WESTERN CAPE	GROOTE SCHUUR HOSPITAL	MCU NEONATAL ICU - G42	CITY OF CAPE TOWN METRO	CITY OF CAPE TOWN METRO	<1	EOD	CULBA	MICROBIOLOGY : BLOOD CULTURE	ORG	ORGANISM/S ISOLATED	STRGB
SCH1373299	BLOOD CULTURE	09-09-2005	2005	09-09-2005	F	GROOTE SCHUUR LABORATORY	WESTERN CAPE	GROOTE SCHUUR HOSPITAL	G42 NEONATAL NURSERY (MCN)	CITY OF CAPE TOWN METRO	CITY OF CAPE TOWN METRO	<1	EOD	CULBA	MICROBIOLOGY : BLOOD CULTURE	ORG	ORGANISM/S ISOLATED	STRGB
SCH2895627	BLOOD CULTURE	27-02-2008	2008	25-02-2008	M	GROOTE SCHUUR LABORATORY	WESTERN CAPE	GROOTE SCHUUR HOSPITAL	G42 NEONATAL NURSERY (MCN)	CITY OF CAPE TOWN METRO	CITY OF CAPE TOWN METRO	<1	EOD	CULBA	MICROBIOLOGY : BLOOD CULTURE	ORG	ORGANISM/S ISOLATED	STRGB
SCH0585661	BLOOD CULTURE	27-04-2004	2004	26-04-2004	F	GROOTE SCHUUR LABORATORY	WESTERN CAPE	GROOTE SCHUUR HOSPITAL	MCN NEONATAL NURSERY - G42	CITY OF CAPE TOWN METRO	CITY OF CAPE TOWN METRO	<1	EOD	CULBA	MICROBIOLOGY : BLOOD CULTURE	ORG	ORGANISM/S ISOLATED	BHSB
SCH1555097	BLOOD CULTURE	25-12-2005	2005	24-12-2005	M	GROOTE SCHUUR LABORATORY	WESTERN CAPE	GROOTE SCHUUR HOSPITAL	G42 MATERNITY WARD (MC)	CITY OF CAPE TOWN METRO	CITY OF CAPE TOWN METRO	<1	EOD	CULBA	MICROBIOLOGY : BLOOD CULTURE	ORG	ORGANISM/S ISOLATED	BHSB
SCH0535263	BLOOD CULTURE	22-03-2004	2004	22-03-2004	M	GROOTE SCHUUR LABORATORY	WESTERN CAPE	GROOTE SCHUUR HOSPITAL	MCN NEONATAL NURSERY - G42	CITY OF CAPE TOWN METRO	CITY OF CAPE TOWN METRO	<1	EOD	CULBA	MICROBIOLOGY : BLOOD CULTURE	ORG	ORGANISM/S ISOLATED	BHSB
SCH1839129	BLOOD CULTURE	10-06-2006	2006	19-05-2006	F	GROOTE SCHUUR LABORATORY	WESTERN CAPE	GROOTE SCHUUR HOSPITAL	G42 NEONATAL NURSERY (MCN)	CITY OF CAPE TOWN METRO	CITY OF CAPE TOWN METRO	<1	LOD	CULBA	MICROBIOLOGY : BLOOD CULTURE	ORG	ORGANISM/S ISOLATED	BHSB
SCH1807429	BLOOD CULTURE	24-05-2006	2006	05-05-2006	F	GROOTE SCHUUR LABORATORY	WESTERN CAPE	GROOTE SCHUUR HOSPITAL	G42 NEONATAL NURSERY (MCN)	CITY OF CAPE TOWN METRO	CITY OF CAPE TOWN METRO	<1	LOD	CULBA	MICROBIOLOGY : BLOOD CULTURE	ORG	ORGANISM/S ISOLATED	BHSB
SCH3000359	BLOOD CULTURE	03-05-2008	2008	03-05-2008	M	GROOTE SCHUUR LABORATORY	WESTERN CAPE	GROOTE SCHUUR HOSPITAL	G42 MATERNITY WARD (MC)	CITY OF CAPE TOWN METRO	CITY OF CAPE TOWN METRO	<1	EOD	CULBA	MICROBIOLOGY : BLOOD CULTURE	ORGSX	NOT AVAILABLE	STRAG
SCH1789649	BLOOD CULTURE	14-05-2006	2006	05-05-2006	F	GROOTE SCHUUR LABORATORY	WESTERN CAPE	GROOTE SCHUUR HOSPITAL	G42 NEONATAL NURSERY (MCN)	CITY OF CAPE TOWN METRO	CITY OF CAPE TOWN METRO	<1	LOD	CULBA	MICROBIOLOGY : BLOOD CULTURE	ORG	ORGANISM/S ISOLATED	BHSB
SCH0545910	CEREBROSPINAL FLUID	29-03-2004	2004	26-02-2004	M	GROOTE SCHUUR LABORATORY	WESTERN CAPE	MOWBRAY MATERNITY HOSPITAL		CITY OF CAPE TOWN METRO	CITY OF CAPE TOWN METRO	<1	LOD	CSF	CEREBROSPINAL FLUID	CSFGR	^BCULTURE RESULT:^B	STRAG
SCH1992111	BLOOD CULTURE	06-09-2006	2006	03-09-2006	F	GROOTE SCHUUR LABORATORY	WESTERN CAPE	MOWBRAY MATERNITY HOSPITAL		CITY OF CAPE TOWN METRO	CITY OF CAPE TOWN METRO	<1	EOD	CULBA	MICROBIOLOGY : BLOOD CULTURE	ORG	ORGANISM/S ISOLATED	BHSB
SCH3037761	BLOOD CULTURE	26-05-2008	2008	30-03-2008	F	GROOTE SCHUUR LABORATORY	WESTERN CAPE	MOWBRAY MATERNITY HOSPITAL	NEONATAL UNIT	CITY OF CAPE TOWN METRO	CITY OF CAPE TOWN METRO	<1	LOD	CULBA	MICROBIOLOGY : BLOOD CULTURE	ORG	ORGANISM/S ISOLATED	STRAG
SCH2158046	BLOOD CULTURE	03-12-2006	2006	03-12-2006	M	GROOTE SCHUUR LABORATORY	WESTERN CAPE	MOWBRAY MATERNITY HOSPITAL		CITY OF CAPE TOWN METRO	CITY OF CAPE TOWN METRO	<1	EOD	CULBA	MICROBIOLOGY : BLOOD CULTURE	ORG	ORGANISM/S ISOLATED	BHSB
SCH0672680	BLOOD CULTURE	23-06-2004	2004	22-06-2004	M	GROOTE SCHUUR LABORATORY	WESTERN CAPE	MOWBRAY MATERNITY HOSPITAL		CITY OF CAPE TOWN METRO	CITY OF CAPE TOWN METRO	<1	EOD	CULBA	MICROBIOLOGY : BLOOD CULTURE	ORG	ORGANISM/S ISOLATED	STRGB
SCH1948129	BLOOD CULTURE	11-08-2006	2006	11-08-2006	F	GROOTE SCHUUR LABORATORY	WESTERN CAPE	MOWBRAY MATERNITY HOSPITAL		CITY OF CAPE TOWN METRO	CITY OF CAPE TOWN METRO	<1	EOD	CULBA	MICROBIOLOGY : BLOOD CULTURE	ORG	ORGANISM/S ISOLATED	BHSB
SCH1248253	BLOOD CULTURE	26-06-2005	2005	25-06-2005	F	GROOTE SCHUUR LABORATORY	WESTERN CAPE	MOWBRAY MATERNITY HOSPITAL		CITY OF CAPE TOWN METRO	CITY OF CAPE TOWN METRO	<1	EOD	CULBA	MICROBIOLOGY : BLOOD CULTURE	ORG	ORGANISM/S ISOLATED	BHSB
SCH2845823	BLOOD CULTURE	28-01-2008	2008	28-01-2008	F	GROOTE SCHUUR LABORATORY	WESTERN CAPE	MOWBRAY MATERNITY HOSPITAL	NEONATAL UNIT	CITY OF CAPE TOWN METRO	CITY OF CAPE TOWN METRO	<1	EOD	CULBA	MICROBIOLOGY : BLOOD CULTURE	ORG	ORGANISM/S ISOLATED	STRGB
SCH1594189	BLOOD CULTURE	21-01-2006	2006	21-01-2006	M	GROOTE SCHUUR LABORATORY	WESTERN CAPE	MOWBRAY MATERNITY HOSPITAL		CITY OF CAPE TOWN METRO	CITY OF CAPE TOWN METRO	<1	EOD	CULBA	MICROBIOLOGY : BLOOD CULTURE	ORG	ORGANISM/S ISOLATED	BHSB
SCH1510813	BLOOD CULTURE	26-11-2005	2005	26-11-2005	M	GROOTE SCHUUR LABORATORY	WESTERN CAPE	MOWBRAY MATERNITY HOSPITAL	NEONATAL UNIT	CITY OF CAPE TOWN METRO	CITY OF CAPE TOWN METRO	<1	EOD	CULBA	MICROBIOLOGY : BLOOD CULTURE	ORG	ORGANISM/S ISOLATED	STRGB
SCH3147226	BLOOD CULTURE	24-07-2008	2008	23-07-2008	F	GROOTE SCHUUR LABORATORY	WESTERN CAPE	MOWBRAY MATERNITY HOSPITAL	INTENSIVE CARE UNIT	CITY OF CAPE TOWN METRO	CITY OF CAPE TOWN METRO	<1	EOD	CULBA	MICROBIOLOGY : BLOOD CULTURE	ORG	ORGANISM/S ISOLATED	STRGB
SCH3175879	BLOOD CULTURE	07-08-2008	2008	07-08-2008		GROOTE SCHUUR LABORATORY	WESTERN CAPE	MOWBRAY MATERNITY HOSPITAL		CITY OF CAPE TOWN METRO	CITY OF CAPE TOWN METRO	<1	EOD	CULBA	MICROBIOLOGY : BLOOD CULTURE	ORG	ORGANISM/S ISOLATED	BHSB
SCH1905722	BLOOD CULTURE	19-07-2006	2006	18-07-2006	M	GROOTE SCHUUR LABORATORY	WESTERN CAPE	MOWBRAY MATERNITY HOSPITAL		CITY OF CAPE TOWN METRO	CITY OF CAPE TOWN METRO	<1	EOD	CULBA	MICROBIOLOGY : BLOOD CULTURE	ORG	ORGANISM/S ISOLATED	BHSB
SCH1138149	BLOOD CULTURE	19-04-2005	2005	18-04-2005	M	GROOTE SCHUUR LABORATORY	WESTERN CAPE	MOWBRAY MATERNITY HOSPITAL		CITY OF CAPE TOWN METRO	CITY OF CAPE TOWN METRO	<1	EOD	CULBA	MICROBIOLOGY : BLOOD CULTURE	ORG	ORGANISM/S ISOLATED	STRGB
SCH2701991	BLOOD CULTURE	18-10-2007	2007	17-10-2007	M	GROOTE SCHUUR LABORATORY	WESTERN CAPE	MOWBRAY MATERNITY HOSPITAL		CITY OF CAPE TOWN METRO	CITY OF CAPE TOWN METRO	<1	EOD	CULBA	MICROBIOLOGY : BLOOD CULTURE	ORG	ORGANISM/S ISOLATED	BHSB
SCH2908593	BLOOD CULTURE	05-03-2008	2008	05-03-2008	M	GROOTE SCHUUR LABORATORY	WESTERN CAPE	MOWBRAY MATERNITY HOSPITAL	NEONATAL UNIT	CITY OF CAPE TOWN METRO	CITY OF CAPE TOWN METRO	<1	EOD	CULBA	MICROBIOLOGY : BLOOD CULTURE	ORG	ORGANISM/S ISOLATED	STRGB
SCH1483290	BLOOD CULTURE	11-11-2005	2005	10-11-2005	M	GROOTE SCHUUR LABORATORY	WESTERN CAPE	MOWBRAY MATERNITY HOSPITAL		CITY OF CAPE TOWN METRO	CITY OF CAPE TOWN METRO	<1	EOD	CULBA	MICROBIOLOGY : BLOOD CULTURE	ORG	ORGANISM/S ISOLATED	STRGB
SCH0779522	BLOOD CULTURE	31-08-2004	2004	27-06-2004	M	GROOTE SCHUUR LABORATORY	WESTERN CAPE	MOWBRAY MATERNITY HOSPITAL	NEONATAL UNIT	CITY OF CAPE TOWN METRO	CITY OF CAPE TOWN METRO	<1	LOD	CULBA	MICROBIOLOGY : BLOOD CULTURE	ORG	ORGANISM/S ISOLATED	STRGB
SRE0923456	CEREBROSPINAL FLUID	11-11-2008	2008	03-11-2008	F	GROOTE SCHUUR LABORATORY	WESTERN CAPE	RED CROSS CHILDRENS HOSPITAL	MEDICAL REGISTRAR	CITY OF CAPE TOWN METRO	CITY OF CAPE TOWN METRO	<1	LOD	CSF	CEREBROSPINAL FLUID	CSFGR	^BCULTURE RESULT:^B	STRGB
SRE0896475	BLOOD CULTURE	06-09-2008	2008	29-07-2008	M	GROOTE SCHUUR LABORATORY	WESTERN CAPE	RED CROSS CHILDRENS HOSPITAL	MEDICAL REGISTRAR	CITY OF CAPE TOWN METRO	CITY OF CAPE TOWN METRO	<1	LOD	CULBA	MICROBIOLOGY : BLOOD CULTURE	ORG	ORGANISM/S ISOLATED	STRGB
SRE0407218	BLOOD CULTURE	14-10-2005	2005	03-10-2005	M	GROOTE SCHUUR LABORATORY	WESTERN CAPE	RED CROSS CHILDRENS HOSPITAL	WARD S11 EMERGENCY WARD	CITY OF CAPE TOWN METRO	CITY OF CAPE TOWN METRO	<1	LOD	CULBA	MICROBIOLOGY : BLOOD CULTURE	ORG	ORGANISM/S ISOLATED	STRGB
SRE0784164	BLOOD CULTURE	02-01-2008	2008	21-10-2007	M	GROOTE SCHUUR LABORATORY	WESTERN CAPE	RED CROSS CHILDRENS HOSPITAL	MEDICAL REGISTRAR	CITY OF CAPE TOWN METRO	CITY OF CAPE TOWN METRO	<1	LOD	CULBA	MICROBIOLOGY : BLOOD CULTURE	ORG	ORGANISM/S ISOLATED	STRGB
SRE0277328	CEREBROSPINAL FLUID	10-11-2004	2004	10-10-2004		GROOTE SCHUUR LABORATORY	WESTERN CAPE	RED CROSS CHILDRENS HOSPITAL	WARD S11 EMERGENCY WARD	CITY OF CAPE TOWN METRO	CITY OF CAPE TOWN METRO	<1	LOD	CSF	CEREBROSPINAL FLUID	CSFGR	^BCULTURE RESULT:^B	STRAG
SRE0433321	BLOOD CULTURE	14-12-2005	2005	06-11-2005	M	GROOTE SCHUUR LABORATORY	WESTERN CAPE	RED CROSS CHILDRENS HOSPITAL	WARD S12 MEDICAL EMERGENCY	CITY OF CAPE TOWN METRO	CITY OF CAPE TOWN METRO	<1	LOD	CULBA	MICROBIOLOGY : BLOOD CULTURE	ORG	ORGANISM/S ISOLATED	STRGB
SRE0494744	CEREBROSPINAL FLUID	28-04-2006	2006	13-04-2006	M	GROOTE SCHUUR LABORATORY	WESTERN CAPE	RED CROSS CHILDRENS HOSPITAL	WARD S11 EMERGENCY WARD	CITY OF CAPE TOWN METRO	CITY OF CAPE TOWN METRO	<1	LOD	CSF	CEREBROSPINAL FLUID	CSFGR	^BCULTURE RESULT:^B	BHSB
SRE0852658	CEREBROSPINAL FLUID	27-05-2008	2008	13-05-2008	M	GROOTE SCHUUR LABORATORY	WESTERN CAPE	RED CROSS CHILDRENS HOSPITAL	WARD S11 EMERGENCY WARD	CITY OF CAPE TOWN METRO	CITY OF CAPE TOWN METRO	<1	LOD	CSF	CEREBROSPINAL FLUID	CSFGR	^BCULTURE RESULT:^B	STRGB
SCH3045008	BLOOD CULTURE	29-05-2008	2008	13-05-2008	M	GROOTE SCHUUR LABORATORY	WESTERN CAPE	RED CROSS CHILDRENS HOSPITAL	WARD S11 EMERGENCY WARD	CITY OF CAPE TOWN METRO	CITY OF CAPE TOWN METRO	<1	LOD	CULBA	MICROBIOLOGY : BLOOD CULTURE	ORG	ORGANISM/S ISOLATED	STRGB
SRE0810974	CEREBROSPINAL FLUID	26-02-2008	2008	14-02-2008	M	GROOTE SCHUUR LABORATORY	WESTERN CAPE	RED CROSS CHILDRENS HOSPITAL	MEDICAL REGISTRAR	CITY OF CAPE TOWN METRO	CITY OF CAPE TOWN METRO	<1	LOD	CSF	CEREBROSPINAL FLUID	CSFGR	^BCULTURE RESULT:^B	STRAG
SRE0594722	CEREBROSPINAL FLUID	28-11-2006	2006	25-10-2006	M	GROOTE SCHUUR LABORATORY	WESTERN CAPE	RED CROSS CHILDRENS HOSPITAL	MEDICAL REGISTRAR	CITY OF CAPE TOWN METRO	CITY OF CAPE TOWN METRO	<1	LOD	CSF	CEREBROSPINAL FLUID	CSFGR	^BCULTURE RESULT:^B	BHSB
SRE0918896	CEREBROSPINAL FLUID	30-10-2008	2008	21-10-2008	M	GROOTE SCHUUR LABORATORY	WESTERN CAPE	RED CROSS CHILDRENS HOSPITAL	MEDICAL REGISTRAR	CITY OF CAPE TOWN METRO	CITY OF CAPE TOWN METRO	<1	LOD	CSF	CEREBROSPINAL FLUID	CSFGR	^BCULTURE RESULT:^B	STRGB
SRE0376393	CEREBROSPINAL FLUID	28-07-2005	2005	25-06-2005	M	GROOTE SCHUUR LABORATORY	WESTERN CAPE	RED CROSS CHILDRENS HOSPITAL	WARD S11 EMERGENCY WARD	CITY OF CAPE TOWN METRO	CITY OF CAPE TOWN METRO	<1	LOD	CSF	CEREBROSPINAL FLUID	CSFGR	^BCULTURE RESULT:^B	STRAG
SRE0780001	CEREBROSPINAL FLUID	20-12-2007	2007	08-12-2007	M	GROOTE SCHUUR LABORATORY	WESTERN CAPE	RED CROSS CHILDRENS HOSPITAL	WARD S11 EMERGENCY WARD	CITY OF CAPE TOWN METRO	CITY OF CAPE TOWN METRO	<1	LOD	CSF	CEREBROSPINAL FLUID	CSFGR	^BCULTURE RESULT:^B	STRGB
SRE0224499	CEREBROSPINAL FLUID	14-06-2004	2004	29-05-2004	M	GROOTE SCHUUR LABORATORY	WESTERN CAPE	RED CROSS CHILDRENS HOSPITAL	WARD S12 MEDICAL EMERGENCY	CITY OF CAPE TOWN METRO	CITY OF CAPE TOWN METRO	<1	LOD	CSF	CEREBROSPINAL FLUID	CSFGR	^BCULTURE RESULT:^B	STRAG
SRE0525213	CEREBROSPINAL FLUID	03-07-2006	2006	24-04-2006	F	GROOTE SCHUUR LABORATORY	WESTERN CAPE	RED CROSS CHILDRENS HOSPITAL	WARD S12 MEDICAL EMERGENCY	CITY OF CAPE TOWN METRO	CITY OF CAPE TOWN METRO	<1	LOD	CSF	CEREBROSPINAL FLUID	CSFGR	^BCULTURE RESULT:^B	STRGB
SRE0552845	BLOOD CULTURE	31-08-2006	2006	13-08-2006	F	GROOTE SCHUUR LABORATORY	WESTERN CAPE	RED CROSS CHILDRENS HOSPITAL	WARD D1	CITY OF CAPE TOWN METRO	CITY OF CAPE TOWN METRO	<1	LOD	CULBA	MICROBIOLOGY : BLOOD CULTURE	ORG	ORGANISM/S ISOLATED	BHSB
SRE0198062	BLOOD CULTURE	08-04-2004	2004	25-03-2004	M	GROOTE SCHUUR LABORATORY	WESTERN CAPE	RED CROSS CHILDRENS HOSPITAL	MEDICAL REGISTRAR	CITY OF CAPE TOWN METRO	CITY OF CAPE TOWN METRO	<1	LOD	CULID	CULTURE IDENTIFICATION	ORGA+	AEROBIC ORGANISMS	BHSB
SRE0829313	BLOOD CULTURE	06-04-2008	2008	15-01-2008	F	GROOTE SCHUUR LABORATORY	WESTERN CAPE	RED CROSS CHILDRENS HOSPITAL	MEDICAL REGISTRAR	CITY OF CAPE TOWN METRO	CITY OF CAPE TOWN METRO	<1	LOD	CULBA	MICROBIOLOGY : BLOOD CULTURE	ORG	ORGANISM/S ISOLATED	STRGB
SRE0919043	BLOOD CULTURE	31-10-2008	2008	22-09-2008	F	GROOTE SCHUUR LABORATORY	WESTERN CAPE	RED CROSS CHILDRENS HOSPITAL	WARD S11 EMERGENCY WARD	CITY OF CAPE TOWN METRO	CITY OF CAPE TOWN METRO	<1	LOD	CULBA	MICROBIOLOGY : BLOOD CULTURE	ORG	ORGANISM/S ISOLATED	STRGB
SRE0929852	CEREBROSPINAL FLUID	27-11-2008	2008	22-11-2008	F	GROOTE SCHUUR LABORATORY	WESTERN CAPE	RED CROSS CHILDRENS HOSPITAL	WARD S12 MEDICAL EMERGENCY	CITY OF CAPE TOWN METRO	CITY OF CAPE TOWN METRO	<1	EOD	CSF	CEREBROSPINAL FLUID	CSFGR	^BCULTURE RESULT:^B	STRGB
SRE0577283	BLOOD CULTURE	22-10-2006	2006	06-10-2006	M	GROOTE SCHUUR LABORATORY	WESTERN CAPE	RED CROSS CHILDRENS HOSPITAL	INTENSIVE CARE UNIT	CITY OF CAPE TOWN METRO	CITY OF CAPE TOWN METRO	<1	LOD	CULBA	MICROBIOLOGY : BLOOD CULTURE	ORG	ORGANISM/S ISOLATED	BHSB
SRE0475057	CEREBROSPINAL FLUID	18-03-2006	2006	06-03-2006	F	GROOTE SCHUUR LABORATORY	WESTERN CAPE	RED CROSS CHILDRENS HOSPITAL	WARD S12 MEDICAL EMERGENCY	CITY OF CAPE TOWN METRO	CITY OF CAPE TOWN METRO	<1	LOD	CSF	CEREBROSPINAL FLUID	CSFGR	^BCULTURE RESULT:^B	BHSB
SRE0922778	BLOOD CULTURE	10-11-2008	2008	25-10-2008	M	GROOTE SCHUUR LABORATORY	WESTERN CAPE	RED CROSS CHILDRENS HOSPITAL	MEDICAL REGISTRAR	CITY OF CAPE TOWN METRO	CITY OF CAPE TOWN METRO	<1	LOD	CULBA	MICROBIOLOGY : BLOOD CULTURE	ORG	ORGANISM/S ISOLATED	STRGB
SRE0563282	CEREBROSPINAL FLUID	21-09-2006	2006	08-08-2006	F	GROOTE SCHUUR LABORATORY	WESTERN CAPE	RED CROSS CHILDRENS HOSPITAL	WARD S11 EMERGENCY WARD	CITY OF CAPE TOWN METRO	CITY OF CAPE TOWN METRO	<1	LOD	CSF	CEREBROSPINAL FLUID	CSFGR	^BCULTURE RESULT:^B	STRGB
SRE0763056	BLOOD CULTURE	14-11-2007	2007	28-09-2007	F	GROOTE SCHUUR LABORATORY	WESTERN CAPE	RED CROSS CHILDRENS HOSPITAL	WARD S11 EMERGENCY WARD	CITY OF CAPE TOWN METRO	CITY OF CAPE TOWN METRO	<1	LOD	CULBA	MICROBIOLOGY : BLOOD CULTURE	ORGSX	NOT AVAILABLE	STRAG
SRE0899955	CEREBROSPINAL FLUID	15-09-2008	2008	29-08-2008	M	GROOTE SCHUUR LABORATORY	WESTERN CAPE	RED CROSS CHILDRENS HOSPITAL	MEDICAL OUT PATIENTS	CITY OF CAPE TOWN METRO	CITY OF CAPE TOWN METRO	<1	LOD	CSF	CEREBROSPINAL FLUID	CSFGR	^BCULTURE RESULT:^B	BHSB
SRE0398664	BLOOD CULTURE	22-09-2005	2005	06-08-2005	F	GROOTE SCHUUR LABORATORY	WESTERN CAPE	RED CROSS CHILDRENS HOSPITAL	INTENSIVE CARE UNIT	CITY OF CAPE TOWN METRO	CITY OF CAPE TOWN METRO	<1	LOD	CULBA	MICROBIOLOGY : BLOOD CULTURE	ORG	ORGANISM/S ISOLATED	BHSB
SRE0229074	BLOOD CULTURE	28-06-2004	2004	17-05-2004	M	GROOTE SCHUUR LABORATORY	WESTERN CAPE	RED CROSS CHILDRENS HOSPITAL	MEDICAL REGISTRAR	CITY OF CAPE TOWN METRO	CITY OF CAPE TOWN METRO	<1	LOD	CULBA	MICROBIOLOGY : BLOOD CULTURE	ORG	ORGANISM/S ISOLATED	STRAG
SRE0548892	CEREBROSPINAL FLUID	23-08-2006	2006	13-08-2006	M	GROOTE SCHUUR LABORATORY	WESTERN CAPE	RED CROSS CHILDRENS HOSPITAL	WARD S12 MEDICAL EMERGENCY	CITY OF CAPE TOWN METRO	CITY OF CAPE TOWN METRO	<1	LOD	CSF	CEREBROSPINAL FLUID	CSFGR	^BCULTURE RESULT:^B	STRGB
SRE0864966	BLOOD CULTURE	25-06-2008	2008	10-06-2008	M	GROOTE SCHUUR LABORATORY	WESTERN CAPE	RED CROSS CHILDRENS HOSPITAL	WARD S12 MEDICAL EMERGENCY	CITY OF CAPE TOWN METRO	CITY OF CAPE TOWN METRO	<1	LOD	CULBA	MICROBIOLOGY : BLOOD CULTURE	ORG	ORGANISM/S ISOLATED	STRGB
SRE0632412	BLOOD CULTURE	20-02-2007	2007	03-02-2007	M	GROOTE SCHUUR LABORATORY	WESTERN CAPE	RED CROSS CHILDRENS HOSPITAL	MEDICAL OUT PATIENTS	CITY OF CAPE TOWN METRO	CITY OF CAPE TOWN METRO	<1	LOD	CULBA	MICROBIOLOGY : BLOOD CULTURE	ORG	ORGANISM/S ISOLATED	BHSB
SRE0644676	CEREBROSPINAL FLUID	13-03-2007	2007	25-02-2007	M	GROOTE SCHUUR LABORATORY	WESTERN CAPE	RED CROSS CHILDRENS HOSPITAL		CITY OF CAPE TOWN METRO	CITY OF CAPE TOWN METRO	<1	LOD	CSF	CEREBROSPINAL FLUID	CSFGR	^BCULTURE RESULT:^B	STRGB
SRE0360932	BLOOD CULTURE	18-06-2005	2005	08-06-2005	M	GROOTE SCHUUR LABORATORY	WESTERN CAPE	RED CROSS CHILDRENS HOSPITAL	MEDICAL REGISTRAR	CITY OF CAPE TOWN METRO	CITY OF CAPE TOWN METRO	<1	LOD	CULBA	MICROBIOLOGY : BLOOD CULTURE	ORG	ORGANISM/S ISOLATED	BHSB
SRE0378549	BLOOD CULTURE	03-08-2005	2005	07-07-2005	M	GROOTE SCHUUR LABORATORY	WESTERN CAPE	RED CROSS CHILDRENS HOSPITAL	WARD A8 (SHORT STAY WARD)	CITY OF CAPE TOWN METRO	CITY OF CAPE TOWN METRO	<1	LOD	CULBA	MICROBIOLOGY : BLOOD CULTURE	ORG	ORGANISM/S ISOLATED	STRGB
SRE0927063	CEREBROSPINAL FLUID	21-11-2008	2008	24-10-2008	M	GROOTE SCHUUR LABORATORY	WESTERN CAPE	RED CROSS CHILDRENS HOSPITAL	WARD S12 MEDICAL EMERGENCY	CITY OF CAPE TOWN METRO	CITY OF CAPE TOWN METRO	<1	LOD	CSF	CEREBROSPINAL FLUID	CSFGR	^BCULTURE RESULT:^B	STRGB
SCH1423047	BLOOD CULTURE	08-10-2005	2005	09-09-2005	F	GROOTE SCHUUR LABORATORY	WESTERN CAPE	VICTORIA HOSPITAL	CASUALTY DEPARTMENT	CITY OF CAPE TOWN METRO	CITY OF CAPE TOWN METRO	<1	LOD	CULBA	MICROBIOLOGY : BLOOD CULTURE	ORG	ORGANISM/S ISOLATED	BHSB
SCH2117958	CEREBROSPINAL FLUID	11-11-2006	2006	24-10-2006	F	GROOTE SCHUUR LABORATORY	WESTERN CAPE	VICTORIA HOSPITAL	CASUALTY DEPARTMENT	CITY OF CAPE TOWN METRO	CITY OF CAPE TOWN METRO	<1	LOD	CSF	CEREBROSPINAL FLUID	CSFGR	^BCULTURE RESULT:^B	STRGB
SCH1903745	BLOOD CULTURE	18-07-2006	2006	01-07-2006	M	GROOTE SCHUUR LABORATORY	WESTERN CAPE	VICTORIA HOSPITAL	CURRIE III (PAEDIATRIC)	CITY OF CAPE TOWN METRO	CITY OF CAPE TOWN METRO	<1	LOD	CULBA	MICROBIOLOGY : BLOOD CULTURE	ORG	ORGANISM/S ISOLATED	BHSB
THE3468574	BLOOD CULTURE	15-03-2007	2007	23-01-2007	FEMALE	HELEN JOSEPH	GAUTENG	HELEN JOSEPH HOSPITAL		N/A	N/A	<1	LOD	CULBA	MICROBIOLOGY : BLOOD CULTURE	ORG	ORGANISM/S ISOLATED	STRGB
THE3506138	BLOOD CULTURE	24-04-2007	2007	18-04-2007	FEMALE	HELEN JOSEPH	GAUTENG	RAHIMA MOOSA HOSPITAL	PAEDIATRIC WARD UNIT 1	CITY OF JOHANNESBURG METRO	JOHANNESBURG B	<1	EOD	CULBA	MICROBIOLOGY : BLOOD CULTURE	ORG	ORGANISM/S ISOLATED	STRGB
TCO0290220	CEREBROSPINAL FLUID	02-08-2007	2007	06-07-2007	MALE	HELEN JOSEPH	GAUTENG	RAHIMA MOOSA HOSPITAL	WARD 3	CITY OF JOHANNESBURG METRO	JOHANNESBURG B	<1	LOD	CULBA	MICROBIOLOGY : BLOOD CULTURE	ORG	ORGANISM/S ISOLATED	STRGB
THE3675545	BLOOD CULTURE	14-10-2007	2007	13-10-2007	MALE	HELEN JOSEPH	GAUTENG	RAHIMA MOOSA HOSPITAL	WARD 16B	CITY OF JOHANNESBURG METRO	JOHANNESBURG B	<1	EOD	CULBA	MICROBIOLOGY : BLOOD CULTURE	ORG	ORGANISM/S ISOLATED	STRGB
TCO0296597	CEREBROSPINAL FLUID	20-09-2007	2007	18-08-2007	FEMALE	HELEN JOSEPH	GAUTENG	RAHIMA MOOSA HOSPITAL	WARD 2	CITY OF JOHANNESBURG METRO	JOHANNESBURG B	<1	LOD	CULBA	MICROBIOLOGY : BLOOD CULTURE	ORG	ORGANISM/S ISOLATED	STRAG
TCO0357147	BLOOD CULTURE	21-12-2008	2008	20-12-2008	MALE	HELEN JOSEPH	GAUTENG	RAHIMA MOOSA HOSPITAL	WARD 16B	CITY OF JOHANNESBURG METRO	JOHANNESBURG B	<1	EOD	CULBA	MICROBIOLOGY : BLOOD CULTURE	ORG	ORGANISM/S ISOLATED	STRAG
TCO0250353	BLOOD CULTURE	12-09-2006	2006	11-09-2006	UNKNOWN	HELEN JOSEPH	GAUTENG	RAHIMA MOOSA HOSPITAL	WARD 16B	CITY OF JOHANNESBURG METRO	JOHANNESBURG B	<1	EOD	CULBA	MICROBIOLOGY : BLOOD CULTURE	ORG	ORGANISM/S ISOLATED	STRGB
THE3139263	BLOOD CULTURE	14-02-2006	2006	06-02-2006	MALE	HELEN JOSEPH	GAUTENG	RAHIMA MOOSA HOSPITAL	PAEDIATRIC WARD UNIT 3	CITY OF JOHANNESBURG METRO	JOHANNESBURG B	<1	LOD	CULBA	MICROBIOLOGY : BLOOD CULTURE	ORG	ORGANISM/S ISOLATED	STRGB
THE3742198	BLOOD CULTURE	18-12-2007	2007	17-12-2007	UNKNOWN	HELEN JOSEPH	GAUTENG	RAHIMA MOOSA HOSPITAL	WARD 16B	CITY OF JOHANNESBURG METRO	JOHANNESBURG B	<1	EOD	CULBA	MICROBIOLOGY : BLOOD CULTURE	ORG	ORGANISM/S ISOLATED	STRGB
THE2829936	BLOOD CULTURE	09-10-2004	2004	14-09-2004	MALE	HELEN JOSEPH	GAUTENG	RAHIMA MOOSA HOSPITAL	PAEDIATRIC WARD UNIT 1	CITY OF JOHANNESBURG METRO	JOHANNESBURG B	<1	LOD	CULBA	MICROBIOLOGY : BLOOD CULTURE	ORG	ORGANISM/S ISOLATED	STRGB
THE3214956	BLOOD CULTURE	23-05-2006	2006	27-03-2006	UNKNOWN	HELEN JOSEPH	GAUTENG	RAHIMA MOOSA HOSPITAL	PAEDIATRIC WARD UNIT 1	CITY OF JOHANNESBURG METRO	JOHANNESBURG B	<1	LOD	CULBA	MICROBIOLOGY : BLOOD CULTURE	ORG	ORGANISM/S ISOLATED	STRGB
TCO0297538	BLOOD CULTURE	28-09-2007	2007	27-09-2007	UNKNOWN	HELEN JOSEPH	GAUTENG	RAHIMA MOOSA HOSPITAL	WARD 16B	CITY OF JOHANNESBURG METRO	JOHANNESBURG B	<1	EOD	CULBA	MICROBIOLOGY : BLOOD CULTURE	ORG	ORGANISM/S ISOLATED	STRGB
TCO0261736	BLOOD CULTURE	08-12-2006	2006	26-11-2006	MALE	HELEN JOSEPH	GAUTENG	RAHIMA MOOSA HOSPITAL	WARD 16C	CITY OF JOHANNESBURG METRO	JOHANNESBURG B	<1	LOD	CULBA	MICROBIOLOGY : BLOOD CULTURE	ORG	ORGANISM/S ISOLATED	STRGB
THE3327611	BLOOD CULTURE	11-10-2006	2006	10-10-2006	MALE	HELEN JOSEPH	GAUTENG	RAHIMA MOOSA HOSPITAL	WARD 16B	CITY OF JOHANNESBURG METRO	JOHANNESBURG B	<1	EOD	CULBA	MICROBIOLOGY : BLOOD CULTURE	ORG	ORGANISM/S ISOLATED	STRGB
TCO0250095	BLOOD CULTURE	09-09-2006	2006	02-09-2006	UNKNOWN	HELEN JOSEPH	GAUTENG	RAHIMA MOOSA HOSPITAL	WARD 16B	CITY OF JOHANNESBURG METRO	JOHANNESBURG B	<1	LOD	CULBA	MICROBIOLOGY : BLOOD CULTURE	ORGSX	NOT AVAILABLE	STRGB
THE2777438	CEREBROSPINAL FLUID	05-07-2004	2004	19-06-2004	UNKNOWN	HELEN JOSEPH	GAUTENG	RAHIMA MOOSA HOSPITAL	WARD 3	CITY OF JOHANNESBURG METRO	JOHANNESBURG B	<1	LOD	CSF	CEREBROSPINAL FLUID	CSFGR	^BCULTURE RESULT:^B	STRGB
THE3608874	BLOOD CULTURE	12-08-2007	2007	11-08-2007	MALE	HELEN JOSEPH	GAUTENG	RAHIMA MOOSA HOSPITAL	WARD 16B	CITY OF JOHANNESBURG METRO	JOHANNESBURG B	<1	EOD	CULBA	MICROBIOLOGY : BLOOD CULTURE	ORG	ORGANISM/S ISOLATED	STRGB
TCO0283385	BLOOD CULTURE	31-05-2007	2007	30-05-2007	UNKNOWN	HELEN JOSEPH	GAUTENG	RAHIMA MOOSA HOSPITAL	WARD 16B	CITY OF JOHANNESBURG METRO	JOHANNESBURG B	<1	EOD	CULBA	MICROBIOLOGY : BLOOD CULTURE	ORG	ORGANISM/S ISOLATED	STRGB
THE3399997	BLOOD CULTURE	07-01-2007	2007	22-11-2006	UNKNOWN	HELEN JOSEPH	GAUTENG	RAHIMA MOOSA HOSPITAL	PAEDIATRIC WARD UNIT 1	CITY OF JOHANNESBURG METRO	JOHANNESBURG B	<1	LOD	CULBA	MICROBIOLOGY : BLOOD CULTURE	ORG	ORGANISM/S ISOLATED	STRGB
THE2835303	CEREBROSPINAL FLUID	18-10-2004	2004	15-10-2004	UNKNOWN	HELEN JOSEPH	GAUTENG	RAHIMA MOOSA HOSPITAL	WARD 16C	CITY OF JOHANNESBURG METRO	JOHANNESBURG B	<1	EOD	CSF	CEREBROSPINAL FLUID	CSFGR	^BCULTURE RESULT:^B	STRGB
THE2829411	CEREBROSPINAL FLUID	08-10-2004	2004	12-09-2004	FEMALE	HELEN JOSEPH	GAUTENG	RAHIMA MOOSA HOSPITAL	WARD 3	CITY OF JOHANNESBURG METRO	JOHANNESBURG B	<1	LOD	CSF	CEREBROSPINAL FLUID	CSFGR	^BCULTURE RESULT:^B	STRGB
THE3171127	BLOOD CULTURE	27-03-2006	2006	15-02-2006	UNKNOWN	HELEN JOSEPH	GAUTENG	RAHIMA MOOSA HOSPITAL	PAEDIATRIC WARD UNIT 1	CITY OF JOHANNESBURG METRO	JOHANNESBURG B	<1	LOD	CULBA	MICROBIOLOGY : BLOOD CULTURE	ORG	ORGANISM/S ISOLATED	STRGB
THE2714218	BLOOD CULTURE	24-02-2004	2004	23-02-2004	FEMALE	HELEN JOSEPH	GAUTENG	RAHIMA MOOSA HOSPITAL	WARD 16B	CITY OF JOHANNESBURG METRO	JOHANNESBURG B	<1	EOD	CULBA	MICROBIOLOGY : BLOOD CULTURE	ORG	ORGANISM/S ISOLATED	STRGB
TCO0223167	BLOOD CULTURE	04-02-2006	2006	11-01-2006	FEMALE	HELEN JOSEPH	GAUTENG	RAHIMA MOOSA HOSPITAL	PAEDIATRIC WARD UNIT 3	CITY OF JOHANNESBURG METRO	JOHANNESBURG B	<1	LOD	CULBA	MICROBIOLOGY : BLOOD CULTURE	ORG	ORGANISM/S ISOLATED	STRGB
TCO0301111	BLOOD CULTURE	25-10-2007	2007	28-08-2007	MALE	HELEN JOSEPH	GAUTENG	RAHIMA MOOSA HOSPITAL	WARD 1	CITY OF JOHANNESBURG METRO	JOHANNESBURG B	<1	LOD	CULBA	MICROBIOLOGY : BLOOD CULTURE	ORG	ORGANISM/S ISOLATED	STRGB
THE2702641	BLOOD CULTURE	30-01-2004	2004	22-01-2004	UNKNOWN	HELEN JOSEPH	GAUTENG	RAHIMA MOOSA HOSPITAL	PAEDIATRIC INTENSIVE CARE	CITY OF JOHANNESBURG METRO	JOHANNESBURG B	<1	LOD	CULBA	MICROBIOLOGY : BLOOD CULTURE	ORG	ORGANISM/S ISOLATED	STRAG
THE3235750	BLOOD CULTURE	16-06-2006	2006	01-05-2006	UNKNOWN	HELEN JOSEPH	GAUTENG	RAHIMA MOOSA HOSPITAL	WARD 16C	CITY OF JOHANNESBURG METRO	JOHANNESBURG B	<1	LOD	CULBA	MICROBIOLOGY : BLOOD CULTURE	ORGSY	NOT AVAILABLE	STRGB
THE3167050	BLOOD CULTURE	21-03-2006	2006	07-02-2006	UNKNOWN	HELEN JOSEPH	GAUTENG	RAHIMA MOOSA HOSPITAL	PAEDIATRIC WARD UNIT 1	CITY OF JOHANNESBURG METRO	JOHANNESBURG B	<1	LOD	CULBA	MICROBIOLOGY : BLOOD CULTURE	ORGSX	NOT AVAILABLE	STRGB
THE3156621	BLOOD CULTURE	08-03-2006	2006	04-03-2006	UNKNOWN	HELEN JOSEPH	GAUTENG	RAHIMA MOOSA HOSPITAL	WARD 16B	CITY OF JOHANNESBURG METRO	JOHANNESBURG B	<1	EOD	CULBA	MICROBIOLOGY : BLOOD CULTURE	ORGSX	NOT AVAILABLE	STRGB
TCO0144753	BLOOD CULTURE	30-04-2004	2004	30-04-2004	MALE	HELEN JOSEPH	GAUTENG	RAHIMA MOOSA HOSPITAL	WARD 16B	CITY OF JOHANNESBURG METRO	JOHANNESBURG B	<1	EOD	CULBA	MICROBIOLOGY : BLOOD CULTURE	ORG	ORGANISM/S ISOLATED	STRGB
THE3579099	BLOOD CULTURE	13-07-2007	2007	10-07-2007	UNKNOWN	HELEN JOSEPH	GAUTENG	RAHIMA MOOSA HOSPITAL	PAEDIATRIC WARD UNIT 2	CITY OF JOHANNESBURG METRO	JOHANNESBURG B	<1	EOD	CULBA	MICROBIOLOGY : BLOOD CULTURE	ORG	ORGANISM/S ISOLATED	STRGB
TCO0272409	BLOOD CULTURE	06-03-2007	2007	24-01-2007	MALE	HELEN JOSEPH	GAUTENG	RAHIMA MOOSA HOSPITAL	PAEDIATRIC WARD UNIT 2	CITY OF JOHANNESBURG METRO	JOHANNESBURG B	<1	LOD	CULBA	MICROBIOLOGY : BLOOD CULTURE	ORG	ORGANISM/S ISOLATED	STRGB
THE3308299	BLOOD CULTURE	18-09-2006	2006	09-09-2006	UNKNOWN	HELEN JOSEPH	GAUTENG	RAHIMA MOOSA HOSPITAL	PAEDIATRIC WARD UNIT 3	CITY OF JOHANNESBURG METRO	JOHANNESBURG B	<1	LOD	CULBA	MICROBIOLOGY : BLOOD CULTURE	ORG	ORGANISM/S ISOLATED	STRGB
THE3131654	CEREBROSPINAL FLUID	03-02-2006	2006	17-01-2006	MALE	HELEN JOSEPH	GAUTENG	RAHIMA MOOSA HOSPITAL	PAEDIATRIC WARD UNIT 2	CITY OF JOHANNESBURG METRO	JOHANNESBURG B	<1	LOD	CULBA	MICROBIOLOGY : BLOOD CULTURE	ORG	ORGANISM/S ISOLATED	STRGB
TCO0154538	BLOOD CULTURE	22-07-2004	2004	22-07-2004	UNKNOWN	HELEN JOSEPH	GAUTENG	RAHIMA MOOSA HOSPITAL	WARD 16B	CITY OF JOHANNESBURG METRO	JOHANNESBURG B	<1	EOD	CULBA	MICROBIOLOGY : BLOOD CULTURE	ORG	ORGANISM/S ISOLATED	STRGB
THE2834299	BLOOD CULTURE	17-10-2004	2004	16-10-2004	UNKNOWN	HELEN JOSEPH	GAUTENG	RAHIMA MOOSA HOSPITAL	WARD 16	CITY OF JOHANNESBURG METRO	JOHANNESBURG B	<1	EOD	CULBA	MICROBIOLOGY : BLOOD CULTURE	ORG	ORGANISM/S ISOLATED	STRGB
THE3238374	BLOOD CULTURE	21-06-2006	2006	13-06-2006	FEMALE	HELEN JOSEPH	GAUTENG	RAHIMA MOOSA HOSPITAL	WARD 2	CITY OF JOHANNESBURG METRO	JOHANNESBURG B	<1	LOD	CULBA	MICROBIOLOGY : BLOOD CULTURE	ORG	ORGANISM/S ISOLATED	STRGB
THE3277909	BLOOD CULTURE	10-08-2006	2006	28-07-2006	MALE	HELEN JOSEPH	GAUTENG	RAHIMA MOOSA HOSPITAL	WARD 16C	CITY OF JOHANNESBURG METRO	JOHANNESBURG B	<1	LOD	CULBA	MICROBIOLOGY : BLOOD CULTURE	ORG	ORGANISM/S ISOLATED	STRGB
THE3275480	BLOOD CULTURE	07-08-2006	2006	05-08-2006	UNKNOWN	HELEN JOSEPH	GAUTENG	RAHIMA MOOSA HOSPITAL	PAEDIATRIC WARD UNIT 3	CITY OF JOHANNESBURG METRO	JOHANNESBURG B	<1	EOD	CULBA	MICROBIOLOGY : BLOOD CULTURE	ORG	ORGANISM/S ISOLATED	STRGB
THE3452694	BLOOD CULTURE	28-02-2007	2007	15-02-2007	UNKNOWN	HELEN JOSEPH	GAUTENG	RAHIMA MOOSA HOSPITAL	PAEDIATRIC WARD UNIT 1	CITY OF JOHANNESBURG METRO	JOHANNESBURG B	<1	LOD	CULBA	MICROBIOLOGY : BLOOD CULTURE	ORG	ORGANISM/S ISOLATED	STRGB
THE3449653	BLOOD CULTURE	25-02-2007	2007	23-01-2007	MALE	HELEN JOSEPH	GAUTENG	RAHIMA MOOSA HOSPITAL	PAEDIATRIC WARD UNIT 2	CITY OF JOHANNESBURG METRO	JOHANNESBURG B	<1	LOD	CULBA	MICROBIOLOGY : BLOOD CULTURE	ORG	ORGANISM/S ISOLATED	STRGB
TCO0223113	BLOOD CULTURE	03-02-2006	2006	03-02-2006	UNKNOWN	HELEN JOSEPH	GAUTENG	RAHIMA MOOSA HOSPITAL	NEONATAL WARD	CITY OF JOHANNESBURG METRO	JOHANNESBURG B	<1	EOD	CULBA	MICROBIOLOGY : BLOOD CULTURE	ORG	ORGANISM/S ISOLATED	STRGB
TCO0234882	BLOOD CULTURE	12-05-2006	2006	12-05-2006	UNKNOWN	HELEN JOSEPH	GAUTENG	RAHIMA MOOSA HOSPITAL	WARD 16B	CITY OF JOHANNESBURG METRO	JOHANNESBURG B	<1	EOD	CULBA	MICROBIOLOGY : BLOOD CULTURE	ORG	ORGANISM/S ISOLATED	STRGB
TCO0356759	BLOOD CULTURE	17-12-2008	2008	15-12-2008	UNKNOWN	HELEN JOSEPH	GAUTENG	RAHIMA MOOSA HOSPITAL	WARD 16B	CITY OF JOHANNESBURG METRO	JOHANNESBURG B	<1	EOD	CULBA	MICROBIOLOGY : BLOOD CULTURE	ORG	ORGANISM/S ISOLATED	STRGB
TCO0233482	CEREBROSPINAL FLUID	03-05-2006	2006	26-04-2006	FEMALE	HELEN JOSEPH	GAUTENG	RAHIMA MOOSA HOSPITAL	PAEDIATRIC WARD UNIT 3	CITY OF JOHANNESBURG METRO	JOHANNESBURG B	<1	LOD	CULBA	MICROBIOLOGY : BLOOD CULTURE	ORG	ORGANISM/S ISOLATED	STRGB
THE2761924	CEREBROSPINAL FLUID	04-06-2004	2004	27-05-2004	MALE	HELEN JOSEPH	GAUTENG	RAHIMA MOOSA HOSPITAL	WARD 3	CITY OF JOHANNESBURG METRO	JOHANNESBURG B	<1	LOD	CSF	CEREBROSPINAL FLUID	CSFGR	^BCULTURE RESULT:^B	STRGB
THE3171111	BLOOD CULTURE	27-03-2006	2006	26-03-2006	UNKNOWN	HELEN JOSEPH	GAUTENG	RAHIMA MOOSA HOSPITAL	WARD 16B	CITY OF JOHANNESBURG METRO	JOHANNESBURG B	<1	EOD	CULBA	MICROBIOLOGY : BLOOD CULTURE	ORG	ORGANISM/S ISOLATED	STRGB
THE3457364	BLOOD CULTURE	05-03-2007	2007	04-03-2007	MALE	HELEN JOSEPH	GAUTENG	RAHIMA MOOSA HOSPITAL	WARD 16B	CITY OF JOHANNESBURG METRO	JOHANNESBURG B	<1	EOD	CULBA	MICROBIOLOGY : BLOOD CULTURE	ORG	ORGANISM/S ISOLATED	STRGB
THE3311543	CEREBROSPINAL FLUID	20-09-2006	2006	20-07-2006	UNKNOWN	HELEN JOSEPH	GAUTENG	RAHIMA MOOSA HOSPITAL	WARD 16B	CITY OF JOHANNESBURG METRO	JOHANNESBURG B	<1	LOD	CSF	CEREBROSPINAL FLUID	CSFGR	^BCULTURE RESULT:^B	STRGB
THE3244000	CEREBROSPINAL FLUID	27-06-2006	2006	04-04-2006	FEMALE	HELEN JOSEPH	GAUTENG	RAHIMA MOOSA MOTHER AND CHILD HOSPITAL		CITY OF JOHANNESBURG METRO	JOHANNESBURG B	<1	LOD	CSF	CEREBROSPINAL FLUID	CSFGR	^BCULTURE RESULT:^B	STRGB
THE3406737	BLOOD CULTURE	14-01-2007	2007	27-12-2006	FEMALE	HELEN JOSEPH	GAUTENG	RAHIMA MOOSA MOTHER AND CHILD HOSPITAL		CITY OF JOHANNESBURG METRO	JOHANNESBURG B	<1	LOD	CULBA	MICROBIOLOGY : BLOOD CULTURE	ORG	ORGANISM/S ISOLATED	STRAG
THE2745056	BLOOD CULTURE	01-05-2004	2004	30-04-2004	MALE	HELEN JOSEPH	GAUTENG	RAHIMA MOOSA MOTHER AND CHILD HOSPITAL		CITY OF JOHANNESBURG METRO	JOHANNESBURG B	<1	EOD	CULBA	MICROBIOLOGY : BLOOD CULTURE	ORG	ORGANISM/S ISOLATED	STRGB
THE2736350	BLOOD CULTURE	12-04-2004	2004	26-03-2004	UNKNOWN	HELEN JOSEPH	GAUTENG	RAHIMA MOOSA MOTHER AND CHILD HOSPITAL		CITY OF JOHANNESBURG METRO	JOHANNESBURG B	<1	LOD	CULBA	MICROBIOLOGY : BLOOD CULTURE	ORG	ORGANISM/S ISOLATED	STRGB
THE3498201	CEREBROSPINAL FLUID	16-04-2007	2007	07-04-2007	FEMALE	HELEN JOSEPH	GAUTENG	RAHIMA MOOSA MOTHER AND CHILD HOSPITAL		CITY OF JOHANNESBURG METRO	JOHANNESBURG B	<1	LOD	CULBA	MICROBIOLOGY : BLOOD CULTURE	ORG	ORGANISM/S ISOLATED	STRGB
THE3506139	CEREBROSPINAL FLUID	24-04-2007	2007	18-04-2007	F	HELEN JOSEPH LABORATORY	GAUTENG	RAHIMA MOOSA HOSPITAL	PAEDIATRIC WARD UNIT 1	CITY OF JOHANNESBURG METRO	JOHANNESBURG B	<1	EOD	CSF	CEREBROSPINAL FLUID	CSFGR	^BCULTURE RESULT:^B	STRGB
TCO0190613	CEREBROSPINAL FLUID	18-05-2005	2005	12-04-2005	F	HELEN JOSEPH LABORATORY	GAUTENG	RAHIMA MOOSA HOSPITAL	WARD 1	CITY OF JOHANNESBURG METRO	JOHANNESBURG B	<1	LOD	CSF	CEREBROSPINAL FLUID	CSFGR	^BCULTURE RESULT:^B	STRGB
TCO0171064	BLOOD CULTURE	09-12-2004	2004	08-12-2004	M	HELEN JOSEPH LABORATORY	GAUTENG	RAHIMA MOOSA HOSPITAL	NEONATAL WARD	CITY OF JOHANNESBURG METRO	JOHANNESBURG B	<1	EOD	CULBA	MICROBIOLOGY : BLOOD CULTURE	ORG	ORGANISM/S ISOLATED	STRGB
TCO0232847	CEREBROSPINAL FLUID	25-04-2006	2006	03-04-2006	F	HELEN JOSEPH LABORATORY	GAUTENG	RAHIMA MOOSA HOSPITAL	PAEDIATRIC WARD UNIT 2	CITY OF JOHANNESBURG METRO	JOHANNESBURG B	<1	LOD	CSF	CEREBROSPINAL FLUID	CSFGR	^BCULTURE RESULT:^B	STRGB
TCO0341057	CEREBROSPINAL FLUID	20-08-2008	2008	14-07-2008	F	HELEN JOSEPH LABORATORY	GAUTENG	RAHIMA MOOSA HOSPITAL	WARD 4	CITY OF JOHANNESBURG METRO	JOHANNESBURG B	<1	LOD	CSF	CEREBROSPINAL FLUID	CSFGR	^BCULTURE RESULT:^B	STRGB
TCO0165791	BLOOD CULTURE	25-10-2004	2004	25-10-2004	M	HELEN JOSEPH LABORATORY	GAUTENG	RAHIMA MOOSA HOSPITAL	NEONATAL WARD	CITY OF JOHANNESBURG METRO	JOHANNESBURG B	<1	EOD	CULBA	MICROBIOLOGY : BLOOD CULTURE	ORG	ORGANISM/S ISOLATED	STRGB
THE3989572	BLOOD CULTURE	07-08-2008	2008	21-07-2008		HELEN JOSEPH LABORATORY	GAUTENG	RAHIMA MOOSA HOSPITAL	PAEDIATRIC WARD UNIT 3	CITY OF JOHANNESBURG METRO	JOHANNESBURG B	<1	LOD	CULBA	MICROBIOLOGY : BLOOD CULTURE	ORGSX	NOT AVAILABLE	STRGB
THE2795858	BLOOD CULTURE	09-08-2004	2004	08-08-2004		HELEN JOSEPH LABORATORY	GAUTENG	RAHIMA MOOSA HOSPITAL	WARD 16	CITY OF JOHANNESBURG METRO	JOHANNESBURG B	<1	EOD	CULBA	MICROBIOLOGY : BLOOD CULTURE	ORG	ORGANISM/S ISOLATED	STRGB
THE2947857	BLOOD CULTURE	01-05-2005	2005	14-04-2005	F	HELEN JOSEPH LABORATORY	GAUTENG	RAHIMA MOOSA HOSPITAL	PAEDIATRIC WARD UNIT 1	CITY OF JOHANNESBURG METRO	JOHANNESBURG B	<1	LOD	CULBA	MICROBIOLOGY : BLOOD CULTURE	ORG	ORGANISM/S ISOLATED	STRGB
TCO0339574	BLOOD CULTURE	11-08-2008	2008	29-07-2008	F	HELEN JOSEPH LABORATORY	GAUTENG	RAHIMA MOOSA HOSPITAL	WARD 3	CITY OF JOHANNESBURG METRO	JOHANNESBURG B	<1	LOD	CULBA	MICROBIOLOGY : BLOOD CULTURE	ORG	ORGANISM/S ISOLATED	STRGB
TCO0162463	BLOOD CULTURE	27-09-2004	2004	26-09-2004		HELEN JOSEPH LABORATORY	GAUTENG	RAHIMA MOOSA HOSPITAL	NEONATAL WARD	CITY OF JOHANNESBURG METRO	JOHANNESBURG B	<1	EOD	CULBA	MICROBIOLOGY : BLOOD CULTURE	ORG	ORGANISM/S ISOLATED	STRGB
THE2795680	BLOOD CULTURE	09-08-2004	2004	08-08-2004		HELEN JOSEPH LABORATORY	GAUTENG	RAHIMA MOOSA HOSPITAL	WARD 16B	CITY OF JOHANNESBURG METRO	JOHANNESBURG B	<1	EOD	CULBA	MICROBIOLOGY : BLOOD CULTURE	ORG	ORGANISM/S ISOLATED	STRGB
THE3949546	CEREBROSPINAL FLUID	30-06-2008	2008	10-06-2008		HELEN JOSEPH LABORATORY	GAUTENG	RAHIMA MOOSA HOSPITAL	WARD 16B	CITY OF JOHANNESBURG METRO	JOHANNESBURG B	<1	LOD	CSF	CEREBROSPINAL FLUID	CSFGR	^BCULTURE RESULT:^B	STRGB
THE3031682	BLOOD CULTURE	10-09-2005	2005	11-08-2005	M	HELEN JOSEPH LABORATORY	GAUTENG	RAHIMA MOOSA HOSPITAL	WARD 16B	CITY OF JOHANNESBURG METRO	JOHANNESBURG B	<1	LOD	CULBA	MICROBIOLOGY : BLOOD CULTURE	ORG	ORGANISM/S ISOLATED	STRGB
THE2995411	BLOOD CULTURE	15-07-2005	2005	15-07-2005	M	HELEN JOSEPH LABORATORY	GAUTENG	RAHIMA MOOSA HOSPITAL	WARD 16B	CITY OF JOHANNESBURG METRO	JOHANNESBURG B	<1	EOD	CULBA	MICROBIOLOGY : BLOOD CULTURE	ORG	ORGANISM/S ISOLATED	STRGB
THE3866524	BLOOD CULTURE	11-04-2008	2008	26-03-2008	M	HELEN JOSEPH LABORATORY	GAUTENG	RAHIMA MOOSA HOSPITAL	WARD 4	CITY OF JOHANNESBURG METRO	JOHANNESBURG B	<1	LOD	CULBA	MICROBIOLOGY : BLOOD CULTURE	ORG	ORGANISM/S ISOLATED	STRAG
TCO0200319	CEREBROSPINAL FLUID	28-07-2005	2005	03-07-2005		HELEN JOSEPH LABORATORY	GAUTENG	RAHIMA MOOSA HOSPITAL	WARD 16C	CITY OF JOHANNESBURG METRO	JOHANNESBURG B	<1	LOD	CSF	CEREBROSPINAL FLUID	CSFGR	^BCULTURE RESULT:^B	STRGB
THE2802645	BLOOD CULTURE	21-08-2004	2004	20-08-2004	M	HELEN JOSEPH LABORATORY	GAUTENG	RAHIMA MOOSA HOSPITAL	NEONATAL WARD	CITY OF JOHANNESBURG METRO	JOHANNESBURG B	<1	EOD	CULBA	MICROBIOLOGY : BLOOD CULTURE	ORG	ORGANISM/S ISOLATED	STRGB
TCO0328657	CEREBROSPINAL FLUID	22-05-2008	2008	30-03-2008	F	HELEN JOSEPH LABORATORY	GAUTENG	RAHIMA MOOSA HOSPITAL	PAEDIATRIC INTENSIVE CARE	CITY OF JOHANNESBURG METRO	JOHANNESBURG B	<1	LOD	CSF	CEREBROSPINAL FLUID	CSFGR	^BCULTURE RESULT:^B	STRGB
TCO0204213	BLOOD CULTURE	31-08-2005	2005	17-07-2005	F	HELEN JOSEPH LABORATORY	GAUTENG	RAHIMA MOOSA HOSPITAL	WARD 16C	CITY OF JOHANNESBURG METRO	JOHANNESBURG B	<1	LOD	CULBA	MICROBIOLOGY : BLOOD CULTURE	ORG	ORGANISM/S ISOLATED	STRGB
THE2853923	CEREBROSPINAL FLUID	18-11-2004	2004	08-11-2004		HELEN JOSEPH LABORATORY	GAUTENG	RAHIMA MOOSA HOSPITAL	PAEDIATRIC WARD UNIT 2	CITY OF JOHANNESBURG METRO	JOHANNESBURG B	<1	LOD	CSF	CEREBROSPINAL FLUID	CSFGR	^BCULTURE RESULT:^B	STRGB
THE3449893	CEREBROSPINAL FLUID	25-02-2007	2007	01-02-2007	M	HELEN JOSEPH LABORATORY	GAUTENG	RAHIMA MOOSA HOSPITAL	PAEDIATRIC WARD UNIT 2	CITY OF JOHANNESBURG METRO	JOHANNESBURG B	<1	LOD	CSF	CEREBROSPINAL FLUID	CSFGR	^BCULTURE RESULT:^B	STRGB
TCO0176672	BLOOD CULTURE	31-01-2005	2005	31-01-2005		HELEN JOSEPH LABORATORY	GAUTENG	RAHIMA MOOSA HOSPITAL	NEONATAL WARD	CITY OF JOHANNESBURG METRO	JOHANNESBURG B	<1	EOD	CULBA	MICROBIOLOGY : BLOOD CULTURE	ORG	ORGANISM/S ISOLATED	STRGB
TCO0330392	CEREBROSPINAL FLUID	04-06-2008	2008	17-05-2008		HELEN JOSEPH LABORATORY	GAUTENG	RAHIMA MOOSA HOSPITAL	WARD 16B	CITY OF JOHANNESBURG METRO	JOHANNESBURG B	<1	LOD	CSF	CEREBROSPINAL FLUID	CSFGR	^BCULTURE RESULT:^B	STRGB
THE3760320	CEREBROSPINAL FLUID	10-01-2008	2008	02-01-2008	F	HELEN JOSEPH LABORATORY	GAUTENG	RAHIMA MOOSA HOSPITAL	WARD 3	CITY OF JOHANNESBURG METRO	JOHANNESBURG B	<1	LOD	CSF	CEREBROSPINAL FLUID	CSFGR	^BCULTURE RESULT:^B	STRGB
THE4004390	BLOOD CULTURE	20-08-2008	2008	19-08-2008	M	HELEN JOSEPH LABORATORY	GAUTENG	RAHIMA MOOSA HOSPITAL	LABOUR WARD	CITY OF JOHANNESBURG METRO	JOHANNESBURG B	<1	EOD	CULBA	MICROBIOLOGY : BLOOD CULTURE	ORG	ORGANISM/S ISOLATED	STRGB
TCO0166026	BLOOD CULTURE	26-10-2004	2004	25-10-2004	M	HELEN JOSEPH LABORATORY	GAUTENG	RAHIMA MOOSA HOSPITAL	NEONATAL WARD	CITY OF JOHANNESBURG METRO	JOHANNESBURG B	<1	EOD	CULBA	MICROBIOLOGY : BLOOD CULTURE	ORG	ORGANISM/S ISOLATED	STRGB
TCO0316211	CEREBROSPINAL FLUID	24-02-2008	2008	15-01-2008	F	HELEN JOSEPH LABORATORY	GAUTENG	RAHIMA MOOSA HOSPITAL	EMPILWENI CLINIC	CITY OF JOHANNESBURG METRO	JOHANNESBURG B	<1	LOD	CSF	CEREBROSPINAL FLUID	CSFGR	^BCULTURE RESULT:^B	STRAG
TCO0347889	CEREBROSPINAL FLUID	06-10-2008	2008	26-09-2008	M	HELEN JOSEPH LABORATORY	GAUTENG	RAHIMA MOOSA HOSPITAL	WARD 1	CITY OF JOHANNESBURG METRO	JOHANNESBURG B	<1	LOD	CSF	CEREBROSPINAL FLUID	CSFGR	^BCULTURE RESULT:^B	STRGB
TCO0158691	BLOOD CULTURE	25-08-2004	2004	31-07-2004	M	HELEN JOSEPH LABORATORY	GAUTENG	RAHIMA MOOSA HOSPITAL	WARD 16C	CITY OF JOHANNESBURG METRO	JOHANNESBURG B	<1	LOD	CULBA	MICROBIOLOGY : BLOOD CULTURE	ORG	ORGANISM/S ISOLATED	STRGB
TCO0354594	CEREBROSPINAL FLUID	24-11-2008	2008	22-11-2008	F	HELEN JOSEPH LABORATORY	GAUTENG	RAHIMA MOOSA HOSPITAL	WARD 16B	CITY OF JOHANNESBURG METRO	JOHANNESBURG B	<1	EOD	CSF	CEREBROSPINAL FLUID	CSFGR	^BCULTURE RESULT:^B	STRGB
THE2717752	CEREBROSPINAL FLUID	02-03-2004	2004	01-03-2004	F	HELEN JOSEPH LABORATORY	GAUTENG	RAHIMA MOOSA HOSPITAL	WARD 16C	CITY OF JOHANNESBURG METRO	JOHANNESBURG B	<1	EOD	CSF	CEREBROSPINAL FLUID	CSFGR	^BCULTURE RESULT:^B	STRGB
THE3543838	BLOOD CULTURE	04-06-2007	2007	28-03-2007		HELEN JOSEPH LABORATORY	GAUTENG	RAHIMA MOOSA HOSPITAL	WARD 3	CITY OF JOHANNESBURG METRO	JOHANNESBURG B	<1	LOD	CULBA	MICROBIOLOGY : BLOOD CULTURE	ORGSY	NOT AVAILABLE	STRGB
THE2717536	CEREBROSPINAL FLUID	01-03-2004	2004	23-02-2004	M	HELEN JOSEPH LABORATORY	GAUTENG	RAHIMA MOOSA HOSPITAL	WARD 3	CITY OF JOHANNESBURG METRO	JOHANNESBURG B	<1	LOD	CSF	CEREBROSPINAL FLUID	CSFGR	^BCULTURE RESULT:^B	STRGB
THE4033591	CEREBROSPINAL FLUID	16-09-2008	2008	02-09-2008	F	HELEN JOSEPH LABORATORY	GAUTENG	RAHIMA MOOSA HOSPITAL	PAEDIATRIC WARD UNIT 2	CITY OF JOHANNESBURG METRO	JOHANNESBURG B	<1	LOD	CSF	CEREBROSPINAL FLUID	CSFGR	^BCULTURE RESULT:^B	STRGB
THE2991064	CEREBROSPINAL FLUID	07-07-2005	2005	06-06-2005	F	HELEN JOSEPH LABORATORY	GAUTENG	RAHIMA MOOSA HOSPITAL	PAEDIATRIC WARD UNIT 2	CITY OF JOHANNESBURG METRO	JOHANNESBURG B	<1	LOD	CSF	CEREBROSPINAL FLUID	CSFGR	^BCULTURE RESULT:^B	STRGB
TCO0178533	BLOOD CULTURE	12-02-2005	2005	10-02-2005	F	HELEN JOSEPH LABORATORY	GAUTENG	RAHIMA MOOSA HOSPITAL	NEONATAL WARD	CITY OF JOHANNESBURG METRO	JOHANNESBURG B	<1	EOD	CULBA	MICROBIOLOGY : BLOOD CULTURE	ORG	ORGANISM/S ISOLATED	STRGB
THE3936420	CEREBROSPINAL FLUID	18-06-2008	2008	07-06-2008		HELEN JOSEPH LABORATORY	GAUTENG	RAHIMA MOOSA HOSPITAL	WARD 4	CITY OF JOHANNESBURG METRO	JOHANNESBURG B	<1	LOD	CSF	CEREBROSPINAL FLUID	CSFGR	^BCULTURE RESULT:^B	STRGB
THE3069704	BLOOD CULTURE	04-11-2005	2005	03-11-2005		HELEN JOSEPH LABORATORY	GAUTENG	RAHIMA MOOSA HOSPITAL	WARD 16B	CITY OF JOHANNESBURG METRO	JOHANNESBURG B	<1	EOD	CULBA	MICROBIOLOGY : BLOOD CULTURE	ORG	ORGANISM/S ISOLATED	STRGB
TCO0168362	BLOOD CULTURE	16-11-2004	2004	15-11-2004	M	HELEN JOSEPH LABORATORY	GAUTENG	RAHIMA MOOSA HOSPITAL	NEONATAL WARD	CITY OF JOHANNESBURG METRO	JOHANNESBURG B	<1	EOD	CULBA	MICROBIOLOGY : BLOOD CULTURE	ORG	ORGANISM/S ISOLATED	STRGB
THE4032364	BLOOD CULTURE	15-09-2008	2008	15-08-2008	F	HELEN JOSEPH LABORATORY	GAUTENG	RAHIMA MOOSA HOSPITAL	WARD 3	CITY OF JOHANNESBURG METRO	JOHANNESBURG B	<1	LOD	CULBA	MICROBIOLOGY : BLOOD CULTURE	ORG	ORGANISM/S ISOLATED	STRGB
THE3795292	CEREBROSPINAL FLUID	10-02-2008	2008	04-02-2008	M	HELEN JOSEPH LABORATORY	GAUTENG	RAHIMA MOOSA HOSPITAL	PAEDIATRIC WARD UNIT 1	CITY OF JOHANNESBURG METRO	JOHANNESBURG B	<1	EOD	CSF	CEREBROSPINAL FLUID	CSFGR	^BCULTURE RESULT:^B	STRGB
TCO0183992	BLOOD CULTURE	25-03-2005	2005	24-03-2005	F	HELEN JOSEPH LABORATORY	GAUTENG	RAHIMA MOOSA HOSPITAL	WARD 16B	CITY OF JOHANNESBURG METRO	JOHANNESBURG B	<1	EOD	CULBA	MICROBIOLOGY : BLOOD CULTURE	ORG	ORGANISM/S ISOLATED	STRGB
THE3880804	BLOOD CULTURE	24-04-2008	2008	23-04-2008		HELEN JOSEPH LABORATORY	GAUTENG	RAHIMA MOOSA HOSPITAL	WARD 16B	CITY OF JOHANNESBURG METRO	JOHANNESBURG B	<1	EOD	CULBA	MICROBIOLOGY : BLOOD CULTURE	ORG	ORGANISM/S ISOLATED	STRGB
TCO0328561	BLOOD CULTURE	22-05-2008	2008	14-05-2008		HELEN JOSEPH LABORATORY	GAUTENG	RAHIMA MOOSA HOSPITAL	WARD 16B	CITY OF JOHANNESBURG METRO	JOHANNESBURG B	<1	LOD	CULBA	MICROBIOLOGY : BLOOD CULTURE	ORG	ORGANISM/S ISOLATED	STRGB
THE4114870	BLOOD CULTURE	25-11-2008	2008	24-11-2008	M	HELEN JOSEPH LABORATORY	GAUTENG	RAHIMA MOOSA HOSPITAL	WARD 16B	CITY OF JOHANNESBURG METRO	JOHANNESBURG B	<1	EOD	CULBA	MICROBIOLOGY : BLOOD CULTURE	ORG	ORGANISM/S ISOLATED	STRGB
THE3088049	BLOOD CULTURE	30-11-2005	2005	29-11-2005	F	HELEN JOSEPH LABORATORY	GAUTENG	RAHIMA MOOSA HOSPITAL	WARD 16B	CITY OF JOHANNESBURG METRO	JOHANNESBURG B	<1	EOD	CULBA	MICROBIOLOGY : BLOOD CULTURE	ORG	ORGANISM/S ISOLATED	STRGB
THE2725773	BLOOD CULTURE	18-03-2004	2004	18-03-2004	M	HELEN JOSEPH LABORATORY	GAUTENG	RAHIMA MOOSA HOSPITAL	WARD 16B	CITY OF JOHANNESBURG METRO	JOHANNESBURG B	<1	EOD	CULBA	MICROBIOLOGY : BLOOD CULTURE	ORG	ORGANISM/S ISOLATED	STRGB
TCO0204716	BLOOD CULTURE	06-09-2005	2005	05-09-2005	F	HELEN JOSEPH LABORATORY	GAUTENG	RAHIMA MOOSA HOSPITAL	WARD 16B	CITY OF JOHANNESBURG METRO	JOHANNESBURG B	<1	EOD	CULBA	MICROBIOLOGY : BLOOD CULTURE	ORG	ORGANISM/S ISOLATED	STRGB
THE3997956	BLOOD CULTURE	14-08-2008	2008	14-08-2008	F	HELEN JOSEPH LABORATORY	GAUTENG	RAHIMA MOOSA HOSPITAL	WARD 16B	CITY OF JOHANNESBURG METRO	JOHANNESBURG B	<1	EOD	CULBA	MICROBIOLOGY : BLOOD CULTURE	ORG	ORGANISM/S ISOLATED	STRGB
THE2905277	BLOOD CULTURE	19-02-2005	2005	06-01-2005	M	HELEN JOSEPH LABORATORY	GAUTENG	RAHIMA MOOSA HOSPITAL	WARD 16C	CITY OF JOHANNESBURG METRO	JOHANNESBURG B	<1	LOD	CULBA	MICROBIOLOGY : BLOOD CULTURE	ORG	ORGANISM/S ISOLATED	STRGB
TCO0204712	BLOOD CULTURE	05-09-2005	2005	05-09-2005	M	HELEN JOSEPH LABORATORY	GAUTENG	RAHIMA MOOSA HOSPITAL	WARD 16B	CITY OF JOHANNESBURG METRO	JOHANNESBURG B	<1	EOD	CULBA	MICROBIOLOGY : BLOOD CULTURE	ORG	ORGANISM/S ISOLATED	STRGB
THE3770243	BLOOD CULTURE	19-01-2008	2008	18-01-2008	M	HELEN JOSEPH LABORATORY	GAUTENG	RAHIMA MOOSA HOSPITAL	WARD 16B	CITY OF JOHANNESBURG METRO	JOHANNESBURG B	<1	EOD	CULBA	MICROBIOLOGY : BLOOD CULTURE	ORG	ORGANISM/S ISOLATED	STRGB
TCO0147474	BLOOD CULTURE	25-05-2004	2004	24-05-2004	F	HELEN JOSEPH LABORATORY	GAUTENG	RAHIMA MOOSA HOSPITAL	WARD 16B	CITY OF JOHANNESBURG METRO	JOHANNESBURG B	<1	EOD	CULBA	MICROBIOLOGY : BLOOD CULTURE	ORG	ORGANISM/S ISOLATED	STRGB
THE2724560	BLOOD CULTURE	16-03-2004	2004	16-03-2004	M	HELEN JOSEPH LABORATORY	GAUTENG	RAHIMA MOOSA HOSPITAL	WARD 16B	CITY OF JOHANNESBURG METRO	JOHANNESBURG B	<1	EOD	CULBA	MICROBIOLOGY : BLOOD CULTURE	ORG	ORGANISM/S ISOLATED	STRAG
THE2947710	BLOOD CULTURE	30-04-2005	2005	29-04-2005	F	HELEN JOSEPH LABORATORY	GAUTENG	RAHIMA MOOSA HOSPITAL	PAEDIATRIC WARD UNIT 2	CITY OF JOHANNESBURG METRO	JOHANNESBURG B	<1	EOD	CULBA	MICROBIOLOGY : BLOOD CULTURE	ORG	ORGANISM/S ISOLATED	STRGB
TCO0180211	BLOOD CULTURE	24-02-2005	2005	12-02-2005	F	HELEN JOSEPH LABORATORY	GAUTENG	RAHIMA MOOSA HOSPITAL	PAEDIATRIC WARD UNIT 1	CITY OF JOHANNESBURG METRO	JOHANNESBURG B	<1	LOD	CULBA	MICROBIOLOGY : BLOOD CULTURE	ORGSX	NOT AVAILABLE	STRGB
THE2812908	BLOOD CULTURE	09-09-2004	2004	08-09-2004		HELEN JOSEPH LABORATORY	GAUTENG	RAHIMA MOOSA HOSPITAL	WARD 16B	CITY OF JOHANNESBURG METRO	JOHANNESBURG B	<1	EOD	CULBA	MICROBIOLOGY : BLOOD CULTURE	ORG	ORGANISM/S ISOLATED	STRGB
THE3845191	BLOOD CULTURE	24-03-2008	2008	29-02-2008		HELEN JOSEPH LABORATORY	GAUTENG	RAHIMA MOOSA HOSPITAL	WARD 1	CITY OF JOHANNESBURG METRO	JOHANNESBURG B	<1	LOD	CULBA	MICROBIOLOGY : BLOOD CULTURE	ORG	ORGANISM/S ISOLATED	STRGB
THE2851135	CEREBROSPINAL FLUID	14-11-2004	2004	14-11-2004		HELEN JOSEPH LABORATORY	GAUTENG	RAHIMA MOOSA HOSPITAL	INTENSIVE CARE UNIT	CITY OF JOHANNESBURG METRO	JOHANNESBURG B	<1	EOD	CSF	CEREBROSPINAL FLUID	CSFGR	^BCULTURE RESULT:^B	STRGB
THE3464336	BLOOD CULTURE	11-03-2007	2007	18-12-2006	M	HELEN JOSEPH LABORATORY	GAUTENG	RAHIMA MOOSA HOSPITAL	PAEDIATRIC WARD UNIT 3	CITY OF JOHANNESBURG METRO	JOHANNESBURG B	<1	LOD	CULBA	MICROBIOLOGY : BLOOD CULTURE	ORGSX	NOT AVAILABLE	STRGB
TCO0168974	BLOOD CULTURE	19-11-2004	2004	11-11-2004	F	HELEN JOSEPH LABORATORY	GAUTENG	RAHIMA MOOSA MOTHER AND CHILD HOSPITAL		CITY OF JOHANNESBURG METRO	JOHANNESBURG B	<1	LOD	CULBA	MICROBIOLOGY : BLOOD CULTURE	ORG	ORGANISM/S ISOLATED	STRGB
THE2846767	BLOOD CULTURE	07-11-2004	2004	06-11-2004		HELEN JOSEPH LABORATORY	GAUTENG	RAHIMA MOOSA MOTHER AND CHILD HOSPITAL		CITY OF JOHANNESBURG METRO	JOHANNESBURG B	<1	EOD	CULBA	MICROBIOLOGY : BLOOD CULTURE	ORG	ORGANISM/S ISOLATED	STRGB
THE3027625	BLOOD CULTURE	05-09-2005	2005	04-09-2005	F	HELEN JOSEPH LABORATORY	GAUTENG	RAHIMA MOOSA MOTHER AND CHILD HOSPITAL		CITY OF JOHANNESBURG METRO	JOHANNESBURG B	<1	EOD	CULBA	MICROBIOLOGY : BLOOD CULTURE	ORG	ORGANISM/S ISOLATED	STRGB
NJA0084940	CEREBROSPINAL FLUID	09-12-2007	2007	16-11-2007	FEMALE	JANE FURSE	LIMPOPO	JANE FURSE HOSPITAL	MATERNITY WARD	GREATER SEKHUKHUNE	MAKHUDUTHAMAGA	<1	LOD	CSF	CEREBROSPINAL FLUID	ORGS	NOT AVAILABLE	STRGB
WJU0164377	CEREBROSPINAL FLUID	21-05-2006	2006	30-04-2006	FEMALE	JUBILEE	GAUTENG	JUBILEE HOSPITAL	CASUALTY	CITY OF TSHWANE METRO	TSHWANE NORTH EAST	<1	LOD	CSF	CEREBROSPINAL FLUID	CSFGR	^BCULTURE RESULT:^B	STRGB
WJU0180479	CEREBROSPINAL FLUID	18-07-2006	2006	03-07-2006	M	JUBILEE LABORATORY	GAUTENG	INT		CITY OF TSHWANE METRO	TSHWANE NORTH EAST	<1	LOD	CSF-	CEREBROSPINAL FLUID	CSFGR	^BCULTURE RESULT:^B	STRGB
GKA0507564	CEREBROSPINAL FLUID	26-02-2008	2008	25-02-2008	FEMALE	KALAFONG	GAUTENG	KALAFONG HOSPITAL	WARD 28	CITY OF TSHWANE METRO	TSHWANE CENTRAL	<1	EOD	CSFLA	BACTERIAL ANTIGEN TESTS	STRB	STREPTOCOCCUS GROUP B	POS
GKA0181686	CEREBROSPINAL FLUID	25-05-2006	2006	04-05-2006	MALE	KALAFONG	GAUTENG	KALAFONG HOSPITAL	WARD 27	CITY OF TSHWANE METRO	TSHWANE CENTRAL	<1	LOD	CSFLA	BACTERIAL ANTIGEN TESTS	STRB	STREPTOCOCCUS GROUP B	POS
GKA0420924	CEREBROSPINAL FLUID	17-09-2007	2007	06-09-2007	MALE	KALAFONG	GAUTENG	KALAFONG HOSPITAL	DRIP ROOM	CITY OF TSHWANE METRO	TSHWANE CENTRAL	<1	LOD	CSF	CEREBROSPINAL FLUID	CSFGR	^BCULTURE RESULT:^B	STRAG
GKA0274751	CEREBROSPINAL FLUID	23-11-2006	2006	08-11-2006	FEMALE	KALAFONG	GAUTENG	KALAFONG HOSPITAL	DRIP ROOM	CITY OF TSHWANE METRO	TSHWANE CENTRAL	<1	LOD	CSFLA	BACTERIAL ANTIGEN TESTS	STRB	STREPTOCOCCUS GROUP B	POS
GKA0217214	CEREBROSPINAL FLUID	03-08-2006	2006	19-07-2006	FEMALE	KALAFONG	GAUTENG	KALAFONG HOSPITAL	WARD 4	CITY OF TSHWANE METRO	TSHWANE CENTRAL	<1	LOD	CSFLA	BACTERIAL ANTIGEN TESTS	STRB	STREPTOCOCCUS GROUP B	POS
GKA0577939	CEREBROSPINAL FLUID	05-07-2008	2008	04-07-2008	FEMALE	KALAFONG	GAUTENG	KALAFONG HOSPITAL	WARD 1 (INTENSIVE CARE UNIT)	CITY OF TSHWANE METRO	TSHWANE CENTRAL	<1	EOD	CSF	CEREBROSPINAL FLUID	CSFGR	^BCULTURE RESULT:^B	STRGB
GKA0590309	CEREBROSPINAL FLUID	27-07-2008	2008	08-07-2008	FEMALE	KALAFONG	GAUTENG	KALAFONG HOSPITAL	DRIP ROOM	CITY OF TSHWANE METRO	TSHWANE CENTRAL	<1	LOD	CSFLA	BACTERIAL ANTIGEN TESTS	STRB	STREPTOCOCCUS GROUP B	POS
GKA0068475	CEREBROSPINAL FLUID	22-09-2005	2005	14-09-2005	MALE	KALAFONG	GAUTENG	KALAFONG HOSPITAL	DRIP ROOM	CITY OF TSHWANE METRO	TSHWANE CENTRAL	<1	LOD	CSFLA	BACTERIAL ANTIGEN TESTS	STRB	STREPTOCOCCUS GROUP B	POS
GKA0223047	CEREBROSPINAL FLUID	16-08-2006	2006	19-06-2006	FEMALE	KALAFONG	GAUTENG	KALAFONG HOSPITAL	WARD 27	CITY OF TSHWANE METRO	TSHWANE CENTRAL	<1	LOD	CSF	CEREBROSPINAL FLUID	CSFGR	^BCULTURE RESULT:^B	STRGB
GKA0064947	CEREBROSPINAL FLUID	16-09-2005	2005	14-09-2005	MALE	KALAFONG	GAUTENG	KALAFONG HOSPITAL	WARD 27	CITY OF TSHWANE METRO	TSHWANE CENTRAL	<1	EOD	CSF	CEREBROSPINAL FLUID	CSFGR	^BCULTURE RESULT:^B	STRGB
GKA0412461	CEREBROSPINAL FLUID	03-09-2007	2007	16-06-2007	M	KALAFONG LABORATORY	GAUTENG	KALAFONG HOSPITAL	WARD 4	CITY OF TSHWANE METRO	TSHWANE CENTRAL	<1	LOD	CSF	CEREBROSPINAL FLUID	CSFGR	^BCULTURE RESULT:^B	BHSB
GKA0544081	CEREBROSPINAL FLUID	04-05-2008	2008	04-04-2008	M	KALAFONG LABORATORY	GAUTENG	KALAFONG HOSPITAL	CASUALTY DEPARTMENT	CITY OF TSHWANE METRO	TSHWANE CENTRAL	<1	LOD	CSF	CEREBROSPINAL FLUID	CSFGR	^BCULTURE RESULT:^B	BHSB
GKA0623721	CEREBROSPINAL FLUID	19-09-2008	2008	20-08-2008	F	KALAFONG LABORATORY	GAUTENG	KALAFONG HOSPITAL	WARD 27	CITY OF TSHWANE METRO	TSHWANE CENTRAL	<1	LOD	CSF	CEREBROSPINAL FLUID	CSFGR	^BCULTURE RESULT:^B	BHSB
PKI1983059	CEREBROSPINAL FLUID	12-06-2004	2004	05-05-2004	UNKNOWN	KIMBERLEY	NORTHERN CAPE	KIMBERLEY HOSPITAL	WARD L1 PAEDIATRICS	FRANCES BAARD	SOL PLAATJIE	<1	LOD	CSF	CEREBROSPINAL FLUID	CSFGR	^BCULTURE RESULT:^B	STRGB
PKI2278827	BLOOD CULTURE	21-06-2005	2005	18-06-2005	FEMALE	KIMBERLEY	NORTHERN CAPE	KIMBERLEY HOSPITAL		FRANCES BAARD	SOL PLAATJIE	<1	EOD	CULBA	MICROBIOLOGY : BLOOD CULTURE	CULT+	CULTURE: AEROBIC ORGANISMS	STRGB
PKI2127528	BLOOD CULTURE	23-12-2004	2004	21-12-2004	MALE	KIMBERLEY	NORTHERN CAPE	KIMBERLEY HOSPITAL	WARD A5N NEONATAL ICU	FRANCES BAARD	SOL PLAATJIE	<1	EOD	CULBA	MICROBIOLOGY : BLOOD CULTURE	CULT+	CULTURE: AEROBIC ORGANISMS	STRGB
PKI2520336	BLOOD CULTURE	01-03-2006	2006	17-02-2006	FEMALE	KIMBERLEY	NORTHERN CAPE	KIMBERLEY HOSPITAL		FRANCES BAARD	SOL PLAATJIE	<1	LOD	CULBA	MICROBIOLOGY : BLOOD CULTURE	CULT+	CULTURE: AEROBIC ORGANISMS	STRGB
PKI2713525	CEREBROSPINAL FLUID	29-08-2006	2006	11-07-2006	FEMALE	KIMBERLEY	NORTHERN CAPE	KIMBERLEY HOSPITAL	WARD A5P PAEDIATRIC ICU	FRANCES BAARD	SOL PLAATJIE	<1	LOD	CULBA	MICROBIOLOGY : BLOOD CULTURE	CULT+	CULTURE: AEROBIC ORGANISMS	STRGB
PKI2593438	CEREBROSPINAL FLUID	10-05-2006	2006	07-05-2006	M	KIMBERLEY LABORATORY	NORTHERN CAPE	KIMBERLEY HOSPITAL	WARD A5N NEONATAL ICU	FRANCES BAARD	SOL PLAATJIE	<1	EOD	CSF	CEREBROSPINAL FLUID	CSFGR	^BCULTURE RESULT:^B	STRGB
PKI3719044	CEREBROSPINAL FLUID	26-10-2008	2008	23-10-2008	M	KIMBERLEY LABORATORY	NORTHERN CAPE	KIMBERLEY HOSPITAL	WARD K3 PREM. UNIT	FRANCES BAARD	SOL PLAATJIE	<1	EOD	CSF	CEREBROSPINAL FLUID	CSFGR	^BCULTURE RESULT:^B	STRAG
PKI3692115	BLOOD CULTURE	15-10-2008	2008	29-09-2008	M	KIMBERLEY LABORATORY	NORTHERN CAPE	KIMBERLEY HOSPITAL		FRANCES BAARD	SOL PLAATJIE	<1	LOD	CULBC	MICROBIOLOGY : BLOOD CULTURE	ORGSX	NOT AVAILABLE	STRAG
PKI1958315	BLOOD CULTURE	12-05-2004	2004	09-05-2004	M	KIMBERLEY LABORATORY	NORTHERN CAPE	KIMBERLEY HOSPITAL	WARD K3 PREM. UNIT	FRANCES BAARD	SOL PLAATJIE	<1	EOD	CULBC	MICROBIOLOGY : BLOOD CULTURE	CULT+	CULTURE: AEROBIC ORGANISMS	STRGB
PKI2406520	CEREBROSPINAL FLUID	01-11-2005	2005	18-10-2005	F	KIMBERLEY LABORATORY	NORTHERN CAPE	KIMBERLEY HOSPITAL		FRANCES BAARD	SOL PLAATJIE	<1	LOD	CSF	CEREBROSPINAL FLUID	CSFGR	^BCULTURE RESULT:^B	STRGB
PKI2378325	CEREBROSPINAL FLUID	04-10-2005	2005	25-09-2005	F	KIMBERLEY LABORATORY	NORTHERN CAPE	KIMBERLEY HOSPITAL	WARD L1 PAEDIATRICS	FRANCES BAARD	SOL PLAATJIE	<1	LOD	CSF	CEREBROSPINAL FLUID	CSFGR	^BCULTURE RESULT:^B	STRGB
FKR1611113	CEREBROSPINAL FLUID	24-06-2008	2008	23-06-2008	M	KROONSTAD LABORATORY	FREE STATE	NALA HOSPITAL	MATERNITY WARD	LEJWELEPUTSWA	NALA	<1	EOD	CSF	CEREBROSPINAL FLUID	CSFGR	^BCULTURE RESULT:^B	STRGB
GKR0480128	CEREBROSPINAL FLUID	09-12-2004	2004	25-11-2004	UNKNOWN	KRUGERSDORP	GAUTENG	DR YUSAF DADOO HOSPITAL	WARD 3	WEST RAND	MOGALE CITY	<1	LOD	CSF	CEREBROSPINAL FLUID	CSFGR	^BCULTURE RESULT:^B	STRGB
WLE0006336	CEREBROSPINAL FLUID	22-07-2004	2004	22-05-2004	F	LEHURUTSHE LABORATORY	NORTH WEST	ZEERUST HOSPITAL	WARD 3	NGAKA MODIRI MOLEMA	RAMOTSHERE MOILOA	<1	LOD	CSF	CEREBROSPINAL FLUID	CSFGR	^BCULTURE RESULT:^B	STRGB
GKR0519278	BLOOD CULTURE	11-11-2005	2005	24-10-2005	FEMALE	LERATONG	GAUTENG	DR YUSAF DADOO HOSPITAL	WARD 3	WEST RAND	MOGALE CITY	<1	LOD	CULBA	MICROBIOLOGY : BLOOD CULTURE	CULT+	CULTURE: AEROBIC ORGANISMS	STRAG
GLE3253817	CEREBROSPINAL FLUID	10-11-2008	2008	22-10-2008	MALE	LERATONG	GAUTENG	DR YUSAF DADOO HOSPITAL	CASUALTY	WEST RAND	MOGALE CITY	<1	LOD	CSF	CEREBROSPINAL FLUID	CSFGR	^BCULTURE RESULT:^B	STRAG
GKR0625569	BLOOD CULTURE	27-09-2007	2007	07-09-2007	FEMALE	LERATONG	GAUTENG	DR YUSAF DADOO HOSPITAL	WARD 3	WEST RAND	MOGALE CITY	<1	LOD	CULBA	MICROBIOLOGY : BLOOD CULTURE	CULT+	CULTURE: AEROBIC ORGANISMS	STRGB
GLE3253178	BLOOD CULTURE	08-11-2008	2008	28-10-2008	FEMALE	LERATONG	GAUTENG	LERATONG HOSPITAL	WARD 4	WEST RAND	MOGALE CITY	<1	LOD	CULBA	MICROBIOLOGY : BLOOD CULTURE	CULT+	CULTURE: AEROBIC ORGANISMS	STRGB
GLE3239967	BLOOD CULTURE	29-10-2008	2008	28-10-2008	MALE	LERATONG	GAUTENG	LERATONG HOSPITAL	WARD 4	WEST RAND	MOGALE CITY	<1	EOD	CULBA	MICROBIOLOGY : BLOOD CULTURE	CULT+	CULTURE: AEROBIC ORGANISMS	STRAG
GLE2880023	BLOOD CULTURE	13-11-2007	2007	18-10-2007	MALE	LERATONG	GAUTENG	LERATONG HOSPITAL	WARD 4	WEST RAND	MOGALE CITY	<1	LOD	CULBA	MICROBIOLOGY : BLOOD CULTURE	CULT+	CULTURE: AEROBIC ORGANISMS	STRAG
GLE1821830	BLOOD CULTURE	21-02-2004	2004	20-02-2004	MALE	LERATONG	GAUTENG	LERATONG HOSPITAL	WARD 4	WEST RAND	MOGALE CITY	<1	EOD	CULBA	MICROBIOLOGY : BLOOD CULTURE	CULT+	CULTURE: AEROBIC ORGANISMS	STRGB
GLE2544820	BLOOD CULTURE	27-10-2006	2006	20-10-2006	MALE	LERATONG	GAUTENG	LERATONG HOSPITAL	WARD 4	WEST RAND	MOGALE CITY	<1	LOD	CULBA	MICROBIOLOGY : BLOOD CULTURE	CULT+	CULTURE: AEROBIC ORGANISMS	STRAG
GLE3259773	BLOOD CULTURE	14-11-2008	2008	13-11-2008	MALE	LERATONG	GAUTENG	LERATONG HOSPITAL	WARD 4	WEST RAND	MOGALE CITY	<1	EOD	CULBA	MICROBIOLOGY : BLOOD CULTURE	CULT+	CULTURE: AEROBIC ORGANISMS	STRAG
GLE2290002	BLOOD CULTURE	22-12-2005	2005	22-12-2005	MALE	LERATONG	GAUTENG	LERATONG HOSPITAL	WARD 4	WEST RAND	MOGALE CITY	<1	EOD	CULBA	MICROBIOLOGY : BLOOD CULTURE	CULT+	CULTURE: AEROBIC ORGANISMS	STRAG
GLE2083222	BLOOD CULTURE	31-03-2005	2005	18-03-2005	MALE	LERATONG	GAUTENG	LERATONG HOSPITAL	WARD 4	WEST RAND	MOGALE CITY	<1	LOD	CULBA	MICROBIOLOGY : BLOOD CULTURE	CULT+	CULTURE: AEROBIC ORGANISMS	STRAG
GLE2979781	BLOOD CULTURE	24-02-2008	2008	23-02-2008	MALE	LERATONG	GAUTENG	LERATONG HOSPITAL	WARD 4	WEST RAND	MOGALE CITY	<1	EOD	CULBA	MICROBIOLOGY : BLOOD CULTURE	CULT+	CULTURE: AEROBIC ORGANISMS	STRAG
GLE3294379	CEREBROSPINAL FLUID	15-12-2008	2008	29-11-2008	FEMALE	LERATONG	GAUTENG	LERATONG HOSPITAL	WARD 4	WEST RAND	MOGALE CITY	<1	LOD	CSF	CEREBROSPINAL FLUID	CSFGR	^BCULTURE RESULT:^B	STRGB
GLE2486864	CEREBROSPINAL FLUID	20-08-2006	2006	13-08-2006	FEMALE	LERATONG	GAUTENG	LERATONG HOSPITAL	WARD 4	WEST RAND	MOGALE CITY	<1	LOD	CSF	CEREBROSPINAL FLUID	CSFGR	^BCULTURE RESULT:^B	STRGB
GLE3171060	CEREBROSPINAL FLUID	28-08-2008	2008	08-08-2008	FEMALE	LERATONG	GAUTENG	LERATONG HOSPITAL	WARD 4	WEST RAND	MOGALE CITY	<1	LOD	CSF	CEREBROSPINAL FLUID	CSFGR	^BCULTURE RESULT:^B	STRAG
GLE2194479	BLOOD CULTURE	25-08-2005	2005	12-08-2005	MALE	LERATONG	GAUTENG	LERATONG HOSPITAL	WARD 4	WEST RAND	MOGALE CITY	<1	LOD	CULBA	MICROBIOLOGY : BLOOD CULTURE	CULT+	CULTURE: AEROBIC ORGANISMS	STRGB
GLE3142619	BLOOD CULTURE	05-08-2008	2008	16-07-2008	MALE	LERATONG	GAUTENG	LERATONG HOSPITAL	WARD 4	WEST RAND	MOGALE CITY	<1	LOD	CULBA	MICROBIOLOGY : BLOOD CULTURE	CULT+	CULTURE: AEROBIC ORGANISMS	STRAG
GLE2548656	BLOOD CULTURE	02-11-2006	2006	31-10-2006	FEMALE	LERATONG	GAUTENG	LERATONG HOSPITAL	WARD 4	WEST RAND	MOGALE CITY	<1	EOD	CULBA	MICROBIOLOGY : BLOOD CULTURE	CULT+	CULTURE: AEROBIC ORGANISMS	STRAG
GLE3136511	BLOOD CULTURE	30-07-2008	2008	12-07-2008	FEMALE	LERATONG	GAUTENG	LERATONG HOSPITAL	WARD 3	WEST RAND	MOGALE CITY	<1	LOD	CULBA	MICROBIOLOGY : BLOOD CULTURE	CUL+	CULTURE: AEROBIC ORGANISMS	STRAG
GLE2059151	CEREBROSPINAL FLUID	21-02-2005	2005	06-02-2005	MALE	LERATONG	GAUTENG	LERATONG HOSPITAL	WARD 4	WEST RAND	MOGALE CITY	<1	LOD	CSF	CEREBROSPINAL FLUID	CSFGR	^BCULTURE RESULT:^B	STRGB
GLE3030868	BLOOD CULTURE	14-04-2008	2008	14-04-2008	FEMALE	LERATONG	GAUTENG	LERATONG HOSPITAL	WARD 4	WEST RAND	MOGALE CITY	<1	EOD	CULBA	MICROBIOLOGY : BLOOD CULTURE	CULT+	CULTURE: AEROBIC ORGANISMS	STRGB
GLE2844256	BLOOD CULTURE	11-10-2007	2007	10-10-2007	FEMALE	LERATONG	GAUTENG	LERATONG HOSPITAL	WARD 4	WEST RAND	MOGALE CITY	<1	EOD	CULBA	MICROBIOLOGY : BLOOD CULTURE	CULT+	CULTURE: AEROBIC ORGANISMS	STRAG
GLE2629096	CEREBROSPINAL FLUID	13-02-2007	2007	03-02-2007	MALE	LERATONG	GAUTENG	LERATONG HOSPITAL	WARD 4	WEST RAND	MOGALE CITY	<1	LOD	CSF	CEREBROSPINAL FLUID	CSFGR	^BCULTURE RESULT:^B	STRAG
GLE2113435	CEREBROSPINAL FLUID	11-05-2005	2005	07-05-2005	FEMALE	LERATONG	GAUTENG	LERATONG HOSPITAL	WARD 4	WEST RAND	MOGALE CITY	<1	EOD	CSF	CEREBROSPINAL FLUID	CSFGR	^BCULTURE RESULT:^B	STRAG
GLE2979214	BLOOD CULTURE	23-02-2008	2008	08-02-2008	FEMALE	LERATONG	GAUTENG	LERATONG HOSPITAL	WARD 4	WEST RAND	MOGALE CITY	<1	LOD	CULBA	MICROBIOLOGY : BLOOD CULTURE	CULT+	CULTURE: AEROBIC ORGANISMS	STRAG
GLE2715148	BLOOD CULTURE	23-05-2007	2007	22-05-2007	FEMALE	LERATONG	GAUTENG	LERATONG HOSPITAL	WARD 4	WEST RAND	MOGALE CITY	<1	EOD	CULBA	MICROBIOLOGY : BLOOD CULTURE	CULT+	CULTURE: AEROBIC ORGANISMS	STRAG
GLE2736712	BLOOD CULTURE	24-06-2007	2007	23-06-2007	MALE	LERATONG	GAUTENG	LERATONG HOSPITAL	WARD 4	WEST RAND	MOGALE CITY	<1	EOD	CULBA	MICROBIOLOGY : BLOOD CULTURE	CULT+	CULTURE: AEROBIC ORGANISMS	STRAG
GLE2971083	BLOOD CULTURE	16-02-2008	2008	15-02-2008	UNKNOWN	LERATONG	GAUTENG	LERATONG HOSPITAL	WARD 4	WEST RAND	MOGALE CITY	<1	EOD	CULBA	MICROBIOLOGY : BLOOD CULTURE	CULT+	CULTURE: AEROBIC ORGANISMS	STRAG
GLE1897101	BLOOD CULTURE	17-06-2004	2004	17-06-2004	UNKNOWN	LERATONG	GAUTENG	LERATONG HOSPITAL	NEONATAL ICU	WEST RAND	MOGALE CITY	<1	EOD	CULBA	MICROBIOLOGY : BLOOD CULTURE	CULT+	CULTURE: AEROBIC ORGANISMS	STRGB
GLE2434291	BLOOD CULTURE	18-06-2006	2006	17-06-2006	MALE	LERATONG	GAUTENG	LERATONG HOSPITAL	WARD 4	WEST RAND	MOGALE CITY	<1	EOD	CULBA	MICROBIOLOGY : BLOOD CULTURE	CULT+	CULTURE: AEROBIC ORGANISMS	STRAG
GLE2696689	BLOOD CULTURE	02-05-2007	2007	01-05-2007	UNKNOWN	LERATONG	GAUTENG	LERATONG HOSPITAL	WARD 4	WEST RAND	MOGALE CITY	<1	EOD	CULBA	MICROBIOLOGY : BLOOD CULTURE	CULT+	CULTURE: AEROBIC ORGANISMS	STRAG
GLE1879191	BLOOD CULTURE	20-05-2004	2004	07-05-2004	UNKNOWN	LERATONG	GAUTENG	LERATONG HOSPITAL	WARD 4	WEST RAND	MOGALE CITY	<1	LOD	CULBA	MICROBIOLOGY : BLOOD CULTURE	CULT+	CULTURE: AEROBIC ORGANISMS	STRGB
GLE3150499	BLOOD CULTURE	12-08-2008	2008	12-08-2008	MALE	LERATONG	GAUTENG	LERATONG HOSPITAL	WARD 4	WEST RAND	MOGALE CITY	<1	EOD	CULBA	MICROBIOLOGY : BLOOD CULTURE	CULT+	CULTURE: AEROBIC ORGANISMS	STRAG
GLE2815704	BLOOD CULTURE	12-09-2007	2007	11-09-2007	FEMALE	LERATONG	GAUTENG	LERATONG HOSPITAL	WARD 4	WEST RAND	MOGALE CITY	<1	EOD	CULBA	MICROBIOLOGY : BLOOD CULTURE	CULT+	CULTURE: AEROBIC ORGANISMS	STRAG
GLE2410395	BLOOD CULTURE	21-05-2006	2006	15-05-2006	MALE	LERATONG	GAUTENG	LERATONG HOSPITAL	WARD 4	WEST RAND	MOGALE CITY	<1	EOD	CULBA	MICROBIOLOGY : BLOOD CULTURE	ORGSX	NOT AVAILABLE	STRGB
GLE2333579	BLOOD CULTURE	16-02-2006	2006	06-02-2006	MALE	LERATONG	GAUTENG	LERATONG HOSPITAL	WARD 4	WEST RAND	MOGALE CITY	<1	LOD	CULBA	MICROBIOLOGY : BLOOD CULTURE	CUL+	CULTURE: AEROBIC ORGANISMS	STRGB
GLE2922029	BLOOD CULTURE	30-12-2007	2007	17-12-2007	MALE	LERATONG	GAUTENG	LERATONG HOSPITAL	WARD 4	WEST RAND	MOGALE CITY	<1	LOD	CULBA	MICROBIOLOGY : BLOOD CULTURE	CULT+	CULTURE: AEROBIC ORGANISMS	STRAG
GLE3302094	BLOOD CULTURE	28-12-2008	2008	30-10-2008	MALE	LERATONG	GAUTENG	LERATONG HOSPITAL	WARD 3	WEST RAND	MOGALE CITY	<1	LOD	CULBA	MICROBIOLOGY : BLOOD CULTURE	CULT+	CULTURE: AEROBIC ORGANISMS	STRAG
GLE1940432	BLOOD CULTURE	22-08-2004	2004	31-07-2004	MALE	LERATONG	GAUTENG	LERATONG HOSPITAL	WARD 4	WEST RAND	MOGALE CITY	<1	LOD	CULBA	MICROBIOLOGY : BLOOD CULTURE	CULT+	CULTURE: AEROBIC ORGANISMS	STRGB
GLE3255494	BLOOD CULTURE	12-11-2008	2008	05-10-2008	MALE	LERATONG	GAUTENG	LERATONG HOSPITAL	WARD 4	WEST RAND	MOGALE CITY	<1	LOD	CULBA	MICROBIOLOGY : BLOOD CULTURE	CULT+	CULTURE: AEROBIC ORGANISMS	STRAG
GLE2671720	BLOOD CULTURE	02-04-2007	2007	01-04-2007	MALE	LERATONG	GAUTENG	LERATONG HOSPITAL	WARD 1	WEST RAND	MOGALE CITY	<1	EOD	CULBA	MICROBIOLOGY : BLOOD CULTURE	CULT+	CULTURE: AEROBIC ORGANISMS	STRAG
GLE3239607	BLOOD CULTURE	28-10-2008	2008	27-10-2008	UNKNOWN	LERATONG	GAUTENG	LERATONG HOSPITAL	WARD 4	WEST RAND	MOGALE CITY	<1	EOD	CULBA	MICROBIOLOGY : BLOOD CULTURE	CULT+	CULTURE: AEROBIC ORGANISMS	STRAG
GLE2798116	BLOOD CULTURE	26-08-2007	2007	24-08-2007	FEMALE	LERATONG	GAUTENG	LERATONG HOSPITAL	WARD 4	WEST RAND	MOGALE CITY	<1	EOD	CULBA	MICROBIOLOGY : BLOOD CULTURE	CULT+	CULTURE: AEROBIC ORGANISMS	STRAG
GLE3266559	BLOOD CULTURE	21-11-2008	2008	09-11-2008	MALE	LERATONG	GAUTENG	LERATONG HOSPITAL	NEONATAL ICU	WEST RAND	MOGALE CITY	<1	LOD	CULBA	MICROBIOLOGY : BLOOD CULTURE	CULT+	CULTURE: AEROBIC ORGANISMS	STRAG
GLE2143112	BLOOD CULTURE	19-06-2005	2005	18-06-2005	FEMALE	LERATONG	GAUTENG	LERATONG HOSPITAL	WARD 4	WEST RAND	MOGALE CITY	<1	EOD	CULBA	MICROBIOLOGY : BLOOD CULTURE	CULT+	CULTURE: AEROBIC ORGANISMS	STRAG
GLE3291551	BLOOD CULTURE	12-12-2008	2008	27-11-2008	MALE	LERATONG	GAUTENG	LERATONG HOSPITAL	WARD 4	WEST RAND	MOGALE CITY	<1	LOD	CULBA	MICROBIOLOGY : BLOOD CULTURE	CULT+	CULTURE: AEROBIC ORGANISMS	STRAG
GLE2280532	BLOOD CULTURE	09-12-2005	2005	24-11-2005	UNKNOWN	LERATONG	GAUTENG	LERATONG HOSPITAL	WARD 4	WEST RAND	MOGALE CITY	<1	LOD	CULBA	MICROBIOLOGY : BLOOD CULTURE	CULT+	CULTURE: AEROBIC ORGANISMS	STRAG
GLE3155681	BLOOD CULTURE	15-08-2008	2008	27-07-2008	FEMALE	LERATONG	GAUTENG	LERATONG HOSPITAL	WARD 4	WEST RAND	MOGALE CITY	<1	LOD	CULBA	MICROBIOLOGY : BLOOD CULTURE	CULT+	CULTURE: AEROBIC ORGANISMS	STRAG
GLE2688541	BLOOD CULTURE	21-04-2007	2007	04-04-2007	UNKNOWN	LERATONG	GAUTENG	LERATONG HOSPITAL	WARD 3	WEST RAND	MOGALE CITY	<1	LOD	CULBA	MICROBIOLOGY : BLOOD CULTURE	CULT-	CULTURE : ANAEROBIC ORGANISMS	STRAG
GLE3282569	BLOOD CULTURE	04-12-2008	2008	29-11-2008	MALE	LERATONG	GAUTENG	LERATONG HOSPITAL	WARD 3	WEST RAND	MOGALE CITY	<1	EOD	CULBA	MICROBIOLOGY : BLOOD CULTURE	CULT+	CULTURE: AEROBIC ORGANISMS	STRAG
GLE3158272	BLOOD CULTURE	19-08-2008	2008	18-07-2008	MALE	LERATONG	GAUTENG	LERATONG HOSPITAL	WARD 3	WEST RAND	MOGALE CITY	<1	LOD	CULBA	MICROBIOLOGY : BLOOD CULTURE	CULT+	CULTURE: AEROBIC ORGANISMS	STRAG
GLE2159240	CEREBROSPINAL FLUID	09-07-2005	2005	08-07-2005	MALE	LERATONG	GAUTENG	LERATONG HOSPITAL	NEONATAL ICU	WEST RAND	MOGALE CITY	<1	EOD	CSF	CEREBROSPINAL FLUID	CSFGR	^BCULTURE RESULT:^B	STRAG
GLE2746945	BLOOD CULTURE	06-07-2007	2007	06-07-2007	FEMALE	LERATONG	GAUTENG	LERATONG HOSPITAL	WARD 4	WEST RAND	MOGALE CITY	<1	EOD	CULBA	MICROBIOLOGY : BLOOD CULTURE	CULT+	CULTURE: AEROBIC ORGANISMS	STRAG
GLE2965597	BLOOD CULTURE	12-02-2008	2008	08-02-2008	MALE	LERATONG	GAUTENG	LERATONG HOSPITAL	WARD 4	WEST RAND	MOGALE CITY	<1	EOD	CULBA	MICROBIOLOGY : BLOOD CULTURE	CULT+	CULTURE: AEROBIC ORGANISMS	STRAG
GLE2519455	BLOOD CULTURE	29-09-2006	2006	26-09-2006	FEMALE	LERATONG	GAUTENG	LERATONG HOSPITAL	WARD 4	WEST RAND	MOGALE CITY	<1	EOD	CULBA	MICROBIOLOGY : BLOOD CULTURE	CULT+	CULTURE: AEROBIC ORGANISMS	STRAG
GLE1810327	BLOOD CULTURE	07-02-2004	2004	19-01-2004	M	LERATONG LABORATORY	GAUTENG	LERATONG HOSPITAL	WARD 4	WEST RAND	MOGALE CITY	<1	LOD	CULBC	MICROBIOLOGY : BLOOD CULTURE	CULT+	CULTURE: AEROBIC ORGANISMS	STRGB
GLE2833652	BLOOD CULTURE	08-10-2007	2007	30-09-2007	M	LERATONG LABORATORY	GAUTENG	LERATONG HOSPITAL	WARD 4	WEST RAND	MOGALE CITY	<1	LOD	CULBC	MICROBIOLOGY : BLOOD CULTURE	CULT+	CULTURE: AEROBIC ORGANISMS	STRAG
GLE2607778	BLOOD CULTURE	21-01-2007	2007	20-01-2007	F	LERATONG LABORATORY	GAUTENG	LERATONG HOSPITAL	NEONATAL ICU	WEST RAND	MOGALE CITY	<1	EOD	CULBC	MICROBIOLOGY : BLOOD CULTURE	CULT+	CULTURE: AEROBIC ORGANISMS	STRAG
GLE1880963	BLOOD CULTURE	24-05-2004	2004	23-05-2004	F	LERATONG LABORATORY	GAUTENG	LERATONG HOSPITAL	WARD 4	WEST RAND	MOGALE CITY	<1	EOD	CULBC	MICROBIOLOGY : BLOOD CULTURE	CULT+	CULTURE: AEROBIC ORGANISMS	STRGB
GLE2617047	BLOOD CULTURE	31-01-2007	2007	13-01-2007	M	LERATONG LABORATORY	GAUTENG	LERATONG HOSPITAL	WARD 4	WEST RAND	MOGALE CITY	<1	LOD	CULBC	MICROBIOLOGY : BLOOD CULTURE	CULT+	CULTURE: AEROBIC ORGANISMS	STRGB
GLE2043323	BLOOD CULTURE	31-01-2005	2005	30-01-2005	M	LERATONG LABORATORY	GAUTENG	LERATONG HOSPITAL	WARD 4	WEST RAND	MOGALE CITY	<1	EOD	CULBC	MICROBIOLOGY : BLOOD CULTURE	CULT+	CULTURE: AEROBIC ORGANISMS	STRGB
GLE2922263	BLOOD CULTURE	31-12-2007	2007	21-12-2007	M	LERATONG LABORATORY	GAUTENG	LERATONG HOSPITAL	WARD 4	WEST RAND	MOGALE CITY	<1	LOD	CULBC	MICROBIOLOGY : BLOOD CULTURE	CULT+	CULTURE: AEROBIC ORGANISMS	STRAG
GLE2094409	CEREBROSPINAL FLUID	12-04-2005	2005	11-04-2005	M	LERATONG LABORATORY	GAUTENG	LERATONG HOSPITAL	WARD 4	WEST RAND	MOGALE CITY	<1	EOD	CSF	CEREBROSPINAL FLUID	CSFGR	^BCULTURE RESULT:^B	STRGB
WMA0086933	CEREBROSPINAL FLUID	09-05-2005	2005	14-04-2005	F	MAFIKENG LABORATORY	NORTH WEST	MAFIKENG GENERAL HOSPITAL	NEONATAL UNIT	NGAKA MODIRI MOLEMA	MAFIKENG	<1	LOD	CSF	CEREBROSPINAL FLUID	CSFGR	^BCULTURE RESULT:^B	STRGB
NMN0042869	CEREBROSPINAL FLUID	10-03-2005	2005	08-03-2005	FEMALE	MANKWENG	LIMPOPO	MANKWENG HOSPITAL	NEONATAL WARD	CAPRICORN	POLOKWANE	<1	EOD	CSF	CEREBROSPINAL FLUID	CSFGR	^BCULTURE RESULT:^B	STRGB
NMN0149806	CEREBROSPINAL FLUID	26-08-2006	2006	14-08-2006	F	MANKWENG LABORATORY	LIMPOPO	MANKWENG HOSPITAL	NEONATAL WARD	CAPRICORN	POLOKWANE	<1	LOD	CSF	CEREBROSPINAL FLUID	CSFGR	^BCULTURE RESULT:^B	STRGB
NMP0088749	CEREBROSPINAL FLUID	04-08-2006	2006	20-07-2006	M	MAPULANENG LABORATORY	MPUMALANGA	MAPULANENG HOSPITAL	PAEDIATRIC WARD A	EHLANZENI	BUSHBUCKRIDGE	<1	LOD	CSF	CEREBROSPINAL FLUID	CSFGR	^BCULTURE RESULT:^B	STRGB
EMU0320293	BLOOD CULTURE	24-06-2005	2005	01-06-2005	F	MTHATHA LABORATORY	EASTERN CAPE	NELSON MANDELA ACADEMIC HOSP	NEONATAL WARD	O R TAMBO	KING SABATA DALINDYEBO	<1	LOD	CULBA	MICROBIOLOGY : BLOOD CULTURE	ORG	ORGANISM/S ISOLATED	STRGB
EMU0230679	BLOOD CULTURE	16-02-2005	2005	08-02-2005	M	MTHATHA LABORATORY	EASTERN CAPE	NELSON MANDELA ACADEMIC HOSP	NEONATAL WARD	O R TAMBO	KING SABATA DALINDYEBO	<1	LOD	CULBA	MICROBIOLOGY : BLOOD CULTURE	ORG	ORGANISM/S ISOLATED	STRGB
EMU0328787	CEREBROSPINAL FLUID	04-07-2005	2005	03-05-2005	M	MTHATHA LABORATORY	EASTERN CAPE	NELSON MANDELA ACADEMIC HOSP	PAEDIATRIC OUT PATIENTS	O R TAMBO	KING SABATA DALINDYEBO	<1	LOD	CSF	CEREBROSPINAL FLUID	CSFGR	^BCULTURE RESULT:^B	STRGB
EMU0255123	BLOOD CULTURE	22-03-2005	2005	19-03-2005	F	MTHATHA LABORATORY	EASTERN CAPE	NELSON MANDELA ACADEMIC HOSP	NEONATAL WARD	O R TAMBO	KING SABATA DALINDYEBO	<1	EOD	CULBA	MICROBIOLOGY : BLOOD CULTURE	ORG	ORGANISM/S ISOLATED	STRGB
EMU0224421	CEREBROSPINAL FLUID	07-02-2005	2005	01-01-2005	F	MTHATHA LABORATORY	EASTERN CAPE	NELSON MANDELA ACADEMIC HOSP	NEONATAL WARD	O R TAMBO	KING SABATA DALINDYEBO	<1	LOD	CSF	CEREBROSPINAL FLUID	CSFGR	^BCULTURE RESULT:^B	STRGB
EMU0345594	BLOOD CULTURE	29-07-2005	2005	26-07-2005	M	MTHATHA LABORATORY	EASTERN CAPE	NELSON MANDELA ACADEMIC HOSP	NEONATAL WARD	O R TAMBO	KING SABATA DALINDYEBO	<1	EOD	CULBA	MICROBIOLOGY : BLOOD CULTURE	ORG	ORGANISM/S ISOLATED	STRGB
EMU0038233	BLOOD CULTURE	12-02-2004	2004	24-01-2004	F	MTHATHA LABORATORY	EASTERN CAPE	NELSON MANDELA ACADEMIC HOSP	PAEDIATRIC WARD	O R TAMBO	KING SABATA DALINDYEBO	<1	LOD	CULBA	MICROBIOLOGY : BLOOD CULTURE	ORG	ORGANISM/S ISOLATED	STRGB
EMU0040610	CEREBROSPINAL FLUID	13-02-2004	2004	30-01-2004	F	MTHATHA LABORATORY	EASTERN CAPE	NELSON MANDELA ACADEMIC HOSP	PAEDIATRIC WARD	O R TAMBO	KING SABATA DALINDYEBO	<1	LOD	CSF	CEREBROSPINAL FLUID	CSFGR	^BCULTURE RESULT:^B	STRGB
EMU0328233	BLOOD CULTURE	05-07-2005	2005	30-06-2005	M	MTHATHA LABORATORY	EASTERN CAPE	NELSON MANDELA ACADEMIC HOSP	NEONATAL WARD	O R TAMBO	KING SABATA DALINDYEBO	<1	EOD	CULBA	MICROBIOLOGY : BLOOD CULTURE	ORG	ORGANISM/S ISOLATED	STRGB
EMU0298991	BLOOD CULTURE	25-05-2005	2005	29-04-2005	M	MTHATHA LABORATORY	EASTERN CAPE	NELSON MANDELA ACADEMIC HOSP	PAEDIATRIC WARD	O R TAMBO	KING SABATA DALINDYEBO	<1	LOD	CULBA	MICROBIOLOGY : BLOOD CULTURE	ORG	ORGANISM/S ISOLATED	STRGB
GNA1589056	BLOOD CULTURE	29-05-2007	2007	25-05-2007	MALE	NATALSPRUIT	GAUTENG	NATALSPRUIT HOSPITAL	WARD 2	EKURHULENI METRO	EKURHULENI SOUTH 2	<1	EOD	CULBA	MICROBIOLOGY : BLOOD CULTURE	CULT+	CULTURE: AEROBIC ORGANISMS	STRGB
GNA1374098	BLOOD CULTURE	10-09-2005	2005	07-09-2005	MALE	NATALSPRUIT	GAUTENG	NATALSPRUIT HOSPITAL	WARD 2	EKURHULENI METRO	EKURHULENI SOUTH 2	<1	EOD	CULBA	MICROBIOLOGY : BLOOD CULTURE	CULT+	CULTURE: AEROBIC ORGANISMS	STRGB
GNA1266104	BLOOD CULTURE	05-11-2004	2004	03-11-2004	FEMALE	NATALSPRUIT	GAUTENG	NATALSPRUIT HOSPITAL	WARD 2	EKURHULENI METRO	EKURHULENI SOUTH 2	<1	EOD	CULBA	MICROBIOLOGY : BLOOD CULTURE	CULT+	CULTURE: AEROBIC ORGANISMS	STRGB
GNA1374085	BLOOD CULTURE	10-09-2005	2005	07-09-2005	FEMALE	NATALSPRUIT	GAUTENG	NATALSPRUIT HOSPITAL	WARD 2	EKURHULENI METRO	EKURHULENI SOUTH 2	<1	EOD	CULBA	MICROBIOLOGY : BLOOD CULTURE	CULT+	CULTURE: AEROBIC ORGANISMS	STRGB
GNA1330276	BLOOD CULTURE	07-05-2005	2005	03-05-2005	MALE	NATALSPRUIT	GAUTENG	NATALSPRUIT HOSPITAL	WARD 2	EKURHULENI METRO	EKURHULENI SOUTH 2	<1	EOD	CULBA	MICROBIOLOGY : BLOOD CULTURE	CULT+	CULTURE: AEROBIC ORGANISMS	STRGB
GNA1248921	BLOOD CULTURE	17-09-2004	2004	15-09-2004	FEMALE	NATALSPRUIT	GAUTENG	NATALSPRUIT HOSPITAL	WARD 2	EKURHULENI METRO	EKURHULENI SOUTH 2	<1	EOD	CULBA	MICROBIOLOGY : BLOOD CULTURE	CULT+	CULTURE: AEROBIC ORGANISMS	STRGB
GNA1518090	BLOOD CULTURE	14-10-2006	2006	11-10-2006	FEMALE	NATALSPRUIT	GAUTENG	NATALSPRUIT HOSPITAL	WARD 2	EKURHULENI METRO	EKURHULENI SOUTH 2	<1	EOD	CULBA	MICROBIOLOGY : BLOOD CULTURE	CULT+	CULTURE: AEROBIC ORGANISMS	STRGB
GNA1221680	BLOOD CULTURE	01-07-2004	2004	29-06-2004	MALE	NATALSPRUIT	GAUTENG	NATALSPRUIT HOSPITAL	WARD 2	EKURHULENI METRO	EKURHULENI SOUTH 2	<1	EOD	CULBA	MICROBIOLOGY : BLOOD CULTURE	CULT+	CULTURE: AEROBIC ORGANISMS	STRGB
GNA1287528	BLOOD CULTURE	12-01-2005	2005	27-12-2004	MALE	NATALSPRUIT	GAUTENG	NATALSPRUIT HOSPITAL	WARD 14	EKURHULENI METRO	EKURHULENI SOUTH 2	<1	LOD	CULBA	MICROBIOLOGY : BLOOD CULTURE	CULT+	CULTURE: AEROBIC ORGANISMS	STRGB
GNA1720159	BLOOD CULTURE	18-07-2008	2008	16-07-2008	FEMALE	NATALSPRUIT	GAUTENG	NATALSPRUIT HOSPITAL	WARD 2	EKURHULENI METRO	EKURHULENI SOUTH 2	<1	EOD	CULBA	MICROBIOLOGY : BLOOD CULTURE	CULT+	CULTURE: AEROBIC ORGANISMS	STRGB
GNA1437637	BLOOD CULTURE	15-03-2006	2006	12-03-2006	FEMALE	NATALSPRUIT	GAUTENG	NATALSPRUIT HOSPITAL	WARD 2	EKURHULENI METRO	EKURHULENI SOUTH 2	<1	EOD	CULBA	MICROBIOLOGY : BLOOD CULTURE	CULT+	CULTURE: AEROBIC ORGANISMS	STRGB
GNA1180319	BLOOD CULTURE	20-02-2004	2004	11-02-2004	FEMALE	NATALSPRUIT	GAUTENG	NATALSPRUIT HOSPITAL	WARD 2	EKURHULENI METRO	EKURHULENI SOUTH 2	<1	LOD	CULBA	MICROBIOLOGY : BLOOD CULTURE	ORGSX	NOT AVAILABLE	STRGB
GNA1408013	BLOOD CULTURE	19-12-2005	2005	14-11-2005	MALE	NATALSPRUIT	GAUTENG	NATALSPRUIT HOSPITAL	WARD 14	EKURHULENI METRO	EKURHULENI SOUTH 2	<1	LOD	CULBA	MICROBIOLOGY : BLOOD CULTURE	CULT+	CULTURE: AEROBIC ORGANISMS	STRGB
GNA1572861	CEREBROSPINAL FLUID	28-03-2007	2007	15-03-2007	FEMALE	NATALSPRUIT	GAUTENG	NATALSPRUIT HOSPITAL	WARD 14	EKURHULENI METRO	EKURHULENI SOUTH 2	<1	LOD	CSF	CEREBROSPINAL FLUID	CSFGR	^BCULTURE RESULT:^B	STRGB
GNA1577500	BLOOD CULTURE	18-04-2007	2007	01-04-2007	MALE	NATALSPRUIT	GAUTENG	NATALSPRUIT HOSPITAL	WARD 14	EKURHULENI METRO	EKURHULENI SOUTH 2	<1	LOD	CULBA	MICROBIOLOGY : BLOOD CULTURE	CULT+	CULTURE: AEROBIC ORGANISMS	STRGB
GNA1799343	BLOOD CULTURE	09-12-2008	2008	05-12-2008	FEMALE	NATALSPRUIT	GAUTENG	NATALSPRUIT HOSPITAL	WARD 2	EKURHULENI METRO	EKURHULENI SOUTH 2	<1	EOD	CULBA	MICROBIOLOGY : BLOOD CULTURE	CULT+	CULTURE: AEROBIC ORGANISMS	STRGB
GNA1485548	BLOOD CULTURE	26-07-2006	2006	23-07-2006	FEMALE	NATALSPRUIT	GAUTENG	NATALSPRUIT HOSPITAL	WARD 2	EKURHULENI METRO	EKURHULENI SOUTH 2	<1	EOD	CULBA	MICROBIOLOGY : BLOOD CULTURE	CULT+	CULTURE: AEROBIC ORGANISMS	STRGB
GNA1718448	CEREBROSPINAL FLUID	12-07-2008	2008	28-06-2008	FEMALE	NATALSPRUIT	GAUTENG	NATALSPRUIT HOSPITAL	WARD 14	EKURHULENI METRO	EKURHULENI SOUTH 2	<1	LOD	CSF	CEREBROSPINAL FLUID	CSFGR	^BCULTURE RESULT:^B	STRGB
GNA1172253	BLOOD CULTURE	29-01-2004	2004	27-01-2004	MALE	NATALSPRUIT	GAUTENG	NATALSPRUIT HOSPITAL	WARD 2	EKURHULENI METRO	EKURHULENI SOUTH 2	<1	EOD	CULBA	MICROBIOLOGY : BLOOD CULTURE	CULT+	CULTURE: AEROBIC ORGANISMS	STRGB
GNA1212067	BLOOD CULTURE	02-06-2004	2004	30-05-2004	FEMALE	NATALSPRUIT	GAUTENG	NATALSPRUIT HOSPITAL	WARD 2	EKURHULENI METRO	EKURHULENI SOUTH 2	<1	EOD	CULBA	MICROBIOLOGY : BLOOD CULTURE	CULT+	CULTURE: AEROBIC ORGANISMS	STRGB
GNA1335889	BLOOD CULTURE	21-05-2005	2005	17-03-2005	FEMALE	NATALSPRUIT	GAUTENG	NATALSPRUIT HOSPITAL	WARD 14	EKURHULENI METRO	EKURHULENI SOUTH 2	<1	LOD	CULBA	MICROBIOLOGY : BLOOD CULTURE	CULT+	CULTURE: AEROBIC ORGANISMS	STRGB
GNA1684890	BLOOD CULTURE	09-04-2008	2008	08-04-2008	FEMALE	NATALSPRUIT	GAUTENG	NATALSPRUIT HOSPITAL	WARD 2	EKURHULENI METRO	EKURHULENI SOUTH 2	<1	EOD	CULBA	MICROBIOLOGY : BLOOD CULTURE	CULT+	CULTURE: AEROBIC ORGANISMS	STRGB
GNA1236442	BLOOD CULTURE	13-08-2004	2004	08-08-2004	FEMALE	NATALSPRUIT	GAUTENG	NATALSPRUIT HOSPITAL	WARD 2	EKURHULENI METRO	EKURHULENI SOUTH 2	<1	EOD	CULBA	MICROBIOLOGY : BLOOD CULTURE	CULT+	CULTURE: AEROBIC ORGANISMS	STRGB
GNA1455887	BLOOD CULTURE	08-05-2006	2006	04-05-2006	MALE	NATALSPRUIT	GAUTENG	NATALSPRUIT HOSPITAL	WARD 2	EKURHULENI METRO	EKURHULENI SOUTH 2	<1	EOD	CULBA	MICROBIOLOGY : BLOOD CULTURE	CULT+	CULTURE: AEROBIC ORGANISMS	STRGB
GNA1197668	BLOOD CULTURE	17-04-2004	2004	24-03-2004	MALE	NATALSPRUIT	GAUTENG	NATALSPRUIT HOSPITAL	WARD 14	EKURHULENI METRO	EKURHULENI SOUTH 2	<1	LOD	CULBA	MICROBIOLOGY : BLOOD CULTURE	CULT+	CULTURE: AEROBIC ORGANISMS	STRGB
GNA1275909	BLOOD CULTURE	06-12-2004	2004	01-12-2004	MALE	NATALSPRUIT	GAUTENG	NATALSPRUIT HOSPITAL	WARD 2	EKURHULENI METRO	EKURHULENI SOUTH 2	<1	EOD	CULBA	MICROBIOLOGY : BLOOD CULTURE	CULT+	CULTURE: AEROBIC ORGANISMS	STRGB
GNA1589079	BLOOD CULTURE	29-05-2007	2007	26-05-2007	FEMALE	NATALSPRUIT	GAUTENG	NATALSPRUIT HOSPITAL	WARD 2	EKURHULENI METRO	EKURHULENI SOUTH 2	<1	EOD	CULBA	MICROBIOLOGY : BLOOD CULTURE	CULT+	CULTURE: AEROBIC ORGANISMS	STRGB
GNA1290054	BLOOD CULTURE	19-01-2005	2005	28-12-2004	FEMALE	NATALSPRUIT	GAUTENG	NATALSPRUIT HOSPITAL	WARD 2	EKURHULENI METRO	EKURHULENI SOUTH 2	<1	LOD	CULBA	MICROBIOLOGY : BLOOD CULTURE	CULT+	CULTURE: AEROBIC ORGANISMS	STRGB
GNA1338554	BLOOD CULTURE	27-05-2005	2005	24-05-2005	MALE	NATALSPRUIT	GAUTENG	NATALSPRUIT HOSPITAL	WARD 2	EKURHULENI METRO	EKURHULENI SOUTH 2	<1	EOD	CULBA	MICROBIOLOGY : BLOOD CULTURE	CULT+	CULTURE: AEROBIC ORGANISMS	STRGB
GNA1197815	BLOOD CULTURE	17-04-2004	2004	16-04-2004	MALE	NATALSPRUIT	GAUTENG	NATALSPRUIT HOSPITAL	WARD 2	EKURHULENI METRO	EKURHULENI SOUTH 2	<1	EOD	CULBA	MICROBIOLOGY : BLOOD CULTURE	CULT+	CULTURE: AEROBIC ORGANISMS	STRGB
GNA1301180	BLOOD CULTURE	15-02-2005	2005	11-02-2005	FEMALE	NATALSPRUIT	GAUTENG	NATALSPRUIT HOSPITAL	WARD 2	EKURHULENI METRO	EKURHULENI SOUTH 2	<1	EOD	CULBA	MICROBIOLOGY : BLOOD CULTURE	CULT+	CULTURE: AEROBIC ORGANISMS	STRGB
GNA1304310	BLOOD CULTURE	23-02-2005	2005	21-02-2005	FEMALE	NATALSPRUIT	GAUTENG	NATALSPRUIT HOSPITAL	WARD 2	EKURHULENI METRO	EKURHULENI SOUTH 2	<1	EOD	CULBA	MICROBIOLOGY : BLOOD CULTURE	CULT+	CULTURE: AEROBIC ORGANISMS	STRGB
GNA1713527	BLOOD CULTURE	07-07-2008	2008	03-07-2008	MALE	NATALSPRUIT	GAUTENG	NATALSPRUIT HOSPITAL	WARD 2	EKURHULENI METRO	EKURHULENI SOUTH 2	<1	EOD	CULBA	MICROBIOLOGY : BLOOD CULTURE	CULT+	CULTURE: AEROBIC ORGANISMS	STRAG
GNA1447256	BLOOD CULTURE	11-04-2006	2006	05-02-2006	MALE	NATALSPRUIT	GAUTENG	NATALSPRUIT HOSPITAL	WARD 14	EKURHULENI METRO	EKURHULENI SOUTH 2	<1	LOD	CULBA	MICROBIOLOGY : BLOOD CULTURE	ORGSX	NOT AVAILABLE	STRGB
GNA1616721	BLOOD CULTURE	11-09-2007	2007	08-09-2007	FEMALE	NATALSPRUIT	GAUTENG	NATALSPRUIT HOSPITAL	WARD 2	EKURHULENI METRO	EKURHULENI SOUTH 2	<1	EOD	CULBA	MICROBIOLOGY : BLOOD CULTURE	CULT+	CULTURE: AEROBIC ORGANISMS	STRGB
GNA1653210	BLOOD CULTURE	04-01-2008	2008	02-01-2008	MALE	NATALSPRUIT	GAUTENG	NATALSPRUIT HOSPITAL	WARD 2	EKURHULENI METRO	EKURHULENI SOUTH 2	<1	EOD	CULBA	MICROBIOLOGY : BLOOD CULTURE	CULT+	CULTURE: AEROBIC ORGANISMS	STRGB
GNA1484816	BLOOD CULTURE	25-07-2006	2006	21-06-2006	MALE	NATALSPRUIT	GAUTENG	NATALSPRUIT HOSPITAL	WARD 14	EKURHULENI METRO	EKURHULENI SOUTH 2	<1	LOD	CULBA	MICROBIOLOGY : BLOOD CULTURE	CULT+	CULTURE: AEROBIC ORGANISMS	STRGB
GNA1169788	BLOOD CULTURE	22-01-2004	2004	20-12-2003	MALE	NATALSPRUIT	GAUTENG	NATALSPRUIT HOSPITAL	WARD 2	EKURHULENI METRO	EKURHULENI SOUTH 2	<1	LOD	CULBA	MICROBIOLOGY : BLOOD CULTURE	CULT+	CULTURE: AEROBIC ORGANISMS	STRGB
GNA1694677	BLOOD CULTURE	13-05-2008	2008	10-05-2008	MALE	NATALSPRUIT	GAUTENG	NATALSPRUIT HOSPITAL	WARD 2	EKURHULENI METRO	EKURHULENI SOUTH 2	<1	EOD	CULBA	MICROBIOLOGY : BLOOD CULTURE	CULT+	CULTURE: AEROBIC ORGANISMS	STRGB
GNA1618825	BLOOD CULTURE	18-09-2007	2007	14-09-2007	FEMALE	NATALSPRUIT	GAUTENG	NATALSPRUIT HOSPITAL	WARD 2	EKURHULENI METRO	EKURHULENI SOUTH 2	<1	EOD	CULBA	MICROBIOLOGY : BLOOD CULTURE	CULT+	CULTURE: AEROBIC ORGANISMS	STRGB
GNA1645845	BLOOD CULTURE	06-12-2007	2007	03-12-2007	FEMALE	NATALSPRUIT	GAUTENG	NATALSPRUIT HOSPITAL	WARD 2	EKURHULENI METRO	EKURHULENI SOUTH 2	<1	EOD	CULBA	MICROBIOLOGY : BLOOD CULTURE	CULT+	CULTURE: AEROBIC ORGANISMS	STRGB
GNA1508442	BLOOD CULTURE	21-09-2006	2006	18-09-2006	FEMALE	NATALSPRUIT	GAUTENG	NATALSPRUIT HOSPITAL	WARD 2	EKURHULENI METRO	EKURHULENI SOUTH 2	<1	EOD	CULBA	MICROBIOLOGY : BLOOD CULTURE	CULT+	CULTURE: AEROBIC ORGANISMS	STRGB
GNA1169513	BLOOD CULTURE	22-01-2004	2004	09-12-2003	FEMALE	NATALSPRUIT	GAUTENG	NATALSPRUIT HOSPITAL	WARD 2	EKURHULENI METRO	EKURHULENI SOUTH 2	<1	LOD	CULBA	MICROBIOLOGY : BLOOD CULTURE	CULT+	CULTURE: AEROBIC ORGANISMS	STRGB
GNA1463228	BLOOD CULTURE	26-05-2006	2006	22-03-2006	FEMALE	NATALSPRUIT	GAUTENG	NATALSPRUIT HOSPITAL	WARD 14	EKURHULENI METRO	EKURHULENI SOUTH 2	<1	LOD	CULBA	MICROBIOLOGY : BLOOD CULTURE	CULT+	CULTURE: AEROBIC ORGANISMS	STRGB
GNA1590754	BLOOD CULTURE	05-06-2007	2007	01-06-2007	MALE	NATALSPRUIT	GAUTENG	NATALSPRUIT HOSPITAL	WARD 2	EKURHULENI METRO	EKURHULENI SOUTH 2	<1	EOD	CULBA	MICROBIOLOGY : BLOOD CULTURE	CULT+	CULTURE: AEROBIC ORGANISMS	STRGB
GNA1621320	CEREBROSPINAL FLUID	21-09-2007	2007	31-08-2007	MALE	NATALSPRUIT	GAUTENG	NATALSPRUIT HOSPITAL	WARD 14	EKURHULENI METRO	EKURHULENI SOUTH 2	<1	LOD	CSF	CEREBROSPINAL FLUID	CSFGR	^BCULTURE RESULT:^B	STRGB
GNA1222555	BLOOD CULTURE	03-07-2004	2004	30-06-2004	MALE	NATALSPRUIT	GAUTENG	NATALSPRUIT HOSPITAL	WARD 2	EKURHULENI METRO	EKURHULENI SOUTH 2	<1	EOD	CULBA	MICROBIOLOGY : BLOOD CULTURE	CULT+	CULTURE: AEROBIC ORGANISMS	STRGB
GNA1648607	BLOOD CULTURE	14-12-2007	2007	12-12-2007	FEMALE	NATALSPRUIT	GAUTENG	NATALSPRUIT HOSPITAL	WARD 2	EKURHULENI METRO	EKURHULENI SOUTH 2	<1	EOD	CULBA	MICROBIOLOGY : BLOOD CULTURE	CULT+	CULTURE: AEROBIC ORGANISMS	STRGB
GNA1331310	BLOOD CULTURE	09-05-2005	2005	06-05-2005	MALE	NATALSPRUIT	GAUTENG	NATALSPRUIT HOSPITAL	WARD 2	EKURHULENI METRO	EKURHULENI SOUTH 2	<1	EOD	CULBA	MICROBIOLOGY : BLOOD CULTURE	CULT+	CULTURE: AEROBIC ORGANISMS	STRGB
GNA1574160	BLOOD CULTURE	05-04-2007	2007	02-04-2007	MALE	NATALSPRUIT	GAUTENG	NATALSPRUIT HOSPITAL	CASUALTY	EKURHULENI METRO	EKURHULENI SOUTH 2	<1	EOD	CULBA	MICROBIOLOGY : BLOOD CULTURE	CULT+	CULTURE: AEROBIC ORGANISMS	STRGB
GNA1269141	CEREBROSPINAL FLUID	11-11-2004	2004	31-10-2004	MALE	NATALSPRUIT	GAUTENG	NATALSPRUIT HOSPITAL	WARD 14	EKURHULENI METRO	EKURHULENI SOUTH 2	<1	LOD	CSF	CEREBROSPINAL FLUID	CSFGR	^BCULTURE RESULT:^B	STRGB
GNA1447220	CEREBROSPINAL FLUID	11-04-2006	2006	31-03-2006	FEMALE	NATALSPRUIT	GAUTENG	NATALSPRUIT HOSPITAL	WARD 14	EKURHULENI METRO	EKURHULENI SOUTH 2	<1	LOD	CULBA	MICROBIOLOGY : BLOOD CULTURE	CULT+	CULTURE: AEROBIC ORGANISMS	STRGB
GNA1437203	BLOOD CULTURE	14-03-2006	2006	03-03-2006	MALE	NATALSPRUIT	GAUTENG	NATALSPRUIT HOSPITAL	WARD 14	EKURHULENI METRO	EKURHULENI SOUTH 2	<1	LOD	CULBA	MICROBIOLOGY : BLOOD CULTURE	CULT+	CULTURE: AEROBIC ORGANISMS	STRGB
GNA1788830	BLOOD CULTURE	19-11-2008	2008	17-11-2008	FEMALE	NATALSPRUIT	GAUTENG	NATALSPRUIT HOSPITAL	CASUALTY	EKURHULENI METRO	EKURHULENI SOUTH 2	<1	EOD	CULBA	MICROBIOLOGY : BLOOD CULTURE	CULT+	CULTURE: AEROBIC ORGANISMS	STRGB
GNA1575259	BLOOD CULTURE	07-04-2007	2007	05-04-2007	MALE	NATALSPRUIT	GAUTENG	NATALSPRUIT HOSPITAL	WARD 2	EKURHULENI METRO	EKURHULENI SOUTH 2	<1	EOD	CULBA	MICROBIOLOGY : BLOOD CULTURE	CULT+	CULTURE: AEROBIC ORGANISMS	STRGB
GNA1586989	BLOOD CULTURE	21-05-2007	2007	18-05-2007	UNKNOWN	NATALSPRUIT	GAUTENG	NATALSPRUIT HOSPITAL	WARD 2	EKURHULENI METRO	EKURHULENI SOUTH 2	<1	EOD	CULBA	MICROBIOLOGY : BLOOD CULTURE	CULT+	CULTURE: AEROBIC ORGANISMS	STRGB
GNA1260779	CEREBROSPINAL FLUID	20-10-2004	2004	02-10-2004	MALE	NATALSPRUIT	GAUTENG	NATALSPRUIT HOSPITAL	WARD 14	EKURHULENI METRO	EKURHULENI SOUTH 2	<1	LOD	CSF	CEREBROSPINAL FLUID	CSFGR	^BCULTURE RESULT:^B	STRGB
GNA1418473	BLOOD CULTURE	23-01-2006	2006	20-12-2005	FEMALE	NATALSPRUIT	GAUTENG	NATALSPRUIT HOSPITAL	WARD 14	EKURHULENI METRO	EKURHULENI SOUTH 2	<1	LOD	CULBA	MICROBIOLOGY : BLOOD CULTURE	CULT+	CULTURE: AEROBIC ORGANISMS	STRGB
GNA1450373	BLOOD CULTURE	21-04-2006	2006	18-04-2006	FEMALE	NATALSPRUIT	GAUTENG	NATALSPRUIT HOSPITAL	WARD 2	EKURHULENI METRO	EKURHULENI SOUTH 2	<1	EOD	CULBA	MICROBIOLOGY : BLOOD CULTURE	CULT+	CULTURE: AEROBIC ORGANISMS	STRGB
GNA1646277	BLOOD CULTURE	06-12-2007	2007	05-12-2007	FEMALE	NATALSPRUIT	GAUTENG	NATALSPRUIT HOSPITAL	WARD 2	EKURHULENI METRO	EKURHULENI SOUTH 2	<1	EOD	CULBA	MICROBIOLOGY : BLOOD CULTURE	CULT+	CULTURE: AEROBIC ORGANISMS	STRGB
GNA1598490	BLOOD CULTURE	13-07-2007	2007	25-04-2007	MALE	NATALSPRUIT	GAUTENG	NATALSPRUIT HOSPITAL	WARD 2	EKURHULENI METRO	EKURHULENI SOUTH 2	<1	LOD	CULBA	MICROBIOLOGY : BLOOD CULTURE	CULT+	CULTURE: AEROBIC ORGANISMS	STRGB
GNA1562751	BLOOD CULTURE	27-02-2007	2007	24-02-2007	MALE	NATALSPRUIT	GAUTENG	NATALSPRUIT HOSPITAL	WARD 2	EKURHULENI METRO	EKURHULENI SOUTH 2	<1	EOD	CULBA	MICROBIOLOGY : BLOOD CULTURE	CULT+	CULTURE: AEROBIC ORGANISMS	STRGB
GNA1278378	BLOOD CULTURE	11-12-2004	2004	08-12-2004	MALE	NATALSPRUIT	GAUTENG	NATALSPRUIT HOSPITAL	WARD 2	EKURHULENI METRO	EKURHULENI SOUTH 2	<1	EOD	CULBA	MICROBIOLOGY : BLOOD CULTURE	CULT+	CULTURE: AEROBIC ORGANISMS	STRGB
GNA1468433	BLOOD CULTURE	09-06-2006	2006	06-06-2006	MALE	NATALSPRUIT	GAUTENG	NATALSPRUIT HOSPITAL	WARD 2	EKURHULENI METRO	EKURHULENI SOUTH 2	<1	EOD	CULBA	MICROBIOLOGY : BLOOD CULTURE	CULT+	CULTURE: AEROBIC ORGANISMS	STRGB
GNA1395862	BLOOD CULTURE	10-11-2005	2005	18-10-2005	MALE	NATALSPRUIT	GAUTENG	NATALSPRUIT HOSPITAL	WARD 14	EKURHULENI METRO	EKURHULENI SOUTH 2	<1	LOD	CULBA	MICROBIOLOGY : BLOOD CULTURE	CULT+	CULTURE: AEROBIC ORGANISMS	STRGB
GNA1345831	BLOOD CULTURE	18-06-2005	2005	15-06-2005	MALE	NATALSPRUIT	GAUTENG	NATALSPRUIT HOSPITAL	WARD 2	EKURHULENI METRO	EKURHULENI SOUTH 2	<1	EOD	CULBA	MICROBIOLOGY : BLOOD CULTURE	CULT+	CULTURE: AEROBIC ORGANISMS	STRGB
GNA1567742	BLOOD CULTURE	15-03-2007	2007	12-03-2007	FEMALE	NATALSPRUIT	GAUTENG	NATALSPRUIT HOSPITAL	WARD 2	EKURHULENI METRO	EKURHULENI SOUTH 2	<1	EOD	CULBA	MICROBIOLOGY : BLOOD CULTURE	CULT+	CULTURE: AEROBIC ORGANISMS	STRGB
GNA1767194	BLOOD CULTURE	13-10-2008	2008	01-10-2008	FEMALE	NATALSPRUIT	GAUTENG	NATALSPRUIT HOSPITAL	INTENSIVE CARE UNIT	EKURHULENI METRO	EKURHULENI SOUTH 2	<1	LOD	CULBA	MICROBIOLOGY : BLOOD CULTURE	CULT+	CULTURE: AEROBIC ORGANISMS	STRGB
GNA1406773	BLOOD CULTURE	15-12-2005	2005	12-12-2005	MALE	NATALSPRUIT	GAUTENG	NATALSPRUIT HOSPITAL	WARD 2	EKURHULENI METRO	EKURHULENI SOUTH 2	<1	EOD	CULBA	MICROBIOLOGY : BLOOD CULTURE	CULT+	CULTURE: AEROBIC ORGANISMS	STRGB
GNA1563800	BLOOD CULTURE	02-03-2007	2007	27-02-2007	FEMALE	NATALSPRUIT	GAUTENG	NATALSPRUIT HOSPITAL	WARD 2	EKURHULENI METRO	EKURHULENI SOUTH 2	<1	EOD	CULBA	MICROBIOLOGY : BLOOD CULTURE	CULT+	CULTURE: AEROBIC ORGANISMS	STRGB
GNA1690963	BLOOD CULTURE	30-04-2008	2008	28-04-2008	FEMALE	NATALSPRUIT	GAUTENG	NATALSPRUIT HOSPITAL	WARD 2	EKURHULENI METRO	EKURHULENI SOUTH 2	<1	EOD	CULBA	MICROBIOLOGY : BLOOD CULTURE	CULT+	CULTURE: AEROBIC ORGANISMS	STRGB
GNA1618635	BLOOD CULTURE	17-09-2007	2007	13-09-2007	MALE	NATALSPRUIT	GAUTENG	NATALSPRUIT HOSPITAL	WARD 2	EKURHULENI METRO	EKURHULENI SOUTH 2	<1	EOD	CULBA	MICROBIOLOGY : BLOOD CULTURE	CULT+	CULTURE: AEROBIC ORGANISMS	STRGB
GNA1241820	BLOOD CULTURE	28-08-2004	2004	11-08-2004	MALE	NATALSPRUIT	GAUTENG	NATALSPRUIT HOSPITAL	WARD 14	EKURHULENI METRO	EKURHULENI SOUTH 2	<1	LOD	CULBA	MICROBIOLOGY : BLOOD CULTURE	CULT+	CULTURE: AEROBIC ORGANISMS	STRGB
GNA1514051	BLOOD CULTURE	04-10-2006	2006	11-09-2006	MALE	NATALSPRUIT	GAUTENG	NATALSPRUIT HOSPITAL	WARD 14	EKURHULENI METRO	EKURHULENI SOUTH 2	<1	LOD	CULBA	MICROBIOLOGY : BLOOD CULTURE	CULT+	CULTURE: AEROBIC ORGANISMS	STRGB
GNA1330728	CEREBROSPINAL FLUID	05-05-2005	2005	29-04-2005	MALE	NATALSPRUIT	GAUTENG	NATALSPRUIT HOSPITAL	GENERAL OUT PATIENTS DEPT	EKURHULENI METRO	EKURHULENI SOUTH 2	<1	EOD	CSF	CEREBROSPINAL FLUID	CSFGR	^BCULTURE RESULT:^B	STRGB
GNA1466693	BLOOD CULTURE	06-06-2006	2006	02-06-2006	MALE	NATALSPRUIT	GAUTENG	NATALSPRUIT HOSPITAL	WARD 2	EKURHULENI METRO	EKURHULENI SOUTH 2	<1	EOD	CULBA	MICROBIOLOGY : BLOOD CULTURE	ORGSX	NOT AVAILABLE	STRGB
GNA1745325	BLOOD CULTURE	02-09-2008	2008	01-09-2008	UNKNOWN	NATALSPRUIT	GAUTENG	NATALSPRUIT HOSPITAL	WARD 2	EKURHULENI METRO	EKURHULENI SOUTH 2	<1	EOD	CULBA	MICROBIOLOGY : BLOOD CULTURE	CULT+	CULTURE: AEROBIC ORGANISMS	STRGB
GNA1524508	BLOOD CULTURE	28-10-2006	2006	04-10-2006	FEMALE	NATALSPRUIT	GAUTENG	NATALSPRUIT HOSPITAL	WARD 2	EKURHULENI METRO	EKURHULENI SOUTH 2	<1	LOD	CULBA	MICROBIOLOGY : BLOOD CULTURE	CULT+	CULTURE: AEROBIC ORGANISMS	STRGB
GNA1261143	BLOOD CULTURE	23-10-2004	2004	20-09-2004	MALE	NATALSPRUIT	GAUTENG	NATALSPRUIT HOSPITAL	WARD 14	EKURHULENI METRO	EKURHULENI SOUTH 2	<1	LOD	CULBA	MICROBIOLOGY : BLOOD CULTURE	CULT+	CULTURE: AEROBIC ORGANISMS	STRGB
GNA1297145	CEREBROSPINAL FLUID	02-02-2005	2005	01-02-2005	MALE	NATALSPRUIT	GAUTENG	NATALSPRUIT HOSPITAL	WARD 2	EKURHULENI METRO	EKURHULENI SOUTH 2	<1	EOD	CSF	CEREBROSPINAL FLUID	CSFGR	^BCULTURE RESULT:^B	STRGB
GNA1255310	BLOOD CULTURE	06-10-2004	2004	02-10-2004	FEMALE	NATALSPRUIT	GAUTENG	NATALSPRUIT HOSPITAL	WARD 14	EKURHULENI METRO	EKURHULENI SOUTH 2	<1	EOD	CULBA	MICROBIOLOGY : BLOOD CULTURE	CULT+	CULTURE: AEROBIC ORGANISMS	STRGB
GNA1594043	BLOOD CULTURE	23-06-2007	2007	21-06-2007	FEMALE	NATALSPRUIT	GAUTENG	NATALSPRUIT HOSPITAL	WARD 2	EKURHULENI METRO	EKURHULENI SOUTH 2	<1	EOD	CULBA	MICROBIOLOGY : BLOOD CULTURE	CULT+	CULTURE: AEROBIC ORGANISMS	STRGB
GNA1575527	BLOOD CULTURE	10-04-2007	2007	07-04-2007	MALE	NATALSPRUIT	GAUTENG	NATALSPRUIT HOSPITAL	WARD 2	EKURHULENI METRO	EKURHULENI SOUTH 2	<1	EOD	CULBA	MICROBIOLOGY : BLOOD CULTURE	CULT+	CULTURE: AEROBIC ORGANISMS	STRGB
GNA1660208	BLOOD CULTURE	26-01-2008	2008	16-12-2007	MALE	NATALSPRUIT	GAUTENG	NATALSPRUIT HOSPITAL	WARD 2	EKURHULENI METRO	EKURHULENI SOUTH 2	<1	LOD	CULBA	MICROBIOLOGY : BLOOD CULTURE	CULT+	CULTURE: AEROBIC ORGANISMS	STRGB
GNA1260255	BLOOD CULTURE	19-10-2004	2004	12-09-2004	MALE	NATALSPRUIT	GAUTENG	NATALSPRUIT HOSPITAL	WARD 14	EKURHULENI METRO	EKURHULENI SOUTH 2	<1	LOD	CULBA	MICROBIOLOGY : BLOOD CULTURE	CULT+	CULTURE: AEROBIC ORGANISMS	STRGB
GNA1661317	BLOOD CULTURE	29-01-2008	2008	27-01-2008	MALE	NATALSPRUIT	GAUTENG	NATALSPRUIT HOSPITAL	WARD 2	EKURHULENI METRO	EKURHULENI SOUTH 2	<1	EOD	CULBA	MICROBIOLOGY : BLOOD CULTURE	CULT+	CULTURE: AEROBIC ORGANISMS	STRGB
GNA1635757	BLOOD CULTURE	08-11-2007	2007	05-11-2007	MALE	NATALSPRUIT	GAUTENG	NATALSPRUIT HOSPITAL	WARD 2	EKURHULENI METRO	EKURHULENI SOUTH 2	<1	EOD	CULBA	MICROBIOLOGY : BLOOD CULTURE	CULT+	CULTURE: AEROBIC ORGANISMS	STRGB
GNA1400319	BLOOD CULTURE	24-11-2005	2005	21-11-2005	FEMALE	NATALSPRUIT	GAUTENG	NATALSPRUIT HOSPITAL	WARD 2	EKURHULENI METRO	EKURHULENI SOUTH 2	<1	EOD	CULBA	MICROBIOLOGY : BLOOD CULTURE	CULT+	CULTURE: AEROBIC ORGANISMS	STRAG
GNA1407342	BLOOD CULTURE	19-12-2005	2005	22-10-2005	FEMALE	NATALSPRUIT	GAUTENG	NATALSPRUIT HOSPITAL	WARD 14	EKURHULENI METRO	EKURHULENI SOUTH 2	<1	LOD	CULBA	MICROBIOLOGY : BLOOD CULTURE	CULT+	CULTURE: AEROBIC ORGANISMS	STRGB
GNA1684159	CEREBROSPINAL FLUID	08-04-2008	2008	29-03-2008	FEMALE	NATALSPRUIT	GAUTENG	NATALSPRUIT HOSPITAL	PAEDITRIC CASUALTY	EKURHULENI METRO	EKURHULENI SOUTH 2	<1	LOD	CULBA	MICROBIOLOGY : BLOOD CULTURE	CULT+	CULTURE: AEROBIC ORGANISMS	STRGB
GNA1654938	BLOOD CULTURE	10-01-2008	2008	08-01-2008	MALE	NATALSPRUIT	GAUTENG	NATALSPRUIT HOSPITAL	WARD 2	EKURHULENI METRO	EKURHULENI SOUTH 2	<1	EOD	CULBA	MICROBIOLOGY : BLOOD CULTURE	CULT+	CULTURE: AEROBIC ORGANISMS	STRGB
GNA1252224	BLOOD CULTURE	28-09-2004	2004	25-09-2004	FEMALE	NATALSPRUIT	GAUTENG	NATALSPRUIT HOSPITAL	WARD 2	EKURHULENI METRO	EKURHULENI SOUTH 2	<1	EOD	CULBA	MICROBIOLOGY : BLOOD CULTURE	CULT+	CULTURE: AEROBIC ORGANISMS	STRGB
GNA1567327	BLOOD CULTURE	14-03-2007	2007	11-03-2007	MALE	NATALSPRUIT	GAUTENG	NATALSPRUIT HOSPITAL	WARD 2	EKURHULENI METRO	EKURHULENI SOUTH 2	<1	EOD	CULBA	MICROBIOLOGY : BLOOD CULTURE	CULT+	CULTURE: AEROBIC ORGANISMS	STRGB
GNA1606724	CEREBROSPINAL FLUID	08-08-2007	2007	07-06-2007	MALE	NATALSPRUIT	GAUTENG	NATALSPRUIT HOSPITAL	WARD 14	EKURHULENI METRO	EKURHULENI SOUTH 2	<1	LOD	CSF	CEREBROSPINAL FLUID	CSFGR	^BCULTURE RESULT:^B	STRGB
GNA1367953	BLOOD CULTURE	24-08-2005	2005	21-06-2005	FEMALE	NATALSPRUIT	GAUTENG	NATALSPRUIT HOSPITAL	WARD 14	EKURHULENI METRO	EKURHULENI SOUTH 2	<1	LOD	CULBA	MICROBIOLOGY : BLOOD CULTURE	CULT+	CULTURE: AEROBIC ORGANISMS	STRGB
GNA1712701	BLOOD CULTURE	04-07-2008	2008	02-07-2008	FEMALE	NATALSPRUIT	GAUTENG	NATALSPRUIT HOSPITAL	WARD 2	EKURHULENI METRO	EKURHULENI SOUTH 2	<1	EOD	CULBA	MICROBIOLOGY : BLOOD CULTURE	CULT+	CULTURE: AEROBIC ORGANISMS	STRGB
GNA1771329	BLOOD CULTURE	18-10-2008	2008	12-10-2008	FEMALE	NATALSPRUIT	GAUTENG	NATALSPRUIT HOSPITAL	WARD 14	EKURHULENI METRO	EKURHULENI SOUTH 2	<1	EOD	CULBA	MICROBIOLOGY : BLOOD CULTURE	CULT+	CULTURE: AEROBIC ORGANISMS	STRGB
GNA1372208	BLOOD CULTURE	06-09-2005	2005	02-09-2005	FEMALE	NATALSPRUIT	GAUTENG	NATALSPRUIT HOSPITAL	WARD 2	EKURHULENI METRO	EKURHULENI SOUTH 2	<1	EOD	CULBA	MICROBIOLOGY : BLOOD CULTURE	CULT+	CULTURE: AEROBIC ORGANISMS	STRGB
GNA1796409	BLOOD CULTURE	04-12-2008	2008	01-12-2008	MALE	NATALSPRUIT	GAUTENG	NATALSPRUIT HOSPITAL	WARD 2	EKURHULENI METRO	EKURHULENI SOUTH 2	<1	EOD	CULBA	MICROBIOLOGY : BLOOD CULTURE	CULT+	CULTURE: AEROBIC ORGANISMS	STRGB
GNA1538901	BLOOD CULTURE	04-12-2006	2006	30-11-2006	FEMALE	NATALSPRUIT	GAUTENG	NATALSPRUIT HOSPITAL	WARD 2	EKURHULENI METRO	EKURHULENI SOUTH 2	<1	EOD	CULBA	MICROBIOLOGY : BLOOD CULTURE	CULT+	CULTURE: AEROBIC ORGANISMS	STRGB
GNA1738209	BLOOD CULTURE	20-08-2008	2008	18-08-2008	MALE	NATALSPRUIT	GAUTENG	NATALSPRUIT HOSPITAL	WARD 2	EKURHULENI METRO	EKURHULENI SOUTH 2	<1	EOD	CULBA	MICROBIOLOGY : BLOOD CULTURE	CULT+	CULTURE: AEROBIC ORGANISMS	STRGB
GNA1758389	CEREBROSPINAL FLUID	23-09-2008	2008	11-09-2008	FEMALE	NATALSPRUIT	GAUTENG	NATALSPRUIT HOSPITAL	WARD 14	EKURHULENI METRO	EKURHULENI SOUTH 2	<1	LOD	CSF	CEREBROSPINAL FLUID	CSFGR	^BCULTURE RESULT:^B	STRGB
GNA1346926	BLOOD CULTURE	21-06-2005	2005	20-06-2005	FEMALE	NATALSPRUIT	GAUTENG	NATALSPRUIT HOSPITAL	WARD 2	EKURHULENI METRO	EKURHULENI SOUTH 2	<1	EOD	CULBA	MICROBIOLOGY : BLOOD CULTURE	CULT+	CULTURE: AEROBIC ORGANISMS	STRGB
GNA1218650	BLOOD CULTURE	24-06-2004	2004	19-06-2004	MALE	NATALSPRUIT	GAUTENG	NATALSPRUIT HOSPITAL	WARD 2	EKURHULENI METRO	EKURHULENI SOUTH 2	<1	EOD	CULBA	MICROBIOLOGY : BLOOD CULTURE	CULT+	CULTURE: AEROBIC ORGANISMS	STRGB
GNA1461746	CEREBROSPINAL FLUID	19-05-2006	2006	07-04-2006	FEMALE	NATALSPRUIT	GAUTENG	NATALSPRUIT HOSPITAL	WARD 14	EKURHULENI METRO	EKURHULENI SOUTH 2	<1	LOD	CSF	CEREBROSPINAL FLUID	CSFGR	^BCULTURE RESULT:^B	STRGB
GNA1254102	BLOOD CULTURE	04-10-2004	2004	21-09-2004	FEMALE	NATALSPRUIT	GAUTENG	NATALSPRUIT HOSPITAL	WARD 14	EKURHULENI METRO	EKURHULENI SOUTH 2	<1	LOD	CULBA	MICROBIOLOGY : BLOOD CULTURE	CULT+	CULTURE: AEROBIC ORGANISMS	STRGB
GNA1486540	BLOOD CULTURE	28-07-2006	2006	26-07-2006	FEMALE	NATALSPRUIT	GAUTENG	NATALSPRUIT HOSPITAL	WARD 2	EKURHULENI METRO	EKURHULENI SOUTH 2	<1	EOD	CULBA	MICROBIOLOGY : BLOOD CULTURE	CULT+	CULTURE: AEROBIC ORGANISMS	STRGB
GNA1738609	BLOOD CULTURE	21-08-2008	2008	10-08-2008	MALE	NATALSPRUIT	GAUTENG	NATALSPRUIT HOSPITAL	WARD 14	EKURHULENI METRO	EKURHULENI SOUTH 2	<1	LOD	CULBA	MICROBIOLOGY : BLOOD CULTURE	CULT+	CULTURE: AEROBIC ORGANISMS	STRGB
GNA1309594	CEREBROSPINAL FLUID	06-03-2005	2005	25-02-2005	FEMALE	NATALSPRUIT	GAUTENG	NATALSPRUIT HOSPITAL	WARD 14	EKURHULENI METRO	EKURHULENI SOUTH 2	<1	LOD	CSF	CEREBROSPINAL FLUID	CSFGR	^BCULTURE RESULT:^B	STRGB
GNA1342028	CEREBROSPINAL FLUID	04-06-2005	2005	06-05-2005	FEMALE	NATALSPRUIT	GAUTENG	NATALSPRUIT HOSPITAL	WARD 14	EKURHULENI METRO	EKURHULENI SOUTH 2	<1	LOD	CSF	CEREBROSPINAL FLUID	CSFGR	^BCULTURE RESULT:^B	STRGB
GNA1446096	BLOOD CULTURE	08-04-2006	2006	05-04-2006	MALE	NATALSPRUIT	GAUTENG	NATALSPRUIT HOSPITAL	WARD 2	EKURHULENI METRO	EKURHULENI SOUTH 2	<1	EOD	CULBA	MICROBIOLOGY : BLOOD CULTURE	CULT+	CULTURE: AEROBIC ORGANISMS	STRGB
GNA1739029	BLOOD CULTURE	22-08-2008	2008	20-08-2008	MALE	NATALSPRUIT	GAUTENG	NATALSPRUIT HOSPITAL	WARD 2	EKURHULENI METRO	EKURHULENI SOUTH 2	<1	EOD	CULBA	MICROBIOLOGY : BLOOD CULTURE	CULT+	CULTURE: AEROBIC ORGANISMS	STRGB
GNA1577009	BLOOD CULTURE	14-04-2007	2007	13-04-2007	FEMALE	NATALSPRUIT	GAUTENG	NATALSPRUIT HOSPITAL	WARD 2	EKURHULENI METRO	EKURHULENI SOUTH 2	<1	EOD	CULBA	MICROBIOLOGY : BLOOD CULTURE	CULT+	CULTURE: AEROBIC ORGANISMS	STRGB
GNA1228181	CEREBROSPINAL FLUID	16-07-2004	2004	08-07-2004	FEMALE	NATALSPRUIT	GAUTENG	NATALSPRUIT HOSPITAL	WARD 14	EKURHULENI METRO	EKURHULENI SOUTH 2	<1	LOD	CSF	CEREBROSPINAL FLUID	CSFGR	^BCULTURE RESULT:^B	STRGB
GNA1698634	BLOOD CULTURE	24-05-2008	2008	10-05-2008	FEMALE	NATALSPRUIT	GAUTENG	NATALSPRUIT HOSPITAL	WARD 14	EKURHULENI METRO	EKURHULENI SOUTH 2	<1	LOD	CULBA	MICROBIOLOGY : BLOOD CULTURE	CULT+	CULTURE: AEROBIC ORGANISMS	STRGB
GNA1705391	BLOOD CULTURE	13-06-2008	2008	11-06-2008	MALE	NATALSPRUIT	GAUTENG	NATALSPRUIT HOSPITAL	WARD 2	EKURHULENI METRO	EKURHULENI SOUTH 2	<1	EOD	CULBA	MICROBIOLOGY : BLOOD CULTURE	CULT+	CULTURE: AEROBIC ORGANISMS	STRGB
GNA1310665	BLOOD CULTURE	11-03-2005	2005	06-02-2005	FEMALE	NATALSPRUIT	GAUTENG	NATALSPRUIT HOSPITAL	WARD 14	EKURHULENI METRO	EKURHULENI SOUTH 2	<1	LOD	CULBA	MICROBIOLOGY : BLOOD CULTURE	CULT+	CULTURE: AEROBIC ORGANISMS	STRGB
GNA1774899	BLOOD CULTURE	24-10-2008	2008	22-10-2008	MALE	NATALSPRUIT	GAUTENG	NATALSPRUIT HOSPITAL	WARD 2	EKURHULENI METRO	EKURHULENI SOUTH 2	<1	EOD	CULBA	MICROBIOLOGY : BLOOD CULTURE	CULT+	CULTURE: AEROBIC ORGANISMS	STRGB
GNA1212059	BLOOD CULTURE	02-06-2004	2004	18-04-2004	MALE	NATALSPRUIT	GAUTENG	NATALSPRUIT HOSPITAL	WARD 14	EKURHULENI METRO	EKURHULENI SOUTH 2	<1	LOD	CULBA	MICROBIOLOGY : BLOOD CULTURE	CULT+	CULTURE: AEROBIC ORGANISMS	STRGB
GNA1278883	BLOOD CULTURE	14-12-2004	2004	29-10-2004	MALE	NATALSPRUIT	GAUTENG	NATALSPRUIT HOSPITAL	WARD 14	EKURHULENI METRO	EKURHULENI SOUTH 2	<1	LOD	CULBA	MICROBIOLOGY : BLOOD CULTURE	CULT+	CULTURE: AEROBIC ORGANISMS	STRGB
GNA1248393	BLOOD CULTURE	16-09-2004	2004	14-09-2004	FEMALE	NATALSPRUIT	GAUTENG	NATALSPRUIT HOSPITAL	WARD 2	EKURHULENI METRO	EKURHULENI SOUTH 2	<1	EOD	CULBA	MICROBIOLOGY : BLOOD CULTURE	CULT+	CULTURE: AEROBIC ORGANISMS	STRGB
GNA1692320	BLOOD CULTURE	06-05-2008	2008	03-05-2008	MALE	NATALSPRUIT	GAUTENG	NATALSPRUIT HOSPITAL	WARD 2	EKURHULENI METRO	EKURHULENI SOUTH 2	<1	EOD	CULBA	MICROBIOLOGY : BLOOD CULTURE	CULT+	CULTURE: AEROBIC ORGANISMS	STRGB
GNA1577454	BLOOD CULTURE	18-04-2007	2007	12-02-2007	MALE	NATALSPRUIT	GAUTENG	NATALSPRUIT HOSPITAL	WARD 14	EKURHULENI METRO	EKURHULENI SOUTH 2	<1	LOD	CULBA	MICROBIOLOGY : BLOOD CULTURE	CULT+	CULTURE: AEROBIC ORGANISMS	STRGB
GNA1220494	BLOOD CULTURE	28-06-2004	2004	24-06-2004	MALE	NATALSPRUIT	GAUTENG	NATALSPRUIT HOSPITAL	WARD 2	EKURHULENI METRO	EKURHULENI SOUTH 2	<1	EOD	CULBA	MICROBIOLOGY : BLOOD CULTURE	CULT+	CULTURE: AEROBIC ORGANISMS	STRGB
GNA1283813	BLOOD CULTURE	31-12-2004	2004	28-11-2004	MALE	NATALSPRUIT	GAUTENG	NATALSPRUIT HOSPITAL	WARD 14	EKURHULENI METRO	EKURHULENI SOUTH 2	<1	LOD	CULBA	MICROBIOLOGY : BLOOD CULTURE	ORGSX	NOT AVAILABLE	STRGB
GNA1436946	BLOOD CULTURE	13-03-2006	2006	10-03-2006	FEMALE	NATALSPRUIT	GAUTENG	NATALSPRUIT HOSPITAL	WARD 2	EKURHULENI METRO	EKURHULENI SOUTH 2	<1	EOD	CULBA	MICROBIOLOGY : BLOOD CULTURE	CULT+	CULTURE: AEROBIC ORGANISMS	STRGB
GNA1313146	BLOOD CULTURE	18-03-2005	2005	06-03-2005	MALE	NATALSPRUIT	GAUTENG	NATALSPRUIT HOSPITAL	WARD 2	EKURHULENI METRO	EKURHULENI SOUTH 2	<1	LOD	CULBA	MICROBIOLOGY : BLOOD CULTURE	CULT+	CULTURE: AEROBIC ORGANISMS	STRGB
GNA1441001	BLOOD CULTURE	25-03-2006	2006	21-03-2006	MALE	NATALSPRUIT	GAUTENG	NATALSPRUIT HOSPITAL	WARD 2	EKURHULENI METRO	EKURHULENI SOUTH 2	<1	EOD	CULBA	MICROBIOLOGY : BLOOD CULTURE	CULT+	CULTURE: AEROBIC ORGANISMS	STRGB
GNA1486667	BLOOD CULTURE	29-07-2006	2006	26-07-2006	FEMALE	NATALSPRUIT	GAUTENG	NATALSPRUIT HOSPITAL	WARD 2	EKURHULENI METRO	EKURHULENI SOUTH 2	<1	EOD	CULBA	MICROBIOLOGY : BLOOD CULTURE	CULT+	CULTURE: AEROBIC ORGANISMS	STRGB
GNA1593023	BLOOD CULTURE	19-06-2007	2007	15-06-2007	MALE	NATALSPRUIT	GAUTENG	NATALSPRUIT HOSPITAL	WARD 4	EKURHULENI METRO	EKURHULENI SOUTH 2	<1	EOD	CULBA	MICROBIOLOGY : BLOOD CULTURE	CUL+	CULTURE: AEROBIC ORGANISMS	STRGB
GNA1671417	BLOOD CULTURE	28-02-2008	2008	10-01-2008	FEMALE	NATALSPRUIT	GAUTENG	NATALSPRUIT HOSPITAL	WARD 14	EKURHULENI METRO	EKURHULENI SOUTH 2	<1	LOD	CULBA	MICROBIOLOGY : BLOOD CULTURE	CULT+	CULTURE: AEROBIC ORGANISMS	STRGB
GNA1652806	CEREBROSPINAL FLUID	30-12-2007	2007	27-12-2007	FEMALE	NATALSPRUIT	GAUTENG	NATALSPRUIT HOSPITAL	WARD 14	EKURHULENI METRO	EKURHULENI SOUTH 2	<1	EOD	CSF	CEREBROSPINAL FLUID	CSFGR	^BCULTURE RESULT:^B	STRGB
GNA1513898	BLOOD CULTURE	04-10-2006	2006	25-09-2006	MALE	NATALSPRUIT	GAUTENG	NATALSPRUIT HOSPITAL	WARD 14	EKURHULENI METRO	EKURHULENI SOUTH 2	<1	LOD	CULBA	MICROBIOLOGY : BLOOD CULTURE	CULT+	CULTURE: AEROBIC ORGANISMS	STRGB
GNA1480992	BLOOD CULTURE	13-07-2006	2006	12-07-2006	FEMALE	NATALSPRUIT	GAUTENG	NATALSPRUIT HOSPITAL	WARD 2	EKURHULENI METRO	EKURHULENI SOUTH 2	<1	EOD	CULBA	MICROBIOLOGY : BLOOD CULTURE	CULT+	CULTURE: AEROBIC ORGANISMS	STRGB
GNA1315118	BLOOD CULTURE	23-03-2005	2005	08-03-2005	FEMALE	NATALSPRUIT	GAUTENG	NATALSPRUIT HOSPITAL	WARD 14	EKURHULENI METRO	EKURHULENI SOUTH 2	<1	LOD	CULBA	MICROBIOLOGY : BLOOD CULTURE	CULT+	CULTURE: AEROBIC ORGANISMS	STRGB
GNA1479733	BLOOD CULTURE	10-07-2006	2006	09-05-2006	MALE	NATALSPRUIT	GAUTENG	NATALSPRUIT HOSPITAL	WARD 14	EKURHULENI METRO	EKURHULENI SOUTH 2	<1	LOD	CULBA	MICROBIOLOGY : BLOOD CULTURE	CULT+	CULTURE: AEROBIC ORGANISMS	STRGB
GNA1619649	BLOOD CULTURE	20-09-2007	2007	17-09-2007	FEMALE	NATALSPRUIT	GAUTENG	NATALSPRUIT HOSPITAL	WARD 2	EKURHULENI METRO	EKURHULENI SOUTH 2	<1	EOD	CULBA	MICROBIOLOGY : BLOOD CULTURE	CULT+	CULTURE: AEROBIC ORGANISMS	STRGB
GNA1543675	BLOOD CULTURE	18-12-2006	2006	28-11-2006	FEMALE	NATALSPRUIT	GAUTENG	NATALSPRUIT HOSPITAL	WARD 14	EKURHULENI METRO	EKURHULENI SOUTH 2	<1	LOD	CULBA	MICROBIOLOGY : BLOOD CULTURE	CULT+	CULTURE: AEROBIC ORGANISMS	STRGB
GNA1418219	BLOOD CULTURE	21-01-2006	2006	19-01-2006	MALE	NATALSPRUIT	GAUTENG	NATALSPRUIT HOSPITAL	WARD 2	EKURHULENI METRO	EKURHULENI SOUTH 2	<1	EOD	CULBA	MICROBIOLOGY : BLOOD CULTURE	CULT+	CULTURE: AEROBIC ORGANISMS	STRGB
GNA1673542	BLOOD CULTURE	05-03-2008	2008	01-01-2008	FEMALE	NATALSPRUIT	GAUTENG	NATALSPRUIT HOSPITAL	WARD 14	EKURHULENI METRO	EKURHULENI SOUTH 2	<1	LOD	CULBA	MICROBIOLOGY : BLOOD CULTURE	CULT+	CULTURE: AEROBIC ORGANISMS	STRGB
GNA1632797	BLOOD CULTURE	30-10-2007	2007	26-10-2007	MALE	NATALSPRUIT	GAUTENG	NATALSPRUIT HOSPITAL	WARD 2	EKURHULENI METRO	EKURHULENI SOUTH 2	<1	EOD	CULBA	MICROBIOLOGY : BLOOD CULTURE	CULT+	CULTURE: AEROBIC ORGANISMS	STRGB
GNA1674633	BLOOD CULTURE	07-03-2008	2008	03-03-2008	MALE	NATALSPRUIT	GAUTENG	NATALSPRUIT HOSPITAL	WARD 2	EKURHULENI METRO	EKURHULENI SOUTH 2	<1	EOD	CULBA	MICROBIOLOGY : BLOOD CULTURE	CULT+	CULTURE: AEROBIC ORGANISMS	STRGB
GNA1518092	BLOOD CULTURE	14-10-2006	2006	11-10-2006	MALE	NATALSPRUIT	GAUTENG	NATALSPRUIT HOSPITAL	WARD 2	EKURHULENI METRO	EKURHULENI SOUTH 2	<1	EOD	CULBA	MICROBIOLOGY : BLOOD CULTURE	CULT+	CULTURE: AEROBIC ORGANISMS	STRGB
GNA1526162	BLOOD CULTURE	02-11-2006	2006	30-10-2006	FEMALE	NATALSPRUIT	GAUTENG	NATALSPRUIT HOSPITAL	WARD 2	EKURHULENI METRO	EKURHULENI SOUTH 2	<1	EOD	CULBA	MICROBIOLOGY : BLOOD CULTURE	CULT+	CULTURE: AEROBIC ORGANISMS	STRGB
GNA1625068	BLOOD CULTURE	05-10-2007	2007	04-10-2007	MALE	NATALSPRUIT	GAUTENG	NATALSPRUIT HOSPITAL	WARD 2	EKURHULENI METRO	EKURHULENI SOUTH 2	<1	EOD	CULBA	MICROBIOLOGY : BLOOD CULTURE	CULT+	CULTURE: AEROBIC ORGANISMS	STRGB
GNA1595327	BLOOD CULTURE	02-07-2007	2007	28-06-2007	MALE	NATALSPRUIT	GAUTENG	NATALSPRUIT HOSPITAL	WARD 2	EKURHULENI METRO	EKURHULENI SOUTH 2	<1	EOD	CULBA	MICROBIOLOGY : BLOOD CULTURE	CULT+	CULTURE: AEROBIC ORGANISMS	STRGB
GNA1205580	BLOOD CULTURE	11-05-2004	2004	10-05-2004	FEMALE	NATALSPRUIT	GAUTENG	NATALSPRUIT HOSPITAL	WARD 2	EKURHULENI METRO	EKURHULENI SOUTH 2	<1	EOD	CULBA	MICROBIOLOGY : BLOOD CULTURE	CULT+	CULTURE: AEROBIC ORGANISMS	STRGB
GNA1577465	BLOOD CULTURE	18-04-2007	2007	30-03-2007	FEMALE	NATALSPRUIT	GAUTENG	NATALSPRUIT HOSPITAL	WARD 14	EKURHULENI METRO	EKURHULENI SOUTH 2	<1	LOD	CULBA	MICROBIOLOGY : BLOOD CULTURE	CULT+	CULTURE: AEROBIC ORGANISMS	STRGB
GNA1798148	BLOOD CULTURE	06-12-2008	2008	03-12-2008	UNKNOWN	NATALSPRUIT	GAUTENG	NATALSPRUIT HOSPITAL	WARD 2	EKURHULENI METRO	EKURHULENI SOUTH 2	<1	EOD	CULBA	MICROBIOLOGY : BLOOD CULTURE	CULT+	CULTURE: AEROBIC ORGANISMS	STRGB
GNA1781338	BLOOD CULTURE	06-11-2008	2008	04-11-2008	MALE	NATALSPRUIT	GAUTENG	NATALSPRUIT HOSPITAL	WARD 2	EKURHULENI METRO	EKURHULENI SOUTH 2	<1	EOD	CULBA	MICROBIOLOGY : BLOOD CULTURE	CULT+	CULTURE: AEROBIC ORGANISMS	STRGB
GNA1663651	BLOOD CULTURE	05-02-2008	2008	02-02-2008	FEMALE	NATALSPRUIT	GAUTENG	NATALSPRUIT HOSPITAL	WARD 2	EKURHULENI METRO	EKURHULENI SOUTH 2	<1	EOD	CULBA	MICROBIOLOGY : BLOOD CULTURE	CULT+	CULTURE: AEROBIC ORGANISMS	STRGB
GNA1449086	BLOOD CULTURE	16-04-2006	2006	01-04-2006	FEMALE	NATALSPRUIT	GAUTENG	NATALSPRUIT HOSPITAL	WARD 2	EKURHULENI METRO	EKURHULENI SOUTH 2	<1	LOD	CULBA	MICROBIOLOGY : BLOOD CULTURE	CUL+	CULTURE: AEROBIC ORGANISMS	STRGB
GNA1539831	BLOOD CULTURE	05-12-2006	2006	17-11-2006	MALE	NATALSPRUIT	GAUTENG	NATALSPRUIT HOSPITAL	WARD 2	EKURHULENI METRO	EKURHULENI SOUTH 2	<1	LOD	CULBA	MICROBIOLOGY : BLOOD CULTURE	CULT+	CULTURE: AEROBIC ORGANISMS	STRGB
GNA1364215	BLOOD CULTURE	13-08-2005	2005	10-08-2005	FEMALE	NATALSPRUIT	GAUTENG	NATALSPRUIT HOSPITAL	WARD 2	EKURHULENI METRO	EKURHULENI SOUTH 2	<1	EOD	CULBA	MICROBIOLOGY : BLOOD CULTURE	CULT+	CULTURE: AEROBIC ORGANISMS	STRGB
GNA1373224	BLOOD CULTURE	07-09-2005	2005	05-09-2005	FEMALE	NATALSPRUIT	GAUTENG	NATALSPRUIT HOSPITAL	WARD 2	EKURHULENI METRO	EKURHULENI SOUTH 2	<1	EOD	CULBA	MICROBIOLOGY : BLOOD CULTURE	CULT+	CULTURE: AEROBIC ORGANISMS	STRGB
GNA1689273	BLOOD CULTURE	23-04-2008	2008	21-04-2008	MALE	NATALSPRUIT	GAUTENG	NATALSPRUIT HOSPITAL	WARD 2	EKURHULENI METRO	EKURHULENI SOUTH 2	<1	EOD	CULBA	MICROBIOLOGY : BLOOD CULTURE	CULT+	CULTURE: AEROBIC ORGANISMS	STRGB
GNA1192033	BLOOD CULTURE	31-03-2004	2004	28-02-2004	MALE	NATALSPRUIT	GAUTENG	NATALSPRUIT HOSPITAL	WARD 14	EKURHULENI METRO	EKURHULENI SOUTH 2	<1	LOD	CULBA	MICROBIOLOGY : BLOOD CULTURE	CULT+	CULTURE: AEROBIC ORGANISMS	STRGB
GNA1699835	BLOOD CULTURE	29-05-2008	2008	26-04-2008	MALE	NATALSPRUIT	GAUTENG	NATALSPRUIT HOSPITAL	WARD 14	EKURHULENI METRO	EKURHULENI SOUTH 2	<1	LOD	CULBA	MICROBIOLOGY : BLOOD CULTURE	CULT+	CULTURE: AEROBIC ORGANISMS	STRGB
GNA1249751	BLOOD CULTURE	21-09-2004	2004	18-07-2004	FEMALE	NATALSPRUIT	GAUTENG	NATALSPRUIT HOSPITAL	WARD 14	EKURHULENI METRO	EKURHULENI SOUTH 2	<1	LOD	CULBA	MICROBIOLOGY : BLOOD CULTURE	CULT+	CULTURE: AEROBIC ORGANISMS	STRGB
GNA1607929	BLOOD CULTURE	14-08-2007	2007	12-08-2007	FEMALE	NATALSPRUIT	GAUTENG	NATALSPRUIT HOSPITAL	WARD 2	EKURHULENI METRO	EKURHULENI SOUTH 2	<1	EOD	CULBA	MICROBIOLOGY : BLOOD CULTURE	CULT+	CULTURE: AEROBIC ORGANISMS	STRGB
GNA1222092	BLOOD CULTURE	30-06-2004	2004	29-06-2004	FEMALE	NATALSPRUIT	GAUTENG	NATALSPRUIT HOSPITAL	WARD 2	EKURHULENI METRO	EKURHULENI SOUTH 2	<1	EOD	CULBA	MICROBIOLOGY : BLOOD CULTURE	CULT+	CULTURE: AEROBIC ORGANISMS	STRGB
GNA1519671	BLOOD CULTURE	17-10-2006	2006	28-07-2006	MALE	NATALSPRUIT	GAUTENG	NATALSPRUIT HOSPITAL	WARD 14	EKURHULENI METRO	EKURHULENI SOUTH 2	<1	LOD	CULBA	MICROBIOLOGY : BLOOD CULTURE	ORGSX	NOT AVAILABLE	STRGB
GNA1249514	BLOOD CULTURE	20-09-2004	2004	17-09-2004	MALE	NATALSPRUIT	GAUTENG	NATALSPRUIT HOSPITAL	WARD 2	EKURHULENI METRO	EKURHULENI SOUTH 2	<1	EOD	CULBA	MICROBIOLOGY : BLOOD CULTURE	CULT+	CULTURE: AEROBIC ORGANISMS	STRGB
GNA1214318	BLOOD CULTURE	09-06-2004	2004	07-06-2004	MALE	NATALSPRUIT	GAUTENG	NATALSPRUIT HOSPITAL	WARD 2	EKURHULENI METRO	EKURHULENI SOUTH 2	<1	EOD	CULBA	MICROBIOLOGY : BLOOD CULTURE	CULT+	CULTURE: AEROBIC ORGANISMS	STRGB
GNA1765330	BLOOD CULTURE	08-10-2008	2008	07-10-2008	MALE	NATALSPRUIT	GAUTENG	NATALSPRUIT HOSPITAL	WARD 2	EKURHULENI METRO	EKURHULENI SOUTH 2	<1	EOD	CULBA	MICROBIOLOGY : BLOOD CULTURE	CULT+	CULTURE: AEROBIC ORGANISMS	STRGB
GNA1588466	BLOOD CULTURE	26-05-2007	2007	23-05-2007	MALE	NATALSPRUIT	GAUTENG	NATALSPRUIT HOSPITAL	WARD 2	EKURHULENI METRO	EKURHULENI SOUTH 2	<1	EOD	CULBA	MICROBIOLOGY : BLOOD CULTURE	CULT+	CULTURE: AEROBIC ORGANISMS	STRGB
GNA1272449	BLOOD CULTURE	24-11-2004	2004	20-11-2004	M	NATALSPRUIT LABORATORY	GAUTENG	NATALSPRUIT HOSPITAL	WARD 2	EKURHULENI METRO	EKURHULENI SOUTH 2	<1	EOD	CULBC	MICROBIOLOGY : BLOOD CULTURE	CULT+	CULTURE: AEROBIC ORGANISMS	STRGB
GNA1296158	BLOOD CULTURE	03-02-2005	2005	17-01-2005	M	NATALSPRUIT LABORATORY	GAUTENG	NATALSPRUIT HOSPITAL	WARD 14	EKURHULENI METRO	EKURHULENI SOUTH 2	<1	LOD	CULBC	MICROBIOLOGY : BLOOD CULTURE	ORGSX	NOT AVAILABLE	STRGB
GNA1327801	BLOOD CULTURE	30-04-2005	2005	26-04-2005	F	NATALSPRUIT LABORATORY	GAUTENG	NATALSPRUIT HOSPITAL	WARD 2	EKURHULENI METRO	EKURHULENI SOUTH 2	<1	EOD	CULBC	MICROBIOLOGY : BLOOD CULTURE	CULT+	CULTURE: AEROBIC ORGANISMS	STRGB
GNA1549614	BLOOD CULTURE	13-01-2007	2007	11-01-2007	M	NATALSPRUIT LABORATORY	GAUTENG	NATALSPRUIT HOSPITAL	WARD 2	EKURHULENI METRO	EKURHULENI SOUTH 2	<1	EOD	CULBC	MICROBIOLOGY : BLOOD CULTURE	CULT+	CULTURE: AEROBIC ORGANISMS	STRGB
GNA1383715	CEREBROSPINAL FLUID	04-10-2005	2005	04-09-2005	M	NATALSPRUIT LABORATORY	GAUTENG	NATALSPRUIT HOSPITAL	WARD 14	EKURHULENI METRO	EKURHULENI SOUTH 2	<1	LOD	CSF	CEREBROSPINAL FLUID	CSFGR	^BCULTURE RESULT:^B	STRGB
GNA1186636	BLOOD CULTURE	12-03-2004	2004	10-03-2004	M	NATALSPRUIT LABORATORY	GAUTENG	NATALSPRUIT HOSPITAL	WARD 2	EKURHULENI METRO	EKURHULENI SOUTH 2	<1	EOD	CULBC	MICROBIOLOGY : BLOOD CULTURE	CULT+	CULTURE: AEROBIC ORGANISMS	STRGB
GNA1327361	BLOOD CULTURE	29-04-2005	2005	26-04-2005	M	NATALSPRUIT LABORATORY	GAUTENG	NATALSPRUIT HOSPITAL	WARD 2	EKURHULENI METRO	EKURHULENI SOUTH 2	<1	EOD	CULBC	MICROBIOLOGY : BLOOD CULTURE	CULT+	CULTURE: AEROBIC ORGANISMS	STRGB
GNA1318085	BLOOD CULTURE	04-04-2005	2005	09-02-2005	M	NATALSPRUIT LABORATORY	GAUTENG	NATALSPRUIT HOSPITAL	WARD 14	EKURHULENI METRO	EKURHULENI SOUTH 2	<1	LOD	CULBC	MICROBIOLOGY : BLOOD CULTURE	CULT+	CULTURE: AEROBIC ORGANISMS	STRGB
GNA1327590	BLOOD CULTURE	26-04-2005	2005	25-04-2005	M	NATALSPRUIT LABORATORY	GAUTENG	NATALSPRUIT HOSPITAL	WARD 2	EKURHULENI METRO	EKURHULENI SOUTH 2	<1	EOD	CULBC	MICROBIOLOGY : BLOOD CULTURE	CULT+	CULTURE: AEROBIC ORGANISMS	STRGB
GNA1740852	BLOOD CULTURE	25-08-2008	2008	21-08-2008	M	NATALSPRUIT LABORATORY	GAUTENG	NATALSPRUIT HOSPITAL	WARD 2	EKURHULENI METRO	EKURHULENI SOUTH 2	<1	EOD	CULBC	MICROBIOLOGY : BLOOD CULTURE	CULT+	CULTURE: AEROBIC ORGANISMS	STRGB
GNA1734929	BLOOD CULTURE	15-08-2008	2008	13-08-2008	F	NATALSPRUIT LABORATORY	GAUTENG	NATALSPRUIT HOSPITAL	WARD 2	EKURHULENI METRO	EKURHULENI SOUTH 2	<1	EOD	CULBC	MICROBIOLOGY : BLOOD CULTURE	CULT+	CULTURE: AEROBIC ORGANISMS	STRGB
GNA1555392	CEREBROSPINAL FLUID	31-01-2007	2007	17-01-2007		NATALSPRUIT LABORATORY	GAUTENG	NATALSPRUIT HOSPITAL	WARD 14	EKURHULENI METRO	EKURHULENI SOUTH 2	<1	LOD	CSF	CEREBROSPINAL FLUID	CSFGR	^BCULTURE RESULT:^B	STRGB
GNA1224143	BLOOD CULTURE	07-07-2004	2004	05-07-2004	M	NATALSPRUIT LABORATORY	GAUTENG	NATALSPRUIT HOSPITAL	WARD 2	EKURHULENI METRO	EKURHULENI SOUTH 2	<1	EOD	CULBC	MICROBIOLOGY : BLOOD CULTURE	CULT+	CULTURE: AEROBIC ORGANISMS	STRGB
GNA1270711	BLOOD CULTURE	19-11-2004	2004	16-11-2004	F	NATALSPRUIT LABORATORY	GAUTENG	NATALSPRUIT HOSPITAL	WARD 2	EKURHULENI METRO	EKURHULENI SOUTH 2	<1	EOD	CULBC	MICROBIOLOGY : BLOOD CULTURE	CULT+	CULTURE: AEROBIC ORGANISMS	STRGB
MBA0284618	BLOOD CULTURE	23-06-2006	2006	19-06-2006	MALE	NELSPRUIT	MPUMALANGA	BARBERTON HOSPITAL	POST NATAL WARD	EHLANZENI	UMJINDI	<1	EOD	CULBA	MICROBIOLOGY : BLOOD CULTURE	CULT+	CULTURE: AEROBIC ORGANISMS	STRGB
NMP0121671	BLOOD CULTURE	13-03-2007	2007	28-02-2007	FEMALE	NELSPRUIT	MPUMALANGA	MAPULANENG HOSPITAL	PAEDIATRIC WARD A	EHLANZENI	BUSHBUCKRIDGE	<1	LOD	CULBA	MICROBIOLOGY : BLOOD CULTURE	CULT+	CULTURE: AEROBIC ORGANISMS	STRGB
MNE1814339	BLOOD CULTURE	06-12-2007	2007	25-11-2007	MALE	NELSPRUIT	MPUMALANGA	ROB FERREIRA HOSPITAL	WARD 8	EHLANZENI	MBOMBELA	<1	LOD	CULBA	MICROBIOLOGY : BLOOD CULTURE	CULT+	CULTURE: AEROBIC ORGANISMS	STRGB
MNE1069922	CEREBROSPINAL FLUID	08-02-2005	2005	21-12-2004	UNKNOWN	NELSPRUIT	MPUMALANGA	ROB FERREIRA HOSPITAL	WARD 8	EHLANZENI	MBOMBELA	<1	LOD	CSF	CEREBROSPINAL FLUID	CSFGR	^BCULTURE RESULT:^B	STRGB
MTH0663889	BLOOD CULTURE	19-06-2008	2008	11-06-2008	FEMALE	NELSPRUIT	MPUMALANGA	THEMBA HOSPITAL	CHILDREN'S WARD II	EHLANZENI	MBOMBELA	<1	LOD	CULBA	MICROBIOLOGY : BLOOD CULTURE	CULT+	CULTURE: AEROBIC ORGANISMS	STRGB
MTH0441718	BLOOD CULTURE	11-05-2005	2005	06-04-2005	FEMALE	NELSPRUIT	MPUMALANGA	THEMBA HOSPITAL	CHILDREN'S WARD II	EHLANZENI	MBOMBELA	<1	LOD	CULBA	MICROBIOLOGY : BLOOD CULTURE	CULT+	CULTURE: AEROBIC ORGANISMS	STRGB
MTH0470139	BLOOD CULTURE	25-10-2005	2005	08-10-2005	F	NELSPRUIT LABORATORY	MPUMALANGA	THEMBA HOSPITAL	CHILDREN'S WARD II	EHLANZENI	MBOMBELA	<1	LOD	CULBC	MICROBIOLOGY : BLOOD CULTURE	CUL+	CULTURE: AEROBIC ORGANISMS	STRGB
TJG2462248	CEREBROSPINAL FLUID	24-07-2006	2006	04-07-2006	MALE	NJH ROUTINE	GAUTENG	CHARLOTTE MAXEKE HOSPITAL	WARD 161	CITY OF JOHANNESBURG METRO	JOHANNESBURG F	<1	LOD	CSF	CEREBROSPINAL FLUID	CSFGR	^BCULTURE RESULT:^B	STRAG
TJG3978931	BLOOD CULTURE	2008-06-03	2008	2008-04-26	M	NJH ROUTINE	GAUTENG	CHARLOTTE MAXEKE HOSPITAL	277	CITY OF JOHANNESBURG METRO	JOHANNESBURG F	<1	LOD
TJG0656845	CEREBROSPINAL FLUID	17-06-2004	2004	08-06-2004	MALE	NJH ROUTINE	GAUTENG	CHARLOTTE MAXEKE HOSPITAL	WARD 161	CITY OF JOHANNESBURG METRO	JOHANNESBURG F	<1	LOD	CSF	CEREBROSPINAL FLUID	CSFGR	^BCULTURE RESULT:^B	STRGB
TJG2897577	CEREBROSPINAL FLUID	03-02-2007	2007	19-01-2007	FEMALE	NJH ROUTINE	GAUTENG	CHARLOTTE MAXEKE HOSPITAL	AREA 161 PAEDIATRIC CASUALTY	CITY OF JOHANNESBURG METRO	JOHANNESBURG F	<1	LOD	CULBA	MICROBIOLOGY : BLOOD CULTURE	ORG	ORGANISM/S ISOLATED	STRAG
TJG1060432	BLOOD CULTURE	11-12-2004	2004	09-12-2004	MALE	NJH ROUTINE	GAUTENG	CHARLOTTE MAXEKE HOSPITAL	WARD 166	CITY OF JOHANNESBURG METRO	JOHANNESBURG F	<1	EOD	CULBA	MICROBIOLOGY : BLOOD CULTURE	ORG	ORGANISM/S ISOLATED	STRAG
TJG2558176	BLOOD CULTURE	05-09-2006	2006	18-08-2006	FEMALE	NJH ROUTINE	GAUTENG	CHARLOTTE MAXEKE HOSPITAL	WARD 275	CITY OF JOHANNESBURG METRO	JOHANNESBURG F	<1	LOD	CULBA	MICROBIOLOGY : BLOOD CULTURE	ORG	ORGANISM/S ISOLATED	STRAG
TJG3617567	BLOOD CULTURE	01-01-2008	2008	31-12-2007	FEMALE	NJH ROUTINE	GAUTENG	CHARLOTTE MAXEKE HOSPITAL	WARD 166	CITY OF JOHANNESBURG METRO	JOHANNESBURG F	<1	EOD	CULBA	MICROBIOLOGY : BLOOD CULTURE	ORG	ORGANISM/S ISOLATED	STRAG
TJG0870188	CEREBROSPINAL FLUID	20-09-2004	2004	02-09-2004	FEMALE	NJH ROUTINE	GAUTENG	CHARLOTTE MAXEKE HOSPITAL	WARD 161	CITY OF JOHANNESBURG METRO	JOHANNESBURG F	<1	LOD	CSF	CEREBROSPINAL FLUID	CSFGR	^BCULTURE RESULT:^B	STRAG
TJG4156449	BLOOD CULTURE	16/08/2008	2008	2008-08-16	M	NJH ROUTINE	GAUTENG	CHARLOTTE MAXEKE HOSPITAL	161	CITY OF JOHANNESBURG METRO	JOHANNESBURG F	<1	EOD
TJG1078147	BLOOD CULTURE	21-12-2004	2004	12-12-2004	MALE	NJH ROUTINE	GAUTENG	CHARLOTTE MAXEKE HOSPITAL	WARD 161	CITY OF JOHANNESBURG METRO	JOHANNESBURG F	<1	LOD	CULBA	MICROBIOLOGY : BLOOD CULTURE	ORG	ORGANISM/S ISOLATED	STRAG
TJG3889614	CEREBROSPINAL FLUID	23-04-2008	2008	21-04-2008	MALE	NJH ROUTINE	GAUTENG	CHARLOTTE MAXEKE HOSPITAL	WARD 161	CITY OF JOHANNESBURG METRO	JOHANNESBURG F	<1	EOD	CSF	CEREBROSPINAL FLUID	CSFGR	^BCULTURE RESULT:^B	STRGB
TJG2393669	CEREBROSPINAL FLUID	25-06-2006	2006	16-06-2006	MALE	NJH ROUTINE	GAUTENG	CHARLOTTE MAXEKE HOSPITAL	WARD 287	CITY OF JOHANNESBURG METRO	JOHANNESBURG F	<1	LOD	CSF	CEREBROSPINAL FLUID	CSFGR	^BCULTURE RESULT:^B	STRAG
TJG3214980	CEREBROSPINAL FLUID	02-07-2007	2007	30-06-2007	FEMALE	NJH ROUTINE	GAUTENG	CHARLOTTE MAXEKE HOSPITAL	WARD 161	CITY OF JOHANNESBURG METRO	JOHANNESBURG F	<1	EOD	CULBA	MICROBIOLOGY : BLOOD CULTURE	ORG	ORGANISM/S ISOLATED	STRAG
TJG2782924	BLOOD CULTURE	08-12-2006	2006	07-12-2006	MALE	NJH ROUTINE	GAUTENG	CHARLOTTE MAXEKE HOSPITAL	WARD 166	CITY OF JOHANNESBURG METRO	JOHANNESBURG F	<1	EOD	CULBA	MICROBIOLOGY : BLOOD CULTURE	ORG	ORGANISM/S ISOLATED	STRAG
TJG3613314	BLOOD CULTURE	28-12-2007	2007	27-12-2007	FEMALE	NJH ROUTINE	GAUTENG	CHARLOTTE MAXEKE HOSPITAL	WARD 177	CITY OF JOHANNESBURG METRO	JOHANNESBURG F	<1	EOD	CULBA	MICROBIOLOGY : BLOOD CULTURE	ORG	ORGANISM/S ISOLATED	STRAG
TJG2559244	BLOOD CULTURE	06-09-2006	2006	05-07-2006	MALE	NJH ROUTINE	GAUTENG	CHARLOTTE MAXEKE HOSPITAL	WARD 166	CITY OF JOHANNESBURG METRO	JOHANNESBURG F	<1	LOD	CULBA	MICROBIOLOGY : BLOOD CULTURE	ORGSX	NOT AVAILABLE	STRAG
TJG3453307	BLOOD CULTURE	16-10-2007	2007	15-10-2007	FEMALE	NJH ROUTINE	GAUTENG	CHARLOTTE MAXEKE HOSPITAL	WARD 177	CITY OF JOHANNESBURG METRO	JOHANNESBURG F	<1	EOD	CULBA	MICROBIOLOGY : BLOOD CULTURE	ORG	ORGANISM/S ISOLATED	STRGB
TJG3934893	CEREBROSPINAL FLUID	15-05-2008	2008	01-05-2008	FEMALE	NJH ROUTINE	GAUTENG	CHARLOTTE MAXEKE HOSPITAL	WARD 161	CITY OF JOHANNESBURG METRO	JOHANNESBURG F	<1	LOD	CSF	CEREBROSPINAL FLUID	CSFGR	^BCULTURE RESULT:^B	STRGB
TJG2499500	BLOOD CULTURE	11-08-2006	2006	10-08-2006	FEMALE	NJH ROUTINE	GAUTENG	CHARLOTTE MAXEKE HOSPITAL	WARD 166	CITY OF JOHANNESBURG METRO	JOHANNESBURG F	<1	EOD	CULBA	MICROBIOLOGY : BLOOD CULTURE	ORG	ORGANISM/S ISOLATED	STRGB
TJG4241415	BLOOD CULTURE	18/09/2008	2008	2008-09-14	M	NJH ROUTINE	GAUTENG	CHARLOTTE MAXEKE HOSPITAL	161	CITY OF JOHANNESBURG METRO	JOHANNESBURG F	<1	EOD
TJG0867305	BLOOD CULTURE	20-09-2004	2004	05-09-2004	FEMALE	NJH ROUTINE	GAUTENG	CHARLOTTE MAXEKE HOSPITAL	WARD 161	CITY OF JOHANNESBURG METRO	JOHANNESBURG F	<1	LOD	CULBA	MICROBIOLOGY : BLOOD CULTURE	ORG	ORGANISM/S ISOLATED	STRAG
TJG0751186	BLOOD CULTURE	29-07-2004	2004	28-07-2004	MALE	NJH ROUTINE	GAUTENG	CHARLOTTE MAXEKE HOSPITAL	WARD 166	CITY OF JOHANNESBURG METRO	JOHANNESBURG F	<1	EOD	CULBA	MICROBIOLOGY : BLOOD CULTURE	ORG	ORGANISM/S ISOLATED	STRGB
TJG2901040	BLOOD CULTURE	06-02-2007	2007	08-01-2007	FEMALE	NJH ROUTINE	GAUTENG	CHARLOTTE MAXEKE HOSPITAL	WARD 161	CITY OF JOHANNESBURG METRO	JOHANNESBURG F	<1	LOD	CULBA	MICROBIOLOGY : BLOOD CULTURE	ORG	ORGANISM/S ISOLATED	STRAG
TJG2433890	CEREBROSPINAL FLUID	12-07-2006	2006	03-07-2006	MALE	NJH ROUTINE	GAUTENG	CHARLOTTE MAXEKE HOSPITAL	WARD 161	CITY OF JOHANNESBURG METRO	JOHANNESBURG F	<1	LOD	CSF	CEREBROSPINAL FLUID	CSFGR	^BCULTURE RESULT:^B	STRAG
TJG2789693	BLOOD CULTURE	12-12-2006	2006	11-12-2006	MALE	NJH ROUTINE	GAUTENG	CHARLOTTE MAXEKE HOSPITAL	WARD 161	CITY OF JOHANNESBURG METRO	JOHANNESBURG F	<1	EOD	CULBA	MICROBIOLOGY : BLOOD CULTURE	ORG	ORGANISM/S ISOLATED	STRAG
TJG2375316	BLOOD CULTURE	19-06-2006	2006	06-06-2006	MALE	NJH ROUTINE	GAUTENG	CHARLOTTE MAXEKE HOSPITAL	WARD 161	CITY OF JOHANNESBURG METRO	JOHANNESBURG F	<1	LOD	CULBA	MICROBIOLOGY : BLOOD CULTURE	ORG	ORGANISM/S ISOLATED	STRAG
TJG3262496	BLOOD CULTURE	22-07-2007	2007	06-07-2007	MALE	NJH ROUTINE	GAUTENG	CHARLOTTE MAXEKE HOSPITAL	WARD 161	CITY OF JOHANNESBURG METRO	JOHANNESBURG F	<1	LOD	CULBA	MICROBIOLOGY : BLOOD CULTURE	ORG	ORGANISM/S ISOLATED	STRAG
TJG2054839	BLOOD CULTURE	05-02-2006	2006	04-02-2006	MALE	NJH ROUTINE	GAUTENG	CHARLOTTE MAXEKE HOSPITAL	WARD 166	CITY OF JOHANNESBURG METRO	JOHANNESBURG F	<1	EOD	CULBA	MICROBIOLOGY : BLOOD CULTURE	ORG	ORGANISM/S ISOLATED	STRAG
TJG3049555	BLOOD CULTURE	11-04-2007	2007	19-03-2007	FEMALE	NJH ROUTINE	GAUTENG	CHARLOTTE MAXEKE HOSPITAL	WARD 161	CITY OF JOHANNESBURG METRO	JOHANNESBURG F	<1	LOD	CULBA	MICROBIOLOGY : BLOOD CULTURE	ORG	ORGANISM/S ISOLATED	STRAG
TJG3624533	BLOOD CULTURE	2008-01-05	2008	2007-12-19	M	NJH ROUTINE	GAUTENG	CHARLOTTE MAXEKE HOSPITAL	161	CITY OF JOHANNESBURG METRO	JOHANNESBURG F	<1	LOD
TJG4480940	BLOOD CULTURE	26-12-2008	2008	23-12-2008	FEMALE	NJH ROUTINE	GAUTENG	CHARLOTTE MAXEKE HOSPITAL	WARD 177	CITY OF JOHANNESBURG METRO	JOHANNESBURG F	<1	EOD	CULBA	MICROBIOLOGY : BLOOD CULTURE	ORG	ORGANISM/S ISOLATED	STRAG
TJG4098635	BLOOD CULTURE	23/07/2008	2008	2008-06-20	M	NJH ROUTINE	GAUTENG	CHARLOTTE MAXEKE HOSPITAL	177	CITY OF JOHANNESBURG METRO	JOHANNESBURG F	<1	LOD
TJG2073356	BLOOD CULTURE	13-02-2006	2006	12-02-2006	MALE	NJH ROUTINE	GAUTENG	CHARLOTTE MAXEKE HOSPITAL	WARD 166	CITY OF JOHANNESBURG METRO	JOHANNESBURG F	<1	EOD	CULBA	MICROBIOLOGY : BLOOD CULTURE	ORG	ORGANISM/S ISOLATED	STRGB
TJG2498257	BLOOD CULTURE	10-08-2006	2006	08-08-2006	MALE	NJH ROUTINE	GAUTENG	CHARLOTTE MAXEKE HOSPITAL	WARD 166	CITY OF JOHANNESBURG METRO	JOHANNESBURG F	<1	EOD	CULBA	MICROBIOLOGY : BLOOD CULTURE	ORG	ORGANISM/S ISOLATED	STRAG
TJG3277251	BLOOD CULTURE	28-07-2007	2007	23-05-2007	MALE	NJH ROUTINE	GAUTENG	CHARLOTTE MAXEKE HOSPITAL	WARD 260	CITY OF JOHANNESBURG METRO	JOHANNESBURG F	<1	LOD	CULBA	MICROBIOLOGY : BLOOD CULTURE	ORG	ORGANISM/S ISOLATED	STRGB
TJG3301296	BLOOD CULTURE	09-08-2007	2007	29-07-2007	FEMALE	NJH ROUTINE	GAUTENG	CHARLOTTE MAXEKE HOSPITAL	WARD 177	CITY OF JOHANNESBURG METRO	JOHANNESBURG F	<1	LOD	CULBA	MICROBIOLOGY : BLOOD CULTURE	ORG	ORGANISM/S ISOLATED	STRGB
TJG3736210	BLOOD CULTURE	19/02/2008	2008	2008-02-07	F	NJH ROUTINE	GAUTENG	CHARLOTTE MAXEKE HOSPITAL	165	CITY OF JOHANNESBURG METRO	JOHANNESBURG F	<1	LOD
TJG1086885	BLOOD CULTURE	27-12-2004	2004	15-12-2004	FEMALE	NJH ROUTINE	GAUTENG	CHARLOTTE MAXEKE HOSPITAL	WARD 161	CITY OF JOHANNESBURG METRO	JOHANNESBURG F	<1	LOD	CULBA	MICROBIOLOGY : BLOOD CULTURE	ORG	ORGANISM/S ISOLATED	STRAG
TJG2232730	BLOOD CULTURE	20-04-2006	2006	19-04-2006	FEMALE	NJH ROUTINE	GAUTENG	CHARLOTTE MAXEKE HOSPITAL	WARD 166	CITY OF JOHANNESBURG METRO	JOHANNESBURG F	<1	EOD	CULBA	MICROBIOLOGY : BLOOD CULTURE	ORG	ORGANISM/S ISOLATED	STRGB
TJG2410229	BLOOD CULTURE	03-07-2006	2006	07-06-2006	MALE	NJH ROUTINE	GAUTENG	CHARLOTTE MAXEKE HOSPITAL	WARD 165	CITY OF JOHANNESBURG METRO	JOHANNESBURG F	<1	LOD	CULBA	MICROBIOLOGY : BLOOD CULTURE	ORG	ORGANISM/S ISOLATED	STRAG
TJG2999494	BLOOD CULTURE	21-03-2007	2007	17-03-2007	MALE	NJH ROUTINE	GAUTENG	CHARLOTTE MAXEKE HOSPITAL	WARD 177	CITY OF JOHANNESBURG METRO	JOHANNESBURG F	<1	EOD	CULBA	MICROBIOLOGY : BLOOD CULTURE	ORG	ORGANISM/S ISOLATED	STRAG
TJG4467985	BLOOD CULTURE	18-12-2008	2008	30-11-2008	MALE	NJH ROUTINE	GAUTENG	CHARLOTTE MAXEKE HOSPITAL	WARD 161	CITY OF JOHANNESBURG METRO	JOHANNESBURG F	<1	LOD	CULBA	MICROBIOLOGY : BLOOD CULTURE	ORG	ORGANISM/S ISOLATED	STRAG
TJG3031547	BLOOD CULTURE	03-04-2007	2007	02-04-2007	FEMALE	NJH ROUTINE	GAUTENG	CHARLOTTE MAXEKE HOSPITAL	WARD 166	CITY OF JOHANNESBURG METRO	JOHANNESBURG F	<1	EOD	CULBA	MICROBIOLOGY : BLOOD CULTURE	ORG	ORGANISM/S ISOLATED	STRAG
TJG0491209	CEREBROSPINAL FLUID	31-03-2004	2004	26-03-2004	MALE	NJH ROUTINE	GAUTENG	CHARLOTTE MAXEKE HOSPITAL	WARD 161	CITY OF JOHANNESBURG METRO	JOHANNESBURG F	<1	EOD	CSF	CEREBROSPINAL FLUID	CSFGR	^BCULTURE RESULT:^B	STRGB
TJG3903392	BLOOD CULTURE	02-05-2008	2008	30-04-2008	FEMALE	NJH ROUTINE	GAUTENG	CHARLOTTE MAXEKE HOSPITAL	WARD 166	CITY OF JOHANNESBURG METRO	JOHANNESBURG F	<1	EOD	CULBA	MICROBIOLOGY : BLOOD CULTURE	ORG	ORGANISM/S ISOLATED	STRAG
TJG0828432	BLOOD CULTURE	03-09-2004	2004	01-09-2004	FEMALE	NJH ROUTINE	GAUTENG	CHARLOTTE MAXEKE HOSPITAL	WARD 166	CITY OF JOHANNESBURG METRO	JOHANNESBURG F	<1	EOD	CULBA	MICROBIOLOGY : BLOOD CULTURE	ORGSX	NOT AVAILABLE	STRAG
TJG0920528	BLOOD CULTURE	13-10-2004	2004	24-09-2004	FEMALE	NJH ROUTINE	GAUTENG	CHARLOTTE MAXEKE HOSPITAL	WARD 161	CITY OF JOHANNESBURG METRO	JOHANNESBURG F	<1	LOD	CULBA	MICROBIOLOGY : BLOOD CULTURE	ORG	ORGANISM/S ISOLATED	STRAG
TJG2914237	BLOOD CULTURE	10-02-2007	2007	09-02-2007	MALE	NJH ROUTINE	GAUTENG	CHARLOTTE MAXEKE HOSPITAL	WARD 165	CITY OF JOHANNESBURG METRO	JOHANNESBURG F	<1	EOD	CULBA	MICROBIOLOGY : BLOOD CULTURE	ORG	ORGANISM/S ISOLATED	STRAG
TJG4164185	BLOOD CULTURE	19/08/2008	2008	2008-08-10	M	NJH ROUTINE	GAUTENG	CHARLOTTE MAXEKE HOSPITAL	287	CITY OF JOHANNESBURG METRO	JOHANNESBURG F	<1	LOD
TJG1508960	CEREBROSPINAL FLUID	23-06-2005	2005	24-05-2005	F	NJH ROUTINE	GAUTENG	CHARLOTTE MAXEKE HOSPITAL	287	CITY OF JOHANNESBURG METRO	JOHANNESBURG F	<1	LOD
TJG3319892	BLOOD CULTURE	18-08-2007	2007	17-07-2007	MALE	NJH ROUTINE	GAUTENG	CHARLOTTE MAXEKE HOSPITAL	WARD 161	CITY OF JOHANNESBURG METRO	JOHANNESBURG F	<1	LOD	CULBA	MICROBIOLOGY : BLOOD CULTURE	ORG	ORGANISM/S ISOLATED	STRGB
TJG4139374	BLOOD CULTURE	2008-08-10	2008	2008-07-06	F	NJH ROUTINE	GAUTENG	CHARLOTTE MAXEKE HOSPITAL	161	CITY OF JOHANNESBURG METRO	JOHANNESBURG F	<1	LOD	CULBA	MICROBIOLOGY : BLOOD CULTURE
TJG1970531	CEREBROSPINAL FLUID	28-12-2005	2005	21-12-2005	M	NJH ROUTINE	GAUTENG	CHARLOTTE MAXEKE HOSPITAL	161	CITY OF JOHANNESBURG METRO	JOHANNESBURG F	<1	LOD
TJG2863649	CEREBROSPINAL FLUID	21-01-2007	2007	07-01-2007	MALE	NJH ROUTINE	GAUTENG	CHARLOTTE MAXEKE HOSPITAL	WARD 161	CITY OF JOHANNESBURG METRO	JOHANNESBURG F	<1	LOD	CULBA	MICROBIOLOGY : BLOOD CULTURE	ORG	ORGANISM/S ISOLATED	STRAG
TJG3247049	BLOOD CULTURE	17-07-2007	2007	09-07-2007	FEMALE	NJH ROUTINE	GAUTENG	CHARLOTTE MAXEKE HOSPITAL	WARD 161	CITY OF JOHANNESBURG METRO	JOHANNESBURG F	<1	LOD	CULBA	MICROBIOLOGY : BLOOD CULTURE	ORG	ORGANISM/S ISOLATED	STRAG
TJG2256938	BLOOD CULTURE	02-05-2006	2006	01-05-2006	FEMALE	NJH ROUTINE	GAUTENG	CHARLOTTE MAXEKE HOSPITAL	WARD 166	CITY OF JOHANNESBURG METRO	JOHANNESBURG F	<1	EOD	CULBA	MICROBIOLOGY : BLOOD CULTURE	ORG	ORGANISM/S ISOLATED	STRAG
TJG3417432	BLOOD CULTURE	29-09-2007	2007	29-09-2007	MALE	NJH ROUTINE	GAUTENG	CHARLOTTE MAXEKE HOSPITAL	WARD 166	CITY OF JOHANNESBURG METRO	JOHANNESBURG F	<1	EOD	CULBA	MICROBIOLOGY : BLOOD CULTURE	ORG	ORGANISM/S ISOLATED	STRAG
TJG2278813	BLOOD CULTURE	11-05-2006	2006	12-03-2006	FEMALE	NJH ROUTINE	GAUTENG	CHARLOTTE MAXEKE HOSPITAL	WARD 177	CITY OF JOHANNESBURG METRO	JOHANNESBURG F	<1	LOD	CULBA	MICROBIOLOGY : BLOOD CULTURE	ORG	ORGANISM/S ISOLATED	STRAG
TJG4263074	BLOOD CULTURE	28/09/2008	2008	2008-09-28	F	NJH ROUTINE	GAUTENG	CHARLOTTE MAXEKE HOSPITAL	166	CITY OF JOHANNESBURG METRO	JOHANNESBURG F	<1	EOD
TJG4484117	BLOOD CULTURE	30-12-2008	2008	16-12-2008	FEMALE	NJH ROUTINE	GAUTENG	CHARLOTTE MAXEKE HOSPITAL	WARD 161	CITY OF JOHANNESBURG METRO	JOHANNESBURG F	<1	LOD	CULBA	MICROBIOLOGY : BLOOD CULTURE	ORG	ORGANISM/S ISOLATED	STRAG
TJG0326436	BLOOD CULTURE	15-01-2004	2004	13-01-2004	MALE	NJH ROUTINE	GAUTENG	CHARLOTTE MAXEKE HOSPITAL	WARD 166	CITY OF JOHANNESBURG METRO	JOHANNESBURG F	<1	EOD	CULBA	MICROBIOLOGY : BLOOD CULTURE	ORG	ORGANISM/S ISOLATED	STRAG
TJG2372039	BLOOD CULTURE	16-06-2006	2006	15-06-2006	FEMALE	NJH ROUTINE	GAUTENG	CHARLOTTE MAXEKE HOSPITAL	WARD 166	CITY OF JOHANNESBURG METRO	JOHANNESBURG F	<1	EOD	CULBA	MICROBIOLOGY : BLOOD CULTURE	ORG	ORGANISM/S ISOLATED	STRAG
TJG0398049	BLOOD CULTURE	17-02-2004	2004	31-01-2004	FEMALE	NJH ROUTINE	GAUTENG	CHARLOTTE MAXEKE HOSPITAL	WARD 166	CITY OF JOHANNESBURG METRO	JOHANNESBURG F	<1	LOD	CULBA	MICROBIOLOGY : BLOOD CULTURE	ORG	ORGANISM/S ISOLATED	STRAG
TJG2508361	BLOOD CULTURE	15-08-2006	2006	01-08-2006	MALE	NJH ROUTINE	GAUTENG	CHARLOTTE MAXEKE HOSPITAL	AREA 161 PAEDIATRIC CASUALTY	CITY OF JOHANNESBURG METRO	JOHANNESBURG F	<1	LOD	CULBA	MICROBIOLOGY : BLOOD CULTURE	ORG	ORGANISM/S ISOLATED	STRAG
TJG2099555	BLOOD CULTURE	23-02-2006	2006	22-02-2006	MALE	NJH ROUTINE	GAUTENG	CHARLOTTE MAXEKE HOSPITAL	WARD 166	CITY OF JOHANNESBURG METRO	JOHANNESBURG F	<1	EOD	CULBA	MICROBIOLOGY : BLOOD CULTURE	ORG	ORGANISM/S ISOLATED	STRAG
TJG3001116	BLOOD CULTURE	19-03-2007	2007	19-03-2007	FEMALE	NJH ROUTINE	GAUTENG	CHARLOTTE MAXEKE HOSPITAL	WARD 166	CITY OF JOHANNESBURG METRO	JOHANNESBURG F	<1	EOD	CULBA	MICROBIOLOGY : BLOOD CULTURE	ORG	ORGANISM/S ISOLATED	STRAG
TJG1085831	BLOOD CULTURE	25-12-2004	2004	24-12-2004	MALE	NJH ROUTINE	GAUTENG	CHARLOTTE MAXEKE HOSPITAL	WARD 161	CITY OF JOHANNESBURG METRO	JOHANNESBURG F	<1	EOD	CULBA	MICROBIOLOGY : BLOOD CULTURE	ORG	ORGANISM/S ISOLATED	STRAG
TJG3246476	BLOOD CULTURE	16-07-2007	2007	15-07-2007	MALE	NJH ROUTINE	GAUTENG	CHARLOTTE MAXEKE HOSPITAL	WARD 177	CITY OF JOHANNESBURG METRO	JOHANNESBURG F	<1	EOD	CULBA	MICROBIOLOGY : BLOOD CULTURE	ORG	ORGANISM/S ISOLATED	STRAG
TJG3191238	BLOOD CULTURE	19-06-2007	2007	05-06-2007	MALE	NJH ROUTINE	GAUTENG	CHARLOTTE MAXEKE HOSPITAL	WARD 161	CITY OF JOHANNESBURG METRO	JOHANNESBURG F	<1	LOD	CULBA	MICROBIOLOGY : BLOOD CULTURE	ORG	ORGANISM/S ISOLATED	STRGB
TJG3278393	CEREBROSPINAL FLUID	29-07-2007	2007	23-07-2007	MALE	NJH ROUTINE	GAUTENG	CHARLOTTE MAXEKE HOSPITAL	WARD 161	CITY OF JOHANNESBURG METRO	JOHANNESBURG F	<1	EOD	CSF	CEREBROSPINAL FLUID	CSFGR	^BCULTURE RESULT:^B	STRAG
TJG4407736	CEREBROSPINAL FLUID	22/11/2008	2008	2008-11-05	M	NJH ROUTINE	GAUTENG	CHARLOTTE MAXEKE HOSPITAL	177	CITY OF JOHANNESBURG METRO	JOHANNESBURG F	<1	LOD
TJG4286876	BLOOD CULTURE	2008-10-07	2008	2008-08-26	F	NJH ROUTINE	GAUTENG	CHARLOTTE MAXEKE HOSPITAL	PCAS	CITY OF JOHANNESBURG METRO	JOHANNESBURG F	<1	LOD
TJG2393035	BLOOD CULTURE	25-06-2006	2006	24-06-2006	MALE	NJH ROUTINE	GAUTENG	CHARLOTTE MAXEKE HOSPITAL	WARD 166	CITY OF JOHANNESBURG METRO	JOHANNESBURG F	<1	EOD	CULBA	MICROBIOLOGY : BLOOD CULTURE	ORG	ORGANISM/S ISOLATED	STRAG
TJG3714588	CEREBROSPINAL FLUID	10-02-2008	2008	28-01-2008	FEMALE	NJH ROUTINE	GAUTENG	CHARLOTTE MAXEKE HOSPITAL	WARD 287	CITY OF JOHANNESBURG METRO	JOHANNESBURG F	<1	LOD	CSF	CEREBROSPINAL FLUID	CSFGR	^BCULTURE RESULT:^B	STRAG
TJG3920436	BLOOD CULTURE	09-05-2008	2008	08-05-2008	MALE	NJH ROUTINE	GAUTENG	CHARLOTTE MAXEKE HOSPITAL	WARD 177	CITY OF JOHANNESBURG METRO	JOHANNESBURG F	<1	EOD	CULBA	MICROBIOLOGY : BLOOD CULTURE	ORG	ORGANISM/S ISOLATED	STRAG
TJG1077422	BLOOD CULTURE	21-12-2004	2004	04-12-2004	MALE	NJH ROUTINE	GAUTENG	CHARLOTTE MAXEKE HOSPITAL	WARD 276 NEONATAL ICU	CITY OF JOHANNESBURG METRO	JOHANNESBURG F	<1	LOD	CULBA	MICROBIOLOGY : BLOOD CULTURE	ORG	ORGANISM/S ISOLATED	STRAG
TJG2026450	BLOOD CULTURE	25-01-2006	2006	27-12-2005	MALE	NJH ROUTINE	GAUTENG	CHARLOTTE MAXEKE HOSPITAL	WARD 161	CITY OF JOHANNESBURG METRO	JOHANNESBURG F	<1	LOD	CULBA	MICROBIOLOGY : BLOOD CULTURE	ORGSX	NOT AVAILABLE	STRAG
TJG3880378	BLOOD CULTURE	19/04/2008	2008	2008-03-21	M	NJH ROUTINE	GAUTENG	CHARLOTTE MAXEKE HOSPITAL	177	CITY OF JOHANNESBURG METRO	JOHANNESBURG F	<1	LOD
TJG3198831	BLOOD CULTURE	23-06-2007	2007	22-06-2007	FEMALE	NJH ROUTINE	GAUTENG	CHARLOTTE MAXEKE HOSPITAL	WARD 166	CITY OF JOHANNESBURG METRO	JOHANNESBURG F	<1	EOD	CULBA	MICROBIOLOGY : BLOOD CULTURE	ORG	ORGANISM/S ISOLATED	STRGB
TJG0304570	BLOOD CULTURE	03-01-2004	2004	02-12-2003	MALE	NJH ROUTINE	GAUTENG	CHARLOTTE MAXEKE HOSPITAL	WARD 161	CITY OF JOHANNESBURG METRO	JOHANNESBURG F	<1	LOD	CULBA	MICROBIOLOGY : BLOOD CULTURE	ORG	ORGANISM/S ISOLATED	STRAG
TJG4235435	BLOOD CULTURE	16/09/2008	2008	2008-07-25	M	NJH ROUTINE	GAUTENG	CHARLOTTE MAXEKE HOSPITAL	177	CITY OF JOHANNESBURG METRO	JOHANNESBURG F	<1	LOD
TJG4481428	BLOOD CULTURE	27-12-2008	2008	26-12-2008	FEMALE	NJH ROUTINE	GAUTENG	CHARLOTTE MAXEKE HOSPITAL	WARD 177	CITY OF JOHANNESBURG METRO	JOHANNESBURG F	<1	EOD	CULBA	MICROBIOLOGY : BLOOD CULTURE	ORG	ORGANISM/S ISOLATED	STRAG
TJG1070488	BLOOD CULTURE	16-12-2004	2004	12-12-2004	MALE	NJH ROUTINE	GAUTENG	CHARLOTTE MAXEKE HOSPITAL	WARD 161	CITY OF JOHANNESBURG METRO	JOHANNESBURG F	<1	EOD	CULBA	MICROBIOLOGY : BLOOD CULTURE	ORG	ORGANISM/S ISOLATED	STRAG
TJG3752121	CEREBROSPINAL FLUID	26-02-2008	2008	24-12-2007	FEMALE	NJH ROUTINE	GAUTENG	CHARLOTTE MAXEKE HOSPITAL	WARD 161	CITY OF JOHANNESBURG METRO	JOHANNESBURG F	<1	LOD	CULBA	MICROBIOLOGY : BLOOD CULTURE	ORG	ORGANISM/S ISOLATED	STRAG
TJG4319037	BLOOD CULTURE	20/10/2008	2008	2008-10-20	M	NJH ROUTINE	GAUTENG	CHARLOTTE MAXEKE HOSPITAL	166	CITY OF JOHANNESBURG METRO	JOHANNESBURG F	<1	EOD
TJG3780272	BLOOD CULTURE	2008-03-07	2008	2008-02-08	M	NJH ROUTINE	GAUTENG	CHARLOTTE MAXEKE HOSPITAL	161	CITY OF JOHANNESBURG METRO	JOHANNESBURG F	<1	LOD
TJG2104975	BLOOD CULTURE	24-02-2006	2006	04-02-2006	MALE	NJH ROUTINE	GAUTENG	CHARLOTTE MAXEKE HOSPITAL	WARD 161	CITY OF JOHANNESBURG METRO	JOHANNESBURG F	<1	LOD	CULBA	MICROBIOLOGY : BLOOD CULTURE	ORGSX	NOT AVAILABLE	STRAG
TJG2832729	BLOOD CULTURE	09-01-2007	2007	14-12-2006	MALE	NJH ROUTINE	GAUTENG	CHARLOTTE MAXEKE HOSPITAL	WARD 177	CITY OF JOHANNESBURG METRO	JOHANNESBURG F	<1	LOD	CULBA	MICROBIOLOGY : BLOOD CULTURE	ORG	ORGANISM/S ISOLATED	STRAG
TJG4299282	BLOOD CULTURE	2008-10-11	2008	2008-10-11	F	NJH ROUTINE	GAUTENG	CHARLOTTE MAXEKE HOSPITAL	166	CITY OF JOHANNESBURG METRO	JOHANNESBURG F	<1	EOD
TJG3948396	CEREBROSPINAL FLUID	21-05-2008	2008	07-04-2008	MALE	NJH ROUTINE	GAUTENG	CHARLOTTE MAXEKE HOSPITAL	WARD 276 NEONATAL ICU	CITY OF JOHANNESBURG METRO	JOHANNESBURG F	<1	LOD	CSF	CEREBROSPINAL FLUID	CSFGR	^BCULTURE RESULT:^B	STRGB
TJG3528397	CEREBROSPINAL FLUID	15-11-2007	2007	06-11-2007	FEMALE	NJH ROUTINE	GAUTENG	CHARLOTTE MAXEKE HOSPITAL	WARD 161	CITY OF JOHANNESBURG METRO	JOHANNESBURG F	<1	LOD	CSF	CEREBROSPINAL FLUID	CSFGR	^BCULTURE RESULT:^B	STRAG
TJG4351701	BLOOD CULTURE	31/10/2008	2008	2008-10-31	F	NJH ROUTINE	GAUTENG	CHARLOTTE MAXEKE HOSPITAL	177	CITY OF JOHANNESBURG METRO	JOHANNESBURG F	<1	EOD
TJG3558602	CEREBROSPINAL FLUID	28-11-2007	2007	17-10-2007	FEMALE	NJH ROUTINE	GAUTENG	CHARLOTTE MAXEKE HOSPITAL	WARD 277	CITY OF JOHANNESBURG METRO	JOHANNESBURG F	<1	LOD	CSF	CEREBROSPINAL FLUID	ORGS	NOT AVAILABLE	STRAG
TJG0863696	CEREBROSPINAL FLUID	17-09-2004	2004	18-07-2004	FEMALE	NJH ROUTINE	GAUTENG	CHARLOTTE MAXEKE HOSPITAL	WARD 161	CITY OF JOHANNESBURG METRO	JOHANNESBURG F	<1	LOD	CSF	CEREBROSPINAL FLUID	CSFGR	^BCULTURE RESULT:^B	STRAG
TJG2187053	BLOOD CULTURE	31-03-2006	2006	16-03-2006	FEMALE	NJH ROUTINE	GAUTENG	CHARLOTTE MAXEKE HOSPITAL	WARD 161	CITY OF JOHANNESBURG METRO	JOHANNESBURG F	<1	LOD	CULBA	MICROBIOLOGY : BLOOD CULTURE	ORG	ORGANISM/S ISOLATED	STRAG
TJG0664124	BLOOD CULTURE	21-06-2004	2004	20-05-2004	F	NJH ROUTINE	GAUTENG	CHARLOTTE MAXEKE HOSPITAL	WARD 276 NEONATAL ICU	CITY OF JOHANNESBURG METRO	JOHANNESBURG F	<1	LOD	CULBA	MICROBIOLOGY : BLOOD CULTURE	ORG	ORGANISM/S ISOLATED	STRAG
TJG4074369	BLOOD CULTURE	14/07/2008	2008	2008-06-06	M	NJH ROUTINE	GAUTENG	CHARLOTTE MAXEKE HOSPITAL	161	CITY OF JOHANNESBURG METRO	JOHANNESBURG F	<1	LOD
SPA0367505	CEREBROSPINAL FLUID	02-11-2005	2005	27-09-2005	M	PAARL LABORATORY	WESTERN CAPE	PAARL HOSPITAL	WARD K3 GASTRO	CAPE WINELANDS	DRAKENSTEIN	<1	LOD	CSF	CEREBROSPINAL FLUID	CSFGR	^BCULTURE RESULT:^B	BHSB
FPE0425852	BLOOD CULTURE	01-04-2006	2006	30-03-2006	FEMALE	PELONOMI	FREE STATE	PELONOMIE HOSPITAL		MOTHEO	MANGAUNG	<1	EOD	CULBA	MICROBIOLOGY : BLOOD CULTURE	ORG	ORGANISM/S ISOLATED	STRGB
FPE1591196	BLOOD CULTURE	17-12-2008	2008	05-12-2008	MALE	PELONOMI	FREE STATE	PELONOMIE HOSPITAL	WARD 4A	MOTHEO	MANGAUNG	<1	LOD	CULBA	MICROBIOLOGY : BLOOD CULTURE	ORG	ORGANISM/S ISOLATED	STRGB
FPE0656385	BLOOD CULTURE	14-11-2006	2006	13-11-2006	FEMALE	PELONOMI	FREE STATE	PELONOMIE HOSPITAL	NEONATAL UNIT	MOTHEO	MANGAUNG	<1	EOD	CULBA	MICROBIOLOGY : BLOOD CULTURE	ORG	ORGANISM/S ISOLATED	STRGB
FPE0534460	BLOOD CULTURE	26-07-2006	2006	17-07-2006	MALE	PELONOMI	FREE STATE	PELONOMIE HOSPITAL	WARD 4A	MOTHEO	MANGAUNG	<1	LOD	CULBA	MICROBIOLOGY : BLOOD CULTURE	ORG	ORGANISM/S ISOLATED	STRGB
FPE0400933	CEREBROSPINAL FLUID	06-03-2006	2006	14-02-2006	MALE	PELONOMI	FREE STATE	PELONOMIE HOSPITAL	CASUALTY	MOTHEO	MANGAUNG	<1	LOD	CSF	CEREBROSPINAL FLUID	CSFGR	^BCULTURE RESULT:^B	STRGB
FPE0520631	CEREBROSPINAL FLUID	12-07-2006	2006	15-06-2006	FEMALE	PELONOMI	FREE STATE	PELONOMIE HOSPITAL	NEONATAL UNIT	MOTHEO	MANGAUNG	<1	LOD	CSF	CEREBROSPINAL FLUID	CSFGR	^BCULTURE RESULT:^B	STRGB
FPE0431261	BLOOD CULTURE	07-04-2006	2006	21-03-2006	MALE	PELONOMI	FREE STATE	PELONOMIE HOSPITAL	NEONATAL UNIT	MOTHEO	MANGAUNG	<1	LOD	CULBA	MICROBIOLOGY : BLOOD CULTURE	ORG	ORGANISM/S ISOLATED	STRGB
FPE0786418	BLOOD CULTURE	13-03-2007	2007	07-01-2007	FEMALE	PELONOMI	FREE STATE	PELONOMIE HOSPITAL	WARD 4A	MOTHEO	MANGAUNG	<1	LOD	CULBA	MICROBIOLOGY : BLOOD CULTURE	ORG	ORGANISM/S ISOLATED	STRGB
FPE0564407	BLOOD CULTURE	25-08-2006	2006	25-08-2006	MALE	PELONOMI	FREE STATE	PELONOMIE HOSPITAL	NEONATAL UNIT	MOTHEO	MANGAUNG	<1	EOD	CULBA	MICROBIOLOGY : BLOOD CULTURE	ORG	ORGANISM/S ISOLATED	STRGB
FPE0752070	BLOOD CULTURE	12-02-2007	2007	23-01-2007	MALE	PELONOMI	FREE STATE	PELONOMIE HOSPITAL	WARD 3A	MOTHEO	MANGAUNG	<1	LOD	CULBA	MICROBIOLOGY : BLOOD CULTURE	ORG	ORGANISM/S ISOLATED	STRGB
FPE0544081	CEREBROSPINAL FLUID	04-08-2006	2006	13-07-2006	MALE	PELONOMI	FREE STATE	PELONOMIE HOSPITAL	WARD 4A	MOTHEO	MANGAUNG	<1	LOD	CSF	CEREBROSPINAL FLUID	CSFGR	^BCULTURE RESULT:^B	STRGB
FPE0971007	BLOOD CULTURE	22-08-2007	2007	09-08-2007	MALE	PELONOMI	FREE STATE	PELONOMIE HOSPITAL	NURSERY	MOTHEO	MANGAUNG	<1	LOD	CULBA	MICROBIOLOGY : BLOOD CULTURE	ORG	ORGANISM/S ISOLATED	STRGB
FPE0681629	BLOOD CULTURE	08-12-2006	2006	04-12-2006	FEMALE	PELONOMI	FREE STATE	PELONOMIE HOSPITAL	NEONATAL UNIT	MOTHEO	MANGAUNG	<1	EOD	CULBA	MICROBIOLOGY : BLOOD CULTURE	ORG	ORGANISM/S ISOLATED	STRGB
FPE0501735	BLOOD CULTURE	22-06-2006	2006	20-06-2006	FEMALE	PELONOMI	FREE STATE	PELONOMIE HOSPITAL	POST-NATAL UNIT	MOTHEO	MANGAUNG	<1	EOD	CULBA	MICROBIOLOGY : BLOOD CULTURE	ORG	ORGANISM/S ISOLATED	STRGB
FPE0977379	CEREBROSPINAL FLUID	24-08-2007	2007	18-08-2007	MALE	PELONOMI	FREE STATE	PELONOMIE HOSPITAL	PAEDIATRIC WARD	MOTHEO	MANGAUNG	<1	EOD	CSF	CEREBROSPINAL FLUID	CSFGR	^BCULTURE RESULT:^B	STRGB
FPE0455283	CEREBROSPINAL FLUID	04-05-2006	2006	24-04-2006	FEMALE	PELONOMI	FREE STATE	PELONOMIE HOSPITAL	PAEDIATRIC WARD	MOTHEO	MANGAUNG	<1	LOD	CSF	CEREBROSPINAL FLUID	CSFGR	^BCULTURE RESULT:^B	STRGB
FPE1111360	BLOOD CULTURE	28-11-2007	2007	27-11-2007	FEMALE	PELONOMI	FREE STATE	PELONOMIE HOSPITAL	NURSERY	MOTHEO	MANGAUNG	<1	EOD	CULBA	MICROBIOLOGY : BLOOD CULTURE	ORG	ORGANISM/S ISOLATED	STRGB
FPE1309647	CEREBROSPINAL FLUID	09-05-2008	2008	25-04-2008	MALE	PELONOMI	FREE STATE	PELONOMIE HOSPITAL	WARD 4A	MOTHEO	MANGAUNG	<1	LOD	CSF	CEREBROSPINAL FLUID	ORGS	NOT AVAILABLE	STRGB
FPE0688117	BLOOD CULTURE	13-12-2006	2006	09-12-2006	MALE	PELONOMI	FREE STATE	PELONOMIE HOSPITAL	NEONATAL UNIT	MOTHEO	MANGAUNG	<1	EOD	CULBA	MICROBIOLOGY : BLOOD CULTURE	ORGSX	NOT AVAILABLE	STRGB
FPE0914478	CEREBROSPINAL FLUID	07-07-2007	2007	30-06-2007	MALE	PELONOMI	FREE STATE	PELONOMIE HOSPITAL	PAEDIATRIC WARD	MOTHEO	MANGAUNG	<1	LOD	CSF	CEREBROSPINAL FLUID	CSFGR	^BCULTURE RESULT:^B	STRGB
FPE1409826	CEREBROSPINAL FLUID	30-07-2008	2008	11-07-2008	FEMALE	PELONOMI	FREE STATE	PELONOMIE HOSPITAL	WARD 4A	MOTHEO	MANGAUNG	<1	LOD	CSF	CEREBROSPINAL FLUID	CSFGR	^BCULTURE RESULT:^B	STRGB
FPE1097954	BLOOD CULTURE	19-11-2007	2007	29-10-2007	FEMALE	PELONOMI	FREE STATE	PELONOMIE HOSPITAL	WARD 4A	MOTHEO	MANGAUNG	<1	LOD	CULBA	MICROBIOLOGY : BLOOD CULTURE	ORG	ORGANISM/S ISOLATED	STRGB
FPE0645869	BLOOD CULTURE	05-11-2006	2006	03-11-2006	MALE	PELONOMI	FREE STATE	PELONOMIE HOSPITAL	NEONATAL UNIT	MOTHEO	MANGAUNG	<1	EOD	CULBA	MICROBIOLOGY : BLOOD CULTURE	ORG	ORGANISM/S ISOLATED	STRGB
FPE1454460	CEREBROSPINAL FLUID	02-09-2008	2008	18-08-2008	FEMALE	PELONOMI	FREE STATE	PELONOMIE HOSPITAL	WARD 4A	MOTHEO	MANGAUNG	<1	LOD	CULBA	MICROBIOLOGY : BLOOD CULTURE	ORG	ORGANISM/S ISOLATED	STRGB
FPE0348815	CEREBROSPINAL FLUID	07-01-2006	2006	18-12-2005	MALE	PELONOMI	FREE STATE	PELONOMIE HOSPITAL		MOTHEO	MANGAUNG	<1	LOD	CSF	CEREBROSPINAL FLUID	ORGS	NOT AVAILABLE	STRGB
FBO0440722	CEREBROSPINAL FLUID	19-01-2007	2007	15-01-2007	F	PELONOMI LABORATORY	FREE STATE	DR JS MOROKA HOSPITAL	PAEDIATRIC WARD	MOTHEO	MANGAUNG	<1	EOD	CULID	CULTURE IDENTIFICATION	ORGA+	AEROBIC ORGANISMS	STRGB
NPI1242614	BLOOD CULTURE	17-05-2004	2004	06-05-2004	FEMALE	PIETERSBURG	LIMPOPO	MANKWENG HOSPITAL	NEONATAL WARD	CAPRICORN	POLOKWANE	<1	LOD	CULBA	MICROBIOLOGY : BLOOD CULTURE	CULT+	CULTURE: AEROBIC ORGANISMS	STRAG
NPI1210141	BLOOD CULTURE	04-03-2004	2004	11-02-2004	FEMALE	PIETERSBURG	LIMPOPO	MANKWENG HOSPITAL	OUT PATIENTS DEPARTMENT	CAPRICORN	POLOKWANE	<1	LOD	CULBA	MICROBIOLOGY : BLOOD CULTURE	CULT+	CULTURE: AEROBIC ORGANISMS	STRAG
NMN0171036	BLOOD CULTURE	27-11-2006	2006	05-11-2006	FEMALE	PIETERSBURG	LIMPOPO	MANKWENG HOSPITAL	NEONATAL WARD	CAPRICORN	POLOKWANE	<1	LOD	CULBA	MICROBIOLOGY : BLOOD CULTURE	CULT+	CULTURE: AEROBIC ORGANISMS	STRGB
NMN0231871	BLOOD CULTURE	24-09-2007	2007	15-09-2007	MALE	PIETERSBURG	LIMPOPO	MANKWENG HOSPITAL	NEONATAL WARD	CAPRICORN	POLOKWANE	<1	LOD	CULBA	MICROBIOLOGY : BLOOD CULTURE	ORGSX	NOT AVAILABLE	STRAG
NPI1364091	BLOOD CULTURE	07-02-2005	2005	11-01-2005	MALE	PIETERSBURG	LIMPOPO	WF KNOBEL HOSPITAL		CAPRICORN	AGANANG	<1	LOD	CULBA	MICROBIOLOGY : BLOOD CULTURE	CULT+	CULTURE: AEROBIC ORGANISMS	STRGB
NPI1386959	BLOOD CULTURE	15-03-2005	2005	27-01-2005	F	POLOKWANE LABORATORY	LIMPOPO	PIETERSBURG HOSPITAL	WARD R	CAPRICORN	POLOKWANE	<1	LOD	CULBC	MICROBIOLOGY : BLOOD CULTURE	ORGSX	NOT AVAILABLE	STRGB
NPI1321266	CEREBROSPINAL FLUID	30-10-2004	2004	15-10-2004	F	POLOKWANE LABORATORY	LIMPOPO	PIETERSBURG HOSPITAL	CASUALTY	CAPRICORN	POLOKWANE	<1	LOD	CSF	CEREBROSPINAL FLUID	CSFGR	^BCULTURE RESULT:^B	STRGB
EDO0274558	BLOOD CULTURE	28-03-2006	2006	02-02-2006	FEMALE	PORT ELIZABETH CLINICAL PATH	EASTERN CAPE	DORA NGINZA HOSPITAL	WARD CG2	NELSON MANDELA BAY METRO	NELSON MANDELA BAY	<1	LOD	CULBA	MICROBIOLOGY : BLOOD CULTURE	CULT+	CULTURE: AEROBIC ORGANISMS	STRGB
EDO0339940	BLOOD CULTURE	07-09-2006	2006	05-09-2006	FEMALE	PORT ELIZABETH CLINICAL PATH	EASTERN CAPE	DORA NGINZA HOSPITAL	WARD CG1	NELSON MANDELA BAY METRO	NELSON MANDELA BAY	<1	EOD	CULBA	MICROBIOLOGY : BLOOD CULTURE	CULT+	CULTURE: AEROBIC ORGANISMS	STRGB
EDO0612217	BLOOD CULTURE	05-05-2008	2008	21-03-2008	MALE	PORT ELIZABETH CLINICAL PATH	EASTERN CAPE	DORA NGINZA HOSPITAL	WARD CG1	NELSON MANDELA BAY METRO	NELSON MANDELA BAY	<1	LOD	CULBA	MICROBIOLOGY : BLOOD CULTURE	CULT+	CULTURE: AEROBIC ORGANISMS	STRGB
EDO0335543	BLOOD CULTURE	26-08-2006	2006	24-08-2006	MALE	PORT ELIZABETH CLINICAL PATH	EASTERN CAPE	DORA NGINZA HOSPITAL	NURSERY	NELSON MANDELA BAY METRO	NELSON MANDELA BAY	<1	EOD	CULBA	MICROBIOLOGY : BLOOD CULTURE	CULT+	CULTURE: AEROBIC ORGANISMS	STRGB
EDO0113415	BLOOD CULTURE	10-11-2004	2004	06-11-2004	MALE	PORT ELIZABETH CLINICAL PATH	EASTERN CAPE	DORA NGINZA HOSPITAL	PREMATURE INFANT UNIT	NELSON MANDELA BAY METRO	NELSON MANDELA BAY	<1	EOD	CULBA	MICROBIOLOGY : BLOOD CULTURE	ORGSX	NOT AVAILABLE	STRGB
EDO0630039	BLOOD CULTURE	10-06-2008	2008	08-06-2008	MALE	PORT ELIZABETH CLINICAL PATH	EASTERN CAPE	DORA NGINZA HOSPITAL	NURSERY	NELSON MANDELA BAY METRO	NELSON MANDELA BAY	<1	EOD	CULBA	MICROBIOLOGY : BLOOD CULTURE	CULT+	CULTURE: AEROBIC ORGANISMS	STRAG
EDO0116204	BLOOD CULTURE	19-11-2004	2004	16-11-2004	MALE	PORT ELIZABETH CLINICAL PATH	EASTERN CAPE	DORA NGINZA HOSPITAL	WARD CG2	NELSON MANDELA BAY METRO	NELSON MANDELA BAY	<1	EOD	CULBA	MICROBIOLOGY : BLOOD CULTURE	CULT+	CULTURE: AEROBIC ORGANISMS	STRGB
EDO0187234	BLOOD CULTURE	19-07-2005	2005	15-07-2005	MALE	PORT ELIZABETH CLINICAL PATH	EASTERN CAPE	DORA NGINZA HOSPITAL	NURSERY	NELSON MANDELA BAY METRO	NELSON MANDELA BAY	<1	EOD	CULBA	MICROBIOLOGY : BLOOD CULTURE	CULT+	CULTURE: AEROBIC ORGANISMS	STRGB
EPO0488749	CEREBROSPINAL FLUID	20-11-2004	2004	16-11-2004	MALE	PORT ELIZABETH CLINICAL PATH	EASTERN CAPE	DORA NGINZA HOSPITAL	WARD CG2	NELSON MANDELA BAY METRO	NELSON MANDELA BAY	<1	EOD	CSF	CEREBROSPINAL FLUID	CSFGR	^BCULTURE RESULT:^B	STRGB
EDO0448527	BLOOD CULTURE	02-05-2007	2007	13-03-2007	FEMALE	PORT ELIZABETH CLINICAL PATH	EASTERN CAPE	DORA NGINZA HOSPITAL	WARD CG2	NELSON MANDELA BAY METRO	NELSON MANDELA BAY	<1	LOD	CULBA	MICROBIOLOGY : BLOOD CULTURE	CULT+	CULTURE: AEROBIC ORGANISMS	STRGB
EDO0141529	BLOOD CULTURE	28-02-2005	2005	23-02-2005	MALE	PORT ELIZABETH CLINICAL PATH	EASTERN CAPE	DORA NGINZA HOSPITAL	WARD CG3	NELSON MANDELA BAY METRO	NELSON MANDELA BAY	<1	EOD	CULBA	MICROBIOLOGY : BLOOD CULTURE	CULT+	CULTURE: AEROBIC ORGANISMS	STRGB
EDO0071415	BLOOD CULTURE	26-05-2004	2004	24-05-2004	FEMALE	PORT ELIZABETH CLINICAL PATH	EASTERN CAPE	DORA NGINZA HOSPITAL	NURSERY	NELSON MANDELA BAY METRO	NELSON MANDELA BAY	<1	EOD	CULBA	MICROBIOLOGY : BLOOD CULTURE	CULT+	CULTURE: AEROBIC ORGANISMS	STRGB
EDO0048865	BLOOD CULTURE	15-02-2004	2004	12-02-2004	UNKNOWN	PORT ELIZABETH CLINICAL PATH	EASTERN CAPE	DORA NGINZA HOSPITAL	NURSERY	NELSON MANDELA BAY METRO	NELSON MANDELA BAY	<1	EOD	CULBA	MICROBIOLOGY : BLOOD CULTURE	CUL+	CULTURE: AEROBIC ORGANISMS	STRGB
EDO0082237	BLOOD CULTURE	08-07-2004	2004	06-07-2004	UNKNOWN	PORT ELIZABETH CLINICAL PATH	EASTERN CAPE	DORA NGINZA HOSPITAL	PREMATURE INFANT UNIT	NELSON MANDELA BAY METRO	NELSON MANDELA BAY	<1	EOD	CULBA	MICROBIOLOGY : BLOOD CULTURE	CULT+	CULTURE: AEROBIC ORGANISMS	STRGB
EDO0108558	BLOOD CULTURE	21-10-2004	2004	19-10-2004	FEMALE	PORT ELIZABETH CLINICAL PATH	EASTERN CAPE	DORA NGINZA HOSPITAL	WARD BG-2	NELSON MANDELA BAY METRO	NELSON MANDELA BAY	<1	EOD	CULBA	MICROBIOLOGY : BLOOD CULTURE	CULT+	CULTURE: AEROBIC ORGANISMS	STRGB
EDO0365808	CEREBROSPINAL FLUID	04-11-2006	2006	16-10-2006	FEMALE	PORT ELIZABETH CLINICAL PATH	EASTERN CAPE	DORA NGINZA HOSPITAL	WARD CG4	NELSON MANDELA BAY METRO	NELSON MANDELA BAY	<1	LOD	CSF	CEREBROSPINAL FLUID	CSFGR	^BCULTURE RESULT:^B	STRGB
EDO0406204	BLOOD CULTURE	05-02-2007	2007	03-02-2007	FEMALE	PORT ELIZABETH CLINICAL PATH	EASTERN CAPE	DORA NGINZA HOSPITAL	NURSERY	NELSON MANDELA BAY METRO	NELSON MANDELA BAY	<1	EOD	CULBA	MICROBIOLOGY : BLOOD CULTURE	ORGSX	NOT AVAILABLE	STRGB
EDO0600515	BLOOD CULTURE	11-04-2008	2008	08-04-2008	MALE	PORT ELIZABETH CLINICAL PATH	EASTERN CAPE	DORA NGINZA HOSPITAL	PREMATURE INFANT UNIT	NELSON MANDELA BAY METRO	NELSON MANDELA BAY	<1	EOD	CULBA	MICROBIOLOGY : BLOOD CULTURE	CULT+	CULTURE: AEROBIC ORGANISMS	STRGB
EDO0280924	BLOOD CULTURE	13-04-2006	2006	11-04-2006	MALE	PORT ELIZABETH CLINICAL PATH	EASTERN CAPE	DORA NGINZA HOSPITAL	NURSERY	NELSON MANDELA BAY METRO	NELSON MANDELA BAY	<1	EOD	CULBA	MICROBIOLOGY : BLOOD CULTURE	CUL+	CULTURE: AEROBIC ORGANISMS	STRGB
EDO0136006	BLOOD CULTURE	11-02-2005	2005	08-02-2005	FEMALE	PORT ELIZABETH CLINICAL PATH	EASTERN CAPE	DORA NGINZA HOSPITAL	NEONATAL INTENSIVE CARE	NELSON MANDELA BAY METRO	NELSON MANDELA BAY	<1	EOD	CULBA	MICROBIOLOGY : BLOOD CULTURE	CULT+	CULTURE: AEROBIC ORGANISMS	STRGB
EDO0047555	BLOOD CULTURE	10-02-2004	2004	04-02-2004	FEMALE	PORT ELIZABETH CLINICAL PATH	EASTERN CAPE	DORA NGINZA HOSPITAL	PREMATURE INFANT UNIT	NELSON MANDELA BAY METRO	NELSON MANDELA BAY	<1	EOD	CULBA	MICROBIOLOGY : BLOOD CULTURE	CULT+	CULTURE: AEROBIC ORGANISMS	STRGB
EDO0235018	BLOOD CULTURE	09-12-2005	2005	06-12-2005	MALE	PORT ELIZABETH CLINICAL PATH	EASTERN CAPE	DORA NGINZA HOSPITAL	PREMATURE INFANT UNIT	NELSON MANDELA BAY METRO	NELSON MANDELA BAY	<1	EOD	CULBA	MICROBIOLOGY : BLOOD CULTURE	CULT+	CULTURE: AEROBIC ORGANISMS	STRGB
EDO0328722	BLOOD CULTURE	11-08-2006	2006	07-08-2006	FEMALE	PORT ELIZABETH CLINICAL PATH	EASTERN CAPE	DORA NGINZA HOSPITAL	PREMATURE INFANT UNIT	NELSON MANDELA BAY METRO	NELSON MANDELA BAY	<1	EOD	CULBA	MICROBIOLOGY : BLOOD CULTURE	CULT+	CULTURE: AEROBIC ORGANISMS	STRGB
EDO0208984	BLOOD CULTURE	22-09-2005	2005	21-09-2005	MALE	PORT ELIZABETH CLINICAL PATH	EASTERN CAPE	DORA NGINZA HOSPITAL	NURSERY	NELSON MANDELA BAY METRO	NELSON MANDELA BAY	<1	EOD	CULBA	MICROBIOLOGY : BLOOD CULTURE	CULT+	CULTURE: AEROBIC ORGANISMS	STRGB
EDO0440932	CEREBROSPINAL FLUID	16-04-2007	2007	26-03-2007	FEMALE	PORT ELIZABETH CLINICAL PATH	EASTERN CAPE	DORA NGINZA HOSPITAL	PAEDIATRIC INTENSIVE CARE	NELSON MANDELA BAY METRO	NELSON MANDELA BAY	<1	LOD	CSF	CEREBROSPINAL FLUID	CSFGR	^BCULTURE RESULT:^B	STRGB
EDO0200942	BLOOD CULTURE	28-08-2005	2005	16-07-2005	FEMALE	PORT ELIZABETH CLINICAL PATH	EASTERN CAPE	DORA NGINZA HOSPITAL	WARD CG2	NELSON MANDELA BAY METRO	NELSON MANDELA BAY	<1	LOD	CULBA	MICROBIOLOGY : BLOOD CULTURE	CULT+	CULTURE: AEROBIC ORGANISMS	STRGB
EDO0132021	BLOOD CULTURE	27-01-2005	2005	25-01-2005	FEMALE	PORT ELIZABETH CLINICAL PATH	EASTERN CAPE	DORA NGINZA HOSPITAL	NEONATAL INTENSIVE CARE	NELSON MANDELA BAY METRO	NELSON MANDELA BAY	<1	EOD	CULBA	MICROBIOLOGY : BLOOD CULTURE	CULT+	CULTURE: AEROBIC ORGANISMS	STRGB
EDO0076096	BLOOD CULTURE	12-06-2004	2004	27-05-2004	FEMALE	PORT ELIZABETH CLINICAL PATH	EASTERN CAPE	DORA NGINZA HOSPITAL	NEONATAL INTENSIVE CARE	NELSON MANDELA BAY METRO	NELSON MANDELA BAY	<1	LOD	CULBA	MICROBIOLOGY : BLOOD CULTURE	CULT+	CULTURE: AEROBIC ORGANISMS	STRGB
EDO0307792	BLOOD CULTURE	22-06-2006	2006	16-04-2006	MALE	PORT ELIZABETH CLINICAL PATH	EASTERN CAPE	DORA NGINZA HOSPITAL	WARD CG1	NELSON MANDELA BAY METRO	NELSON MANDELA BAY	<1	LOD	CULBA	MICROBIOLOGY : BLOOD CULTURE	CULT+	CULTURE: AEROBIC ORGANISMS	STRAG
EDO0142484	BLOOD CULTURE	03-03-2005	2005	01-03-2005	FEMALE	PORT ELIZABETH CLINICAL PATH	EASTERN CAPE	DORA NGINZA HOSPITAL	WARD CG3	NELSON MANDELA BAY METRO	NELSON MANDELA BAY	<1	EOD	CULBA	MICROBIOLOGY : BLOOD CULTURE	CULT+	CULTURE: AEROBIC ORGANISMS	STRGB
EDO0266686	BLOOD CULTURE	09-03-2006	2006	06-03-2006	MALE	PORT ELIZABETH CLINICAL PATH	EASTERN CAPE	DORA NGINZA HOSPITAL	NURSERY	NELSON MANDELA BAY METRO	NELSON MANDELA BAY	<1	EOD	CULBA	MICROBIOLOGY : BLOOD CULTURE	CUL+	CULTURE: AEROBIC ORGANISMS	STRGB
EPO0557908	CEREBROSPINAL FLUID	06-05-2005	2005	31-03-2005	FEMALE	PORT ELIZABETH CLINICAL PATH	EASTERN CAPE	DORA NGINZA HOSPITAL	WARD CG2	NELSON MANDELA BAY METRO	NELSON MANDELA BAY	<1	LOD	CSF	CEREBROSPINAL FLUID	CSFGR	^BCULTURE RESULT:^B	STRGB
EDO0698162	CEREBROSPINAL FLUID	12-10-2008	2008	02-10-2008	MALE	PORT ELIZABETH CLINICAL PATH	EASTERN CAPE	DORA NGINZA HOSPITAL	WARD CG2	NELSON MANDELA BAY METRO	NELSON MANDELA BAY	<1	LOD	CSF	CEREBROSPINAL FLUID	CSFGR	^BCULTURE RESULT:^B	STRGB
EDO0294704	CEREBROSPINAL FLUID	17-05-2006	2006	14-05-2006	FEMALE	PORT ELIZABETH CLINICAL PATH	EASTERN CAPE	DORA NGINZA HOSPITAL	NURSERY	NELSON MANDELA BAY METRO	NELSON MANDELA BAY	<1	EOD	CSF	CEREBROSPINAL FLUID	CSFGR	^BCULTURE RESULT:^B	STRGB
EDO0403855	BLOOD CULTURE	31-01-2007	2007	19-01-2007	FEMALE	PORT ELIZABETH CLINICAL PATH	EASTERN CAPE	DORA NGINZA HOSPITAL	WARD CG1	NELSON MANDELA BAY METRO	NELSON MANDELA BAY	<1	LOD	CULBA	MICROBIOLOGY : BLOOD CULTURE	CULT+	CULTURE: AEROBIC ORGANISMS	STRGB
EDO0195119	BLOOD CULTURE	11-08-2005	2005	10-08-2005	MALE	PORT ELIZABETH CLINICAL PATH	EASTERN CAPE	DORA NGINZA HOSPITAL	NURSERY	NELSON MANDELA BAY METRO	NELSON MANDELA BAY	<1	EOD	CULBA	MICROBIOLOGY : BLOOD CULTURE	CULT+	CULTURE: AEROBIC ORGANISMS	STRGB
EDO0234718	CEREBROSPINAL FLUID	08-12-2005	2005	28-11-2005	FEMALE	PORT ELIZABETH CLINICAL PATH	EASTERN CAPE	DORA NGINZA HOSPITAL	WARD CG1	NELSON MANDELA BAY METRO	NELSON MANDELA BAY	<1	LOD	CSF	CEREBROSPINAL FLUID	CSFGR	^BCULTURE RESULT:^B	STRGB
EDO0370141	BLOOD CULTURE	15-11-2006	2006	13-11-2006	FEMALE	PORT ELIZABETH CLINICAL PATH	EASTERN CAPE	DORA NGINZA HOSPITAL	WARD CG3	NELSON MANDELA BAY METRO	NELSON MANDELA BAY	<1	EOD	CULBA	MICROBIOLOGY : BLOOD CULTURE	CULT+	CULTURE: AEROBIC ORGANISMS	STRGB
EDO0099150	BLOOD CULTURE	15-09-2004	2004	13-09-2004	FEMALE	PORT ELIZABETH CLINICAL PATH	EASTERN CAPE	DORA NGINZA HOSPITAL	NURSERY	NELSON MANDELA BAY METRO	NELSON MANDELA BAY	<1	EOD	CULBA	MICROBIOLOGY : BLOOD CULTURE	CUL+	CULTURE: AEROBIC ORGANISMS	STRGB
EDO0103504	BLOOD CULTURE	01-10-2004	2004	21-09-2004	MALE	PORT ELIZABETH CLINICAL PATH	EASTERN CAPE	DORA NGINZA HOSPITAL	NEONATAL INTENSIVE CARE	NELSON MANDELA BAY METRO	NELSON MANDELA BAY	<1	LOD	CULBA	MICROBIOLOGY : BLOOD CULTURE	CULT+	CULTURE: AEROBIC ORGANISMS	STRGB
EPO0512893	CEREBROSPINAL FLUID	23-01-2005	2005	22-12-2004	MALE	PORT ELIZABETH CLINICAL PATH	EASTERN CAPE	DORA NGINZA HOSPITAL	WARD CG1	NELSON MANDELA BAY METRO	NELSON MANDELA BAY	<1	LOD	CSF	CEREBROSPINAL FLUID	CSFGR	^BCULTURE RESULT:^B	STRGB
EDO0292322	BLOOD CULTURE	12-05-2006	2006	09-05-2006	MALE	PORT ELIZABETH CLINICAL PATH	EASTERN CAPE	DORA NGINZA HOSPITAL	NURSERY	NELSON MANDELA BAY METRO	NELSON MANDELA BAY	<1	EOD	CULBA	MICROBIOLOGY : BLOOD CULTURE	CULT+	CULTURE: AEROBIC ORGANISMS	STRGB
EDO0354249	BLOOD CULTURE	17-10-2006	2006	28-09-2006	FEMALE	PORT ELIZABETH CLINICAL PATH	EASTERN CAPE	DORA NGINZA HOSPITAL	WARD CG2	NELSON MANDELA BAY METRO	NELSON MANDELA BAY	<1	LOD	CULBA	MICROBIOLOGY : BLOOD CULTURE	CULT+	CULTURE: AEROBIC ORGANISMS	STRGB
EDO0657255	BLOOD CULTURE	06-08-2008	2008	10-07-2008	MALE	PORT ELIZABETH CLINICAL PATH	EASTERN CAPE	DORA NGINZA HOSPITAL		NELSON MANDELA BAY METRO	NELSON MANDELA BAY	<1	LOD	CULBA	MICROBIOLOGY : BLOOD CULTURE	CULT+	CULTURE: AEROBIC ORGANISMS	STRGB
EDO0464377	BLOOD CULTURE	07-06-2007	2007	06-06-2007	FEMALE	PORT ELIZABETH CLINICAL PATH	EASTERN CAPE	DORA NGINZA HOSPITAL	WARD CG3	NELSON MANDELA BAY METRO	NELSON MANDELA BAY	<1	EOD	CULBA	MICROBIOLOGY : BLOOD CULTURE	CULT+	CULTURE: AEROBIC ORGANISMS	STRGB
EDO0569234	BLOOD CULTURE	10-02-2008	2008	08-02-2008	MALE	PORT ELIZABETH CLINICAL PATH	EASTERN CAPE	DORA NGINZA HOSPITAL	NURSERY	NELSON MANDELA BAY METRO	NELSON MANDELA BAY	<1	EOD	CULBA	MICROBIOLOGY : BLOOD CULTURE	CULT+	CULTURE: AEROBIC ORGANISMS	STRGB
EDO0575201	BLOOD CULTURE	21-02-2008	2008	19-02-2008	MALE	PORT ELIZABETH CLINICAL PATH	EASTERN CAPE	DORA NGINZA HOSPITAL	NURSERY	NELSON MANDELA BAY METRO	NELSON MANDELA BAY	<1	EOD	CULBA	MICROBIOLOGY : BLOOD CULTURE	CULT+	CULTURE: AEROBIC ORGANISMS	STRGB
EDO0398384	BLOOD CULTURE	19-01-2007	2007	17-01-2007	MALE	PORT ELIZABETH CLINICAL PATH	EASTERN CAPE	DORA NGINZA HOSPITAL	PREMATURE INFANT UNIT	NELSON MANDELA BAY METRO	NELSON MANDELA BAY	<1	EOD	CULBA	MICROBIOLOGY : BLOOD CULTURE	CULT+	CULTURE: AEROBIC ORGANISMS	STRGB
EDO0463321	BLOOD CULTURE	05-06-2007	2007	02-06-2007	FEMALE	PORT ELIZABETH CLINICAL PATH	EASTERN CAPE	DORA NGINZA HOSPITAL	NURSERY	NELSON MANDELA BAY METRO	NELSON MANDELA BAY	<1	EOD	CULBA	MICROBIOLOGY : BLOOD CULTURE	CULT+	CULTURE: AEROBIC ORGANISMS	STRGB
EDO0144209	BLOOD CULTURE	09-03-2005	2005	06-03-2005	MALE	PORT ELIZABETH CLINICAL PATH	EASTERN CAPE	DORA NGINZA HOSPITAL	WARD CG3	NELSON MANDELA BAY METRO	NELSON MANDELA BAY	<1	EOD	CULBA	MICROBIOLOGY : BLOOD CULTURE	CULT+	CULTURE: AEROBIC ORGANISMS	STRGB
EDO0670120	BLOOD CULTURE	01-09-2008	2008	28-08-2008	FEMALE	PORT ELIZABETH CLINICAL PATH	EASTERN CAPE	DORA NGINZA HOSPITAL	NURSERY	NELSON MANDELA BAY METRO	NELSON MANDELA BAY	<1	EOD	CULBA	MICROBIOLOGY : BLOOD CULTURE	ORG	ORGANISM/S ISOLATED	STRGB
EDO0125553	BLOOD CULTURE	30-12-2004	2004	27-12-2004	MALE	PORT ELIZABETH CLINICAL PATH	EASTERN CAPE	DORA NGINZA HOSPITAL	NURSERY	NELSON MANDELA BAY METRO	NELSON MANDELA BAY	<1	EOD	CULBA	MICROBIOLOGY : BLOOD CULTURE	CULT+	CULTURE: AEROBIC ORGANISMS	STRGB
EDO0052983	BLOOD CULTURE	04-03-2004	2004	29-02-2004	UNKNOWN	PORT ELIZABETH CLINICAL PATH	EASTERN CAPE	DORA NGINZA HOSPITAL	NURSERY	NELSON MANDELA BAY METRO	NELSON MANDELA BAY	<1	EOD	CULBA	MICROBIOLOGY : BLOOD CULTURE	ORGSX	NOT AVAILABLE	STRGB
ELI0270989	BLOOD CULTURE	05-01-2004	2004	25-11-2003	MALE	PORT ELIZABETH CLINICAL PATH	EASTERN CAPE	LIVINGSTONE HOSPITAL	PAEDIATRIC INTENSIVE CARE	NELSON MANDELA BAY METRO	NELSON MANDELA BAY	<1	LOD	CULBA	MICROBIOLOGY : BLOOD CULTURE	ORGSX	NOT AVAILABLE	STRGB
EPO0347607	CEREBROSPINAL FLUID	30-01-2004	2004	13-01-2004	FEMALE	PORT ELIZABETH CLINICAL PATH	EASTERN CAPE	LIVINGSTONE HOSPITAL	WARD P6	NELSON MANDELA BAY METRO	NELSON MANDELA BAY	<1	LOD	CSF	CEREBROSPINAL FLUID	CSFGR	^BCULTURE RESULT:^B	STRGB
EGR0306777	CEREBROSPINAL FLUID	09-01-2008	2008	28-12-2007	MALE	PORT ELIZABETH CLINICAL PATH	EASTERN CAPE	SETTLERS HOSPITAL	WARD M3	CACADU	MAKANA	<1	LOD	CSF	CEREBROSPINAL FLUID	CSFGR	^BCULTURE RESULT:^B	STRAG
EUI0541035	BLOOD CULTURE	21-02-2007	2007	07-01-2007	MALE	PORT ELIZABETH CLINICAL PATH	EASTERN CAPE	UITENHAGE HOSPITAL	WARD 3B	NELSON MANDELA BAY METRO	NELSON MANDELA BAY	<1	LOD	CULBA	MICROBIOLOGY : BLOOD CULTURE	ORGSV	NOT AVAILABLE	STRGB
EUI0680688	BLOOD CULTURE	22-01-2008	2008	20-01-2008	FEMALE	PORT ELIZABETH CLINICAL PATH	EASTERN CAPE	UITENHAGE HOSPITAL	NURSERY 3B	NELSON MANDELA BAY METRO	NELSON MANDELA BAY	<1	EOD	CULBA	MICROBIOLOGY : BLOOD CULTURE	CULT+	CULTURE: AEROBIC ORGANISMS	STRGB
EUI0701300	BLOOD CULTURE	04-03-2008	2008	29-02-2008	MALE	PORT ELIZABETH CLINICAL PATH	EASTERN CAPE	UITENHAGE HOSPITAL	NURSERY 3B	NELSON MANDELA BAY METRO	NELSON MANDELA BAY	<1	EOD	CULBA	MICROBIOLOGY : BLOOD CULTURE	CULT+	CULTURE: AEROBIC ORGANISMS	STRGB
EDO0212725	BLOOD CULTURE	05-10-2005	2005	02-10-2005	F	PORT ELIZABETH LABORATORY	EASTERN CAPE	DORA NGINZA HOSPITAL	NURSERY	NELSON MANDELA BAY METRO	NELSON MANDELA BAY	<1	EOD	CULBC	MICROBIOLOGY : BLOOD CULTURE	CULT+	CULTURE: AEROBIC ORGANISMS	STRGB
EDO0152579	BLOOD CULTURE	03-04-2005	2005	01-04-2005	M	PORT ELIZABETH LABORATORY	EASTERN CAPE	DORA NGINZA HOSPITAL	NURSERY	NELSON MANDELA BAY METRO	NELSON MANDELA BAY	<1	EOD	CULBC	MICROBIOLOGY : BLOOD CULTURE	CULT+	CULTURE: AEROBIC ORGANISMS	STRGB
EDO0681891	BLOOD CULTURE	19-09-2008	2008	18-09-2008	M	PORT ELIZABETH LABORATORY	EASTERN CAPE	DORA NGINZA HOSPITAL	NURSERY	NELSON MANDELA BAY METRO	NELSON MANDELA BAY	<1	EOD	CULBA	MICROBIOLOGY : BLOOD CULTURE	ORG	ORGANISM/S ISOLATED	STRGB
EDO0154457	BLOOD CULTURE	08-04-2005	2005	06-04-2005	M	PORT ELIZABETH LABORATORY	EASTERN CAPE	DORA NGINZA HOSPITAL	NURSERY	NELSON MANDELA BAY METRO	NELSON MANDELA BAY	<1	EOD	CULBC	MICROBIOLOGY : BLOOD CULTURE	ORGSX	NOT AVAILABLE	STRGB
WPO0673231	CEREBROSPINAL FLUID	27-01-2006	2006	18-01-2006	FEMALE	POTCHEFSTROOM	NORTH WEST	POTCHEFSTROOM HOSPITAL	CASUALTY	DR KENNETH KAUNDA	TLOKWE CITY COUNCIL	<1	LOD	CSF	CEREBROSPINAL FLUID	CSFGR	^BCULTURE RESULT:^B	STRGB
WPO0781884	BLOOD CULTURE	18-12-2006	2006	13-11-2006	MALE	POTCHEFSTROOM	NORTH WEST	POTCHEFSTROOM HOSPITAL	CASUALTY	DR KENNETH KAUNDA	TLOKWE CITY COUNCIL	<1	LOD	CULBA	MICROBIOLOGY : BLOOD CULTURE	CULT+	CULTURE: AEROBIC ORGANISMS	STRAG
NWA0249546	CEREBROSPINAL FLUID	10-08-2006	2006	18-07-2006	M	PRETORIA WEST LABORATORY	LIMPOPO	BELA-BELA HOSPITAL	MATERNITY WARD	WATERBERG	BELA-BELA	<1	LOD	CULID	CULTURE IDENTIFICATION	ORGA+	AEROBIC ORGANISMS	BHSB
EQU0116576	CEREBROSPINAL FLUID	22-07-2004	2004	11-07-2004	F	QUEENSTOWN LABORATORY	EASTERN CAPE	FRONTIER HOSPITAL	MTUTUZELO B	CHRIS HANI	LUKHANJI	<1	LOD	CSF	CEREBROSPINAL FLUID	CSFGR	^BCULTURE RESULT:^B	BHSB
SRE0176342	BLOOD CULTURE	17-02-2004	2004	15-02-2004	MALE	RED CROSS CLIN PATH	WESTERN CAPE	MOWBRAY MATERNITY HOSPITAL	OBSERVATION NURSERY	CITY OF CAPE TOWN METRO	CITY OF CAPE TOWN METRO	<1	EOD	CULBA	MICROBIOLOGY : BLOOD CULTURE	ORG	ORGANISM/S ISOLATED	STRGB
SRE0163047	BLOOD CULTURE	12-01-2004	2004	11-01-2004	FEMALE	RED CROSS CLIN PATH	WESTERN CAPE	MOWBRAY MATERNITY HOSPITAL	INTENSIVE CARE UNIT	CITY OF CAPE TOWN METRO	CITY OF CAPE TOWN METRO	<1	EOD	CULBA	MICROBIOLOGY : BLOOD CULTURE	ORG	ORGANISM/S ISOLATED	STRGB
WRU0923196	BLOOD CULTURE	08-07-2005	2005	17-04-2005	FEMALE	RUSTENBURG	NORTH WEST	RUSTENBURG PROVINCIAL HOSPITAL	WARD 7	BOJANALA	RUSTENBURG LOCAL MUNICIPALITY	<1	LOD	CULBA	MICROBIOLOGY : BLOOD CULTURE	CULT+	CULTURE: AEROBIC ORGANISMS	STRGB
WGS0122768	CEREBROSPINAL FLUID	20-04-2006	2006	26-03-2006	F	RUSTENBURG LABORATORY	NORTH WEST	INT		BOJANALA	MOSES KOTANE	<1	LOD	CSF	CEREBROSPINAL FLUID	CSFGR	^BCULTURE RESULT:^B	STRGB
WRU0868650	CEREBROSPINAL FLUID	31-03-2005	2005	20-03-2005	M	RUSTENBURG LABORATORY	NORTH WEST	KOSTER HOSPITAL	WARD 2	BOJANALA	KGETLENGRIVIER	<1	LOD	CSF	CEREBROSPINAL FLUID	CSFGR	^BCULTURE RESULT:^B	STRGB
GSE1974337	BLOOD CULTURE	14-11-2008	2008	13-11-2008	MALE	SEBOKENG	GAUTENG	SEBOKENG HOSPITAL	WARD 7	SEDIBENG	EMFULENI	<1	EOD	CULBA	MICROBIOLOGY : BLOOD CULTURE	CULT+	CULTURE: AEROBIC ORGANISMS	STRGB
GSE1934207	BLOOD CULTURE	03-10-2008	2008	01-10-2008	MALE	SEBOKENG	GAUTENG	SEBOKENG HOSPITAL	CASUALTY	SEDIBENG	EMFULENI	<1	EOD	CULBA	MICROBIOLOGY : BLOOD CULTURE	CULT+	CULTURE: AEROBIC ORGANISMS	STRGB
GSE1969475	BLOOD CULTURE	11-11-2008	2008	10-11-2008	FEMALE	SEBOKENG	GAUTENG	SEBOKENG HOSPITAL	WARD 5	SEDIBENG	EMFULENI	<1	EOD	CULBA	MICROBIOLOGY : BLOOD CULTURE	CULT+	CULTURE: AEROBIC ORGANISMS	STRGB
GSE1717498	BLOOD CULTURE	03-01-2008	2008	21-12-2007	FEMALE	SEBOKENG	GAUTENG	SEBOKENG HOSPITAL	WARD 7	SEDIBENG	EMFULENI	<1	LOD	CULBA	MICROBIOLOGY : BLOOD CULTURE	CULT+	CULTURE: AEROBIC ORGANISMS	STRAG
GSE1774817	BLOOD CULTURE	15-03-2008	2008	25-01-2008	FEMALE	SEBOKENG	GAUTENG	SEBOKENG HOSPITAL	WARD 5	SEDIBENG	EMFULENI	<1	LOD	CULBA	MICROBIOLOGY : BLOOD CULTURE	CULT+	CULTURE: AEROBIC ORGANISMS	STRAG
GSE1972949	BLOOD CULTURE	13-11-2008	2008	12-11-2008	MALE	SEBOKENG	GAUTENG	SEBOKENG HOSPITAL	WARD 7	SEDIBENG	EMFULENI	<1	EOD	CULBA	MICROBIOLOGY : BLOOD CULTURE	CULT+	CULTURE: AEROBIC ORGANISMS	STRGB
MSH0243755	CEREBROSPINAL FLUID	13-10-2008	2008	08-09-2008	MALE	SHONGWE	MPUMALANGA	SHONGWE HOSPITAL	PAEDIATRIC WARD	EHLANZENI	NKOMAZI	<1	LOD	CSF	CEREBROSPINAL FLUID	CSFGR	^BCULTURE RESULT:^B	STRGB
GSO0449852	CEREBROSPINAL FLUID	17-07-2007	2007	03-07-2007	FEMALE	SOUTH RAND	GAUTENG	SOUTH RAND HOSPITAL	WARD 12	CITY OF JOHANNESBURG METRO	JOHANNESBURG F	<1	LOD	CSF	CEREBROSPINAL FLUID	CSFGR	^BCULTURE RESULT:^B	STRGB
GSO0452672	CEREBROSPINAL FLUID	28-08-2007	2007	06-08-2007	M	SOUTH RAND LABORATORY	GAUTENG	SOUTH RAND HOSPITAL	WARD 12	CITY OF JOHANNESBURG METRO	JOHANNESBURG F	<1	LOD	CSF	CEREBROSPINAL FLUID	CSFGR	^BCULTURE RESULT:^B	STRGB
GBO2199110	CEREBROSPINAL FLUID	17-03-2006	2006	26-02-2006	M	TAMBO MEMORIAL LABORATORY	GAUTENG	FAR EAST RAND HOSPITAL	INTENSIVE CARE UNIT	EKURHULENI METRO	EKURHULENI EAST 2	<1	LOD	CSF	CEREBROSPINAL FLUID	CSFGR	^BCULTURE RESULT:^B	BHSB
GBO2006902	CEREBROSPINAL FLUID	01-06-2005	2005	24-04-2005	F	TAMBO MEMORIAL LABORATORY	GAUTENG	TAMBO MEMORIAL HOSPITAL	WARD 12	EKURHULENI METRO	EKURHULENI SOUTH 1	<1	LOD	CSF	CEREBROSPINAL FLUID	CSFGR	^BCULTURE RESULT:^B	BHSB
GBO2044401	BLOOD CULTURE	24-07-2005	2005	23-07-2005		TAMBO MEMORIAL LABORATORY	GAUTENG	TAMBO MEMORIAL HOSPITAL	WARD 4	EKURHULENI METRO	EKURHULENI SOUTH 1	<1	EOD	CULBC	MICROBIOLOGY : BLOOD CULTURE	CULT+	CULTURE: AEROBIC ORGANISMS	BHSB
GBO1977323	BLOOD CULTURE	20-04-2005	2005	17-02-2005	M	TAMBO MEMORIAL LABORATORY	GAUTENG	TAMBO MEMORIAL HOSPITAL	WARD 12	EKURHULENI METRO	EKURHULENI SOUTH 1	<1	LOD	CULBC	MICROBIOLOGY : BLOOD CULTURE	ORGSX	NOT AVAILABLE	BHSB
GBO2078377	CEREBROSPINAL FLUID	09-09-2005	2005	10-07-2005	F	TAMBO MEMORIAL LABORATORY	GAUTENG	TAMBO MEMORIAL HOSPITAL	WARD 12	EKURHULENI METRO	EKURHULENI SOUTH 1	<1	LOD	CSF	CEREBROSPINAL FLUID	CSFGR	^BCULTURE RESULT:^B	BHSB
GBO1932933	BLOOD CULTURE	15-02-2005	2005	13-02-2005	M	TAMBO MEMORIAL LABORATORY	GAUTENG	TAMBO MEMORIAL HOSPITAL	WARD 4	EKURHULENI METRO	EKURHULENI SOUTH 1	<1	EOD	CULBC	MICROBIOLOGY : BLOOD CULTURE	CULT+	CULTURE: AEROBIC ORGANISMS	BHSB
GBO1799839	BLOOD CULTURE	22-07-2004	2004	12-07-2004	M	TAMBO MEMORIAL LABORATORY	GAUTENG	TAMBO MEMORIAL HOSPITAL	WARD 4	EKURHULENI METRO	EKURHULENI SOUTH 1	<1	LOD	CULBC	MICROBIOLOGY : BLOOD CULTURE	CULT+	CULTURE: AEROBIC ORGANISMS	BHSB
GBO2078302	CEREBROSPINAL FLUID	09-09-2005	2005	02-09-2005	F	TAMBO MEMORIAL LABORATORY	GAUTENG	TAMBO MEMORIAL HOSPITAL	WARD 4	EKURHULENI METRO	EKURHULENI SOUTH 1	<1	LOD	CSF	CEREBROSPINAL FLUID	CSFGR	^BCULTURE RESULT:^B	BHSB
GBO1843241	BLOOD CULTURE	27-09-2004	2004	14-09-2004	M	TAMBO MEMORIAL LABORATORY	GAUTENG	TAMBO MEMORIAL HOSPITAL	WARD 12	EKURHULENI METRO	EKURHULENI SOUTH 1	<1	LOD	CULBC	MICROBIOLOGY : BLOOD CULTURE	CULT+	CULTURE: AEROBIC ORGANISMS	BHSB
GBO2167048	CEREBROSPINAL FLUID	31-01-2006	2006	21-01-2006	M	TAMBO MEMORIAL LABORATORY	GAUTENG	TAMBO MEMORIAL HOSPITAL	WARD 12	EKURHULENI METRO	EKURHULENI SOUTH 1	<1	LOD	CSF	CEREBROSPINAL FLUID	CSFGR	^BCULTURE RESULT:^B	BHSB
GTE0952052	BLOOD CULTURE	18-09-2006	2006	08-09-2006	FEMALE	TEMBISA	GAUTENG	TEMBISA HOSPITAL	NEONATAL INTENSIVE CARE	EKURHULENI METRO	EKURHULENI NORTH 1	<1	LOD	CULBA	MICROBIOLOGY : BLOOD CULTURE	CUL+	CULTURE: AEROBIC ORGANISMS	STRAG
GTE1140999	BLOOD CULTURE	24-07-2007	2007	07-07-2007	MALE	TEMBISA	GAUTENG	TEMBISA HOSPITAL	WARD 5	EKURHULENI METRO	EKURHULENI NORTH 1	<1	LOD	CULBA	MICROBIOLOGY : BLOOD CULTURE	CUL+	CULTURE: AEROBIC ORGANISMS	STRAG
GTE1244719	BLOOD CULTURE	29-01-2008	2008	17-01-2008	MALE	TEMBISA	GAUTENG	TEMBISA HOSPITAL	NEONATAL INTENSIVE CARE	EKURHULENI METRO	EKURHULENI NORTH 1	<1	LOD	CULBA	MICROBIOLOGY : BLOOD CULTURE	CUL+	CULTURE: AEROBIC ORGANISMS	STRAG
GTE0943466	BLOOD CULTURE	29-08-2006	2006	14-06-2006	MALE	TEMBISA	GAUTENG	TEMBISA HOSPITAL	WARD 5	EKURHULENI METRO	EKURHULENI NORTH 1	<1	LOD	CULBA	MICROBIOLOGY : BLOOD CULTURE	CUL+	CULTURE: AEROBIC ORGANISMS	STRGB
GTE1406566	BLOOD CULTURE	25-09-2008	2008	19-09-2008	FEMALE	TEMBISA	GAUTENG	TEMBISA HOSPITAL	WARD 5	EKURHULENI METRO	EKURHULENI NORTH 1	<1	EOD	CULBA	MICROBIOLOGY : BLOOD CULTURE	CULT+	CULTURE: AEROBIC ORGANISMS	STRAG
GTE1085576	CEREBROSPINAL FLUID	15-04-2007	2007	03-04-2007	FEMALE	TEMBISA	GAUTENG	TEMBISA HOSPITAL	WARD 5	EKURHULENI METRO	EKURHULENI NORTH 1	<1	LOD	CSF	CEREBROSPINAL FLUID	CSFGR	^BCULTURE RESULT:^B	STRGB
GTE1237940	BLOOD CULTURE	11-01-2008	2008	08-01-2008	MALE	TEMBISA	GAUTENG	TEMBISA HOSPITAL	WARD 4	EKURHULENI METRO	EKURHULENI NORTH 1	<1	EOD	CULBA	MICROBIOLOGY : BLOOD CULTURE	CULT+	CULTURE: AEROBIC ORGANISMS	STRAG
GTE0631868	CEREBROSPINAL FLUID	01-07-2004	2004	23-06-2004	MALE	TEMBISA	GAUTENG	TEMBISA HOSPITAL	WARD 3	EKURHULENI METRO	EKURHULENI NORTH 1	<1	LOD	CSF	CEREBROSPINAL FLUID	CSFGR	^BCULTURE RESULT:^B	STRGB
GTE0714633	CEREBROSPINAL FLUID	02-05-2005	2005	18-04-2005	FEMALE	TEMBISA	GAUTENG	TEMBISA HOSPITAL	WARD 3	EKURHULENI METRO	EKURHULENI NORTH 1	<1	LOD	CSF	CEREBROSPINAL FLUID	CSFGR	^BCULTURE RESULT:^B	STRGB
GTE1292218	CEREBROSPINAL FLUID	02-04-2008	2008	23-03-2008	FEMALE	TEMBISA	GAUTENG	TEMBISA HOSPITAL	CASUALTY	EKURHULENI METRO	EKURHULENI NORTH 1	<1	LOD	CSF	CEREBROSPINAL FLUID	CSFGR	^BCULTURE RESULT:^B	STRAG
GTE1292908	BLOOD CULTURE	10-04-2008	2008	31-01-2008	FEMALE	TEMBISA	GAUTENG	TEMBISA HOSPITAL	WARD 5	EKURHULENI METRO	EKURHULENI NORTH 1	<1	LOD	CULBA	MICROBIOLOGY : BLOOD CULTURE	ORGSV	NOT AVAILABLE	STRAG
GTE1250335	CEREBROSPINAL FLUID	29-01-2008	2008	16-01-2008	MALE	TEMBISA	GAUTENG	TEMBISA HOSPITAL	OUT PATIENTS DEPARTMENT	EKURHULENI METRO	EKURHULENI NORTH 1	<1	LOD	CSF	CEREBROSPINAL FLUID	CSFGR	^BCULTURE RESULT:^B	STRAG
GTE0606223	CEREBROSPINAL FLUID	17-03-2004	2004	15-03-2004	MALE	TEMBISA	GAUTENG	TEMBISA HOSPITAL	WARD 4	EKURHULENI METRO	EKURHULENI NORTH 1	<1	EOD	CSF	CEREBROSPINAL FLUID	CSFGR	^BCULTURE RESULT:^B	STRGB
GTE1157729	CEREBROSPINAL FLUID	21-08-2007	2007	11-08-2007	UNKNOWN	TEMBISA	GAUTENG	TEMBISA HOSPITAL	PAEDIATRIC OUT PATIENTS	EKURHULENI METRO	EKURHULENI NORTH 1	<1	LOD	CSF	CEREBROSPINAL FLUID	CSFGR	^BCULTURE RESULT:^B	STRAG
GTE1023104	CEREBROSPINAL FLUID	11-01-2007	2007	25-12-2006	F	TEMBISA LABORATORY	GAUTENG	TEMBISA HOSPITAL	WARD 3	EKURHULENI METRO	EKURHULENI NORTH 1	<1	LOD	CSF	CEREBROSPINAL FLUID	CSFGR	^BCULTURE RESULT:^B	STRAG
GTE0849665	BLOOD CULTURE	22-03-2006	2006	20-03-2006	M	TEMBISA LABORATORY	GAUTENG	TEMBISA HOSPITAL	NEONATAL INTENSIVE CARE	EKURHULENI METRO	EKURHULENI NORTH 1	<1	EOD	CULBC	MICROBIOLOGY : BLOOD CULTURE	CUL+	CULTURE: AEROBIC ORGANISMS	BHSB
GTE0671002	CEREBROSPINAL FLUID	02-12-2004	2004	01-10-2004	F	TEMBISA LABORATORY	GAUTENG	TEMBISA HOSPITAL	WARD 5	EKURHULENI METRO	EKURHULENI NORTH 1	<1	LOD	CSF	CEREBROSPINAL FLUID	CSFGR	^BCULTURE RESULT:^B	STRGB
GTE0865452	CEREBROSPINAL FLUID	15-04-2006	2006	11-02-2006	F	TEMBISA LABORATORY	GAUTENG	TEMBISA HOSPITAL	WARD 5	EKURHULENI METRO	EKURHULENI NORTH 1	<1	LOD	CSF	CEREBROSPINAL FLUID	CSFGR	^BCULTURE RESULT:^B	STRGB
GTE0769420	CEREBROSPINAL FLUID	01-10-2005	2005	28-09-2005	M	TEMBISA LABORATORY	GAUTENG	TEMBISA HOSPITAL	WARD 4	EKURHULENI METRO	EKURHULENI NORTH 1	<1	EOD	CSF	CEREBROSPINAL FLUID	CSFGR	^BCULTURE RESULT:^B	STRGB
MTH0547511	CEREBROSPINAL FLUID	25-12-2006	2006	25-11-2006	F	THEMBA LABORATORY	MPUMALANGA	THEMBA HOSPITAL	CHILDREN'S WARD II	EHLANZENI	MBOMBELA	<1	LOD	CSF	CEREBROSPINAL FLUID	CSFGR	^BCULTURE RESULT:^B	STRGB
MTH0562252	CEREBROSPINAL FLUID	06-03-2007	2007	27-02-2007	F	THEMBA LABORATORY	MPUMALANGA	THEMBA HOSPITAL	CHILDREN'S WARD II	EHLANZENI	MBOMBELA	<1	LOD	CSF	CEREBROSPINAL FLUID	CSFGR	^BCULTURE RESULT:^B	BHSB
MTH0624434	CEREBROSPINAL FLUID	08-01-2008	2008	11-12-2007	M	THEMBA LABORATORY	MPUMALANGA	THEMBA HOSPITAL	INTENSIVE CARE UNIT	EHLANZENI	MBOMBELA	<1	LOD	CSF	CEREBROSPINAL FLUID	CSFGR	^BCULTURE RESULT:^B	BHSB
MTH0392625	CEREBROSPINAL FLUID	27-05-2004	2004	20-05-2004	M	THEMBA LABORATORY	MPUMALANGA	THEMBA HOSPITAL	CHILDREN'S WARD II	EHLANZENI	MBOMBELA	<1	LOD	CSF	CEREBROSPINAL FLUID	CSFGR	^BCULTURE RESULT:^B	STRGB
MTO0095979	CEREBROSPINAL FLUID	30-11-2006	2006	26-11-2006	FEMALE	TONGA	MPUMALANGA	TONGA HOSPITAL	CASUALTY DEPARTMENT	EHLANZENI	NKOMAZI	<1	EOD	CSF	CEREBROSPINAL FLUID	CSFGR	^BCULTURE RESULT:^B	STRGB
MTO0112957	CEREBROSPINAL FLUID	30-08-2007	2007	16-08-2007	M	TONGA LABORATORY	MPUMALANGA	TONGA HOSPITAL	WARD 8	EHLANZENI	NKOMAZI	<1	LOD	CSF	CEREBROSPINAL FLUID	CSFGR	^BCULTURE RESULT:^B	STRGB
WTS2014257	BLOOD CULTURE	30-12-2008	2008	21-12-2008	UNKNOWN	TSHEPONG	NORTH WEST	KLERKSDORP HOSPITAL		DR KENNETH KAUNDA	CITY OF MATLOSANA	<1	LOD	CULBA	MICROBIOLOGY : BLOOD CULTURE	CULT+	CULTURE: AEROBIC ORGANISMS	STRAG
WTS1800530	BLOOD CULTURE	30-06-2008	2008	28-06-2008	F	TSHEPONG LABORATORY	NORTH WEST	INT		DR KENNETH KAUNDA	CITY OF MATLOSANA	<1	EOD	CULBC	MICROBIOLOGY : BLOOD CULTURE	CULT+	CULTURE: AEROBIC ORGANISMS	STRAG
WTS1505529	BLOOD CULTURE	26-04-2007	2007	04-04-2007	M	TSHEPONG LABORATORY	NORTH WEST	INT		DR KENNETH KAUNDA	CITY OF MATLOSANA	<1	LOD	CULBC	MICROBIOLOGY : BLOOD CULTURE	CULT+	CULTURE: AEROBIC ORGANISMS	STRAG
WTS1915362	BLOOD CULTURE	09-10-2008	2008	02-10-2008	M	TSHEPONG LABORATORY	NORTH WEST	INT		DR KENNETH KAUNDA	CITY OF MATLOSANA	<1	LOD	CULBC	MICROBIOLOGY : BLOOD CULTURE	CULT+	CULTURE: AEROBIC ORGANISMS	STRAG
WTS1508028	BLOOD CULTURE	08-05-2007	2007	25-04-2007	M	TSHEPONG LABORATORY	NORTH WEST	KLERKSDORP HOSPITAL	WARD 3	DR KENNETH KAUNDA	CITY OF MATLOSANA	<1	LOD	CULBC	MICROBIOLOGY : BLOOD CULTURE	CULT+	CULTURE: AEROBIC ORGANISMS	STRAG
NTS0578230	CEREBROSPINAL FLUID	10-06-2008	2008	02-06-2008	FEMALE	TSHILIDZINI	LIMPOPO	TSHILIDZINI HOSPITAL	NURSERY	VHEMBE	THULAMELA	<1	LOD	CSFLA	BACTERIAL ANTIGEN TESTS	STRB	STREPTOCOCCUS GROUP B	POS
NTS0316589	CEREBROSPINAL FLUID	09-01-2006	2006	15-12-2005	F	TSHILIDZINI LABORATORY	LIMPOPO	TSHILIDZINI HOSPITAL	NURSERY	VHEMBE	THULAMELA	<1	LOD	CSF	CEREBROSPINAL FLUID	CSFGR	^BCULTURE RESULT:^B	STRAG
NTS0208892	CEREBROSPINAL FLUID	21-10-2004	2004	21-08-2004	M	TSHILIDZINI LABORATORY	LIMPOPO	TSHILIDZINI HOSPITAL	PAEDIATRIC MEDICAL WARD	VHEMBE	THULAMELA	<1	LOD	CSF	CEREBROSPINAL FLUID	CSFGR	^BCULTURE RESULT:^B	STRAG
NTS0399291	CEREBROSPINAL FLUID	25-11-2006	2006	16-11-2006	M	TSHILIDZINI LABORATORY	LIMPOPO	TSHILIDZINI HOSPITAL	NURSERY	VHEMBE	THULAMELA	<1	LOD	CSF	CEREBROSPINAL FLUID	CSFGR	^BCULTURE RESULT:^B	STRAG
NTS0321194	CEREBROSPINAL FLUID	25-01-2006	2006	05-01-2006	M	TSHILIDZINI LABORATORY	LIMPOPO	TSHILIDZINI HOSPITAL	NURSERY	VHEMBE	THULAMELA	<1	LOD	CSF	CEREBROSPINAL FLUID	CSFGR	^BCULTURE RESULT:^B	STRAG
GKA0107380	BLOOD CULTURE	21-12-2005	2005	05-12-2005	M	TSHWANE ACADEMIC LABORATORY	GAUTENG	KALAFONG HOSPITAL	DRIP ROOM	CITY OF TSHWANE METRO	TSHWANE CENTRAL	<1	LOD	CULBA	MICROBIOLOGY : BLOOD CULTURE	ORG	ORGANISM/S ISOLATED	BHSB
GTS1691601	BLOOD CULTURE	31-10-2008	2008	22-10-2008		TSHWANE ACADEMIC LABORATORY	GAUTENG	KALAFONG HOSPITAL	WARD 27	CITY OF TSHWANE METRO	TSHWANE CENTRAL	<1	LOD	CULBA	MICROBIOLOGY : BLOOD CULTURE	ORG	ORGANISM/S ISOLATED	BHSB
GKA0069344	BLOOD CULTURE	26-09-2005	2005	24-09-2005	M	TSHWANE ACADEMIC LABORATORY	GAUTENG	KALAFONG HOSPITAL	WARD 28	CITY OF TSHWANE METRO	TSHWANE CENTRAL	<1	EOD	CULBA	MICROBIOLOGY : BLOOD CULTURE	ORG	ORGANISM/S ISOLATED	BHSB
GKA0069431	BLOOD CULTURE	26-09-2005	2005	24-09-2005		TSHWANE ACADEMIC LABORATORY	GAUTENG	KALAFONG HOSPITAL	WARD 27	CITY OF TSHWANE METRO	TSHWANE CENTRAL	<1	EOD	CULBA	MICROBIOLOGY : BLOOD CULTURE	ORG	ORGANISM/S ISOLATED	BHSB
GKA0474303	BLOOD CULTURE	29-12-2007	2007	26-12-2007	M	TSHWANE ACADEMIC LABORATORY	GAUTENG	KALAFONG HOSPITAL	WARD 27	CITY OF TSHWANE METRO	TSHWANE CENTRAL	<1	EOD	CULBA	MICROBIOLOGY : BLOOD CULTURE	ORG	ORGANISM/S ISOLATED	BHSB
GKA0405745	BLOOD CULTURE	26-08-2007	2007	18-08-2007	M	TSHWANE ACADEMIC LABORATORY	GAUTENG	KALAFONG HOSPITAL	WARD 1 (INTENSIVE CARE UNIT)	CITY OF TSHWANE METRO	TSHWANE CENTRAL	<1	LOD	CULBA	MICROBIOLOGY : BLOOD CULTURE	ORGSV	NOT AVAILABLE	BHSB
GKA0059586	CEREBROSPINAL FLUID	06-09-2005	2005	07-08-2005	F	TSHWANE ACADEMIC LABORATORY	GAUTENG	KALAFONG HOSPITAL	DRIP ROOM	CITY OF TSHWANE METRO	TSHWANE CENTRAL	<1	LOD	CSF	CEREBROSPINAL FLUID	CSFGR	^BCULTURE RESULT:^B	BHSB
GKA0446205	BLOOD CULTURE	02-11-2007	2007	22-10-2007	F	TSHWANE ACADEMIC LABORATORY	GAUTENG	KALAFONG HOSPITAL	WARD 4	CITY OF TSHWANE METRO	TSHWANE CENTRAL	<1	LOD	CULBA	MICROBIOLOGY : BLOOD CULTURE	ORG	ORGANISM/S ISOLATED	BHSB
GKA0116486	BLOOD CULTURE	15-01-2006	2006	12-01-2006	F	TSHWANE ACADEMIC LABORATORY	GAUTENG	KALAFONG HOSPITAL	WARD 28	CITY OF TSHWANE METRO	TSHWANE CENTRAL	<1	EOD	CULBA	MICROBIOLOGY : BLOOD CULTURE	ORG	ORGANISM/S ISOLATED	BHSB
GKA0443546	BLOOD CULTURE	29-10-2007	2007	25-10-2007	F	TSHWANE ACADEMIC LABORATORY	GAUTENG	KALAFONG HOSPITAL	WARD 28	CITY OF TSHWANE METRO	TSHWANE CENTRAL	<1	EOD	CULBA	MICROBIOLOGY : BLOOD CULTURE	ORG	ORGANISM/S ISOLATED	BHSB
GTS0717767	CEREBROSPINAL FLUID	03-11-2006	2006	29-10-2006	M	TSHWANE ACADEMIC LABORATORY	GAUTENG	KALAFONG HOSPITAL	WARD 27	CITY OF TSHWANE METRO	TSHWANE CENTRAL	<1	EOD	CULID	CULTURE IDENTIFICATION	ORGA+	AEROBIC ORGANISMS	BHSB
GKA0168864	BLOOD CULTURE	02-05-2006	2006	26-03-2006	F	TSHWANE ACADEMIC LABORATORY	GAUTENG	KALAFONG HOSPITAL	WARD 4	CITY OF TSHWANE METRO	TSHWANE CENTRAL	<1	LOD	CULBA	MICROBIOLOGY : BLOOD CULTURE	ORG	ORGANISM/S ISOLATED	BHSB
GKA0357489	BLOOD CULTURE	17-05-2007	2007	13-05-2007	M	TSHWANE ACADEMIC LABORATORY	GAUTENG	KALAFONG HOSPITAL	WARD 27	CITY OF TSHWANE METRO	TSHWANE CENTRAL	<1	EOD	CULBA	MICROBIOLOGY : BLOOD CULTURE	ORG	ORGANISM/S ISOLATED	BHSB
GKA0095449	BLOOD CULTURE	22-11-2005	2005	19-11-2005	F	TSHWANE ACADEMIC LABORATORY	GAUTENG	KALAFONG HOSPITAL	WARD 27	CITY OF TSHWANE METRO	TSHWANE CENTRAL	<1	EOD	CULBA	MICROBIOLOGY : BLOOD CULTURE	ORG	ORGANISM/S ISOLATED	BHSB
GKA0064355	BLOOD CULTURE	17-09-2005	2005	21-07-2005	F	TSHWANE ACADEMIC LABORATORY	GAUTENG	KALAFONG HOSPITAL	WARD 4	CITY OF TSHWANE METRO	TSHWANE CENTRAL	<1	LOD	CULBA	MICROBIOLOGY : BLOOD CULTURE	ORG	ORGANISM/S ISOLATED	BHSB
GKA0568263	BLOOD CULTURE	21-06-2008	2008	19-06-2008		TSHWANE ACADEMIC LABORATORY	GAUTENG	KALAFONG HOSPITAL	WARD 27	CITY OF TSHWANE METRO	TSHWANE CENTRAL	<1	EOD	CULBA	MICROBIOLOGY : BLOOD CULTURE	ORG	ORGANISM/S ISOLATED	BHSB
GKA0384660	BLOOD CULTURE	19-07-2007	2007	17-07-2007	M	TSHWANE ACADEMIC LABORATORY	GAUTENG	KALAFONG HOSPITAL	WARD 27	CITY OF TSHWANE METRO	TSHWANE CENTRAL	<1	EOD	CULBA	MICROBIOLOGY : BLOOD CULTURE	ORG	ORGANISM/S ISOLATED	BHSB
GKA0443606	BLOOD CULTURE	29-10-2007	2007	20-10-2007	M	TSHWANE ACADEMIC LABORATORY	GAUTENG	KALAFONG HOSPITAL	CASUALTY DEPARTMENT	CITY OF TSHWANE METRO	TSHWANE CENTRAL	<1	LOD	CULBA	MICROBIOLOGY : BLOOD CULTURE	ORG	ORGANISM/S ISOLATED	BHSB
GKA0636187	BLOOD CULTURE	14-10-2008	2008	10-10-2008	F	TSHWANE ACADEMIC LABORATORY	GAUTENG	KALAFONG HOSPITAL	WARD 27	CITY OF TSHWANE METRO	TSHWANE CENTRAL	<1	EOD	CULBA	MICROBIOLOGY : BLOOD CULTURE	ORG	ORGANISM/S ISOLATED	BHSB
NNY0197838	CEREBROSPINAL FLUID	26-08-2007	2007	06-07-2007	F	TSHWANE ACADEMIC LABORATORY	LIMPOPO	NYLSTROOM HOSPITAL	PAEDIATRIC WARD	WATERBERG	MODIMOLLE	<1	LOD	CULID	CULTURE IDENTIFICATION	ORGA+	AEROBIC ORGANISMS	BHSB
GTS0453842	CEREBROSPINAL FLUID	21-04-2006	2006	12-04-2006	M	TSHWANE ACADEMIC LABORATORY	GAUTENG	STEVE BIKO ACADEMIC HOSPITAL	W31P PAEDIATRIC SHORT STAY	CITY OF TSHWANE METRO	TSHWANE CENTRAL WESTERN	<1	LOD	CSF	CEREBROSPINAL FLUID	CSFGR	^BCULTURE RESULT:^B	BHSB
GTS0047037	BLOOD CULTURE	29-05-2005	2005	27-05-2005	F	TSHWANE ACADEMIC LABORATORY	GAUTENG	STEVE BIKO ACADEMIC HOSPITAL	NEONATAL ICU	CITY OF TSHWANE METRO	TSHWANE CENTRAL WESTERN	<1	EOD	CULBA	MICROBIOLOGY : BLOOD CULTURE	ORG	ORGANISM/S ISOLATED	BHSB
GTS1201416	CEREBROSPINAL FLUID	04-11-2007	2007	28-08-2007	F	TSHWANE ACADEMIC LABORATORY	GAUTENG	STEVE BIKO ACADEMIC HOSPITAL	W31P PAEDIATRIC SHORT STAY	CITY OF TSHWANE METRO	TSHWANE CENTRAL WESTERN	<1	LOD	CSF	CEREBROSPINAL FLUID	CSFGR	^BCULTURE RESULT:^B	BHSB
GTS1370704	BLOOD CULTURE	16-03-2008	2008	13-03-2008	M	TSHWANE ACADEMIC LABORATORY	GAUTENG	STEVE BIKO ACADEMIC HOSPITAL	I8NP NEONATAL ICU	CITY OF TSHWANE METRO	TSHWANE CENTRAL WESTERN	<1	EOD	CULBA	MICROBIOLOGY : BLOOD CULTURE	ORG	ORGANISM/S ISOLATED	BHSB
GTS0994630	BLOOD CULTURE	09-06-2007	2007	28-04-2007	M	TSHWANE ACADEMIC LABORATORY	GAUTENG	STEVE BIKO ACADEMIC HOSPITAL	W31P PAEDIATRIC SHORT STAY	CITY OF TSHWANE METRO	TSHWANE CENTRAL WESTERN	<1	LOD	CULBA	MICROBIOLOGY : BLOOD CULTURE	ORG	ORGANISM/S ISOLATED	BHSB
GTS0594819	BLOOD CULTURE	11-08-2006	2006	09-08-2006	M	TSHWANE ACADEMIC LABORATORY	GAUTENG	STEVE BIKO ACADEMIC HOSPITAL	I8NP NEONATAL ICU	CITY OF TSHWANE METRO	TSHWANE CENTRAL WESTERN	<1	EOD	CULBA	MICROBIOLOGY : BLOOD CULTURE	ORG	ORGANISM/S ISOLATED	BHSB
GTS0957592	BLOOD CULTURE	12-05-2007	2007	04-04-2007	M	TSHWANE ACADEMIC LABORATORY	GAUTENG	STEVE BIKO ACADEMIC HOSPITAL	I8NP NEONATAL ICU	CITY OF TSHWANE METRO	TSHWANE CENTRAL WESTERN	<1	LOD	CULBA	MICROBIOLOGY : BLOOD CULTURE	ORG	ORGANISM/S ISOLATED	BHSB
GTS1584238	BLOOD CULTURE	19-08-2008	2008	16-08-2008	M	TSHWANE ACADEMIC LABORATORY	GAUTENG	STEVE BIKO ACADEMIC HOSPITAL	I8NP NEONATAL ICU	CITY OF TSHWANE METRO	TSHWANE CENTRAL WESTERN	<1	EOD	CULBA	MICROBIOLOGY : BLOOD CULTURE	ORG	ORGANISM/S ISOLATED	BHSB
GTS1064612	BLOOD CULTURE	02-08-2007	2007	20-06-2007	M	TSHWANE ACADEMIC LABORATORY	GAUTENG	STEVE BIKO ACADEMIC HOSPITAL	I8MP PAEDIATRIC MEDICAL ICU	CITY OF TSHWANE METRO	TSHWANE CENTRAL WESTERN	<1	LOD	CULBA	MICROBIOLOGY : BLOOD CULTURE	ORG	ORGANISM/S ISOLATED	BHSB
GTS1722345	BLOOD CULTURE	21-11-2008	2008	17-11-2008	F	TSHWANE ACADEMIC LABORATORY	GAUTENG	STEVE BIKO ACADEMIC HOSPITAL	I8NP NEONATAL ICU	CITY OF TSHWANE METRO	TSHWANE CENTRAL WESTERN	<1	EOD	CULBA	MICROBIOLOGY : BLOOD CULTURE	ORG	ORGANISM/S ISOLATED	BHSB
GTS1070983	BLOOD CULTURE	06-08-2007	2007	04-08-2007	M	TSHWANE ACADEMIC LABORATORY	GAUTENG	STEVE BIKO ACADEMIC HOSPITAL	I8NP NEONATAL ICU	CITY OF TSHWANE METRO	TSHWANE CENTRAL WESTERN	<1	EOD	CULBA	MICROBIOLOGY : BLOOD CULTURE	ORG	ORGANISM/S ISOLATED	BHSB
GTS0809292	BLOOD CULTURE	19-01-2007	2007	30-12-2006	M	TSHWANE ACADEMIC LABORATORY	GAUTENG	STEVE BIKO ACADEMIC HOSPITAL	PGS8 PAEDIATRICS OP	CITY OF TSHWANE METRO	TSHWANE CENTRAL WESTERN	<1	LOD	CULBA	MICROBIOLOGY : BLOOD CULTURE	ORG	ORGANISM/S ISOLATED	BHSB
GTS1574870	BLOOD CULTURE	12-08-2008	2008	27-07-2008	M	TSHWANE ACADEMIC LABORATORY	GAUTENG	STEVE BIKO ACADEMIC HOSPITAL	W31P PAEDIATRIC SHORT STAY	CITY OF TSHWANE METRO	TSHWANE CENTRAL WESTERN	<1	LOD	CULBA	MICROBIOLOGY : BLOOD CULTURE	ORG	ORGANISM/S ISOLATED	BHSB
GTS1246348	BLOOD CULTURE	09-12-2007	2007	22-11-2007	F	TSHWANE ACADEMIC LABORATORY	GAUTENG	STEVE BIKO ACADEMIC HOSPITAL	I8NP NEONATAL ICU	CITY OF TSHWANE METRO	TSHWANE CENTRAL WESTERN	<1	LOD	CULBA	MICROBIOLOGY : BLOOD CULTURE	ORG	ORGANISM/S ISOLATED	BHSB
GTS0785603	BLOOD CULTURE	29-12-2006	2006	23-12-2006	M	TSHWANE ACADEMIC LABORATORY	GAUTENG	STEVE BIKO ACADEMIC HOSPITAL	I8NP NEONATAL ICU	CITY OF TSHWANE METRO	TSHWANE CENTRAL WESTERN	<1	EOD	CULBA	MICROBIOLOGY : BLOOD CULTURE	ORG	ORGANISM/S ISOLATED	BHSB
GTS0590383	BLOOD CULTURE	07-08-2006	2006	06-08-2006	M	TSHWANE ACADEMIC LABORATORY	GAUTENG	STEVE BIKO ACADEMIC HOSPITAL	I8NP NEONATAL ICU	CITY OF TSHWANE METRO	TSHWANE CENTRAL WESTERN	<1	EOD	CULBA	MICROBIOLOGY : BLOOD CULTURE	ORG	ORGANISM/S ISOLATED	BHSB
GTS1679730	BLOOD CULTURE	24-10-2008	2008	27-09-2008	F	TSHWANE ACADEMIC LABORATORY	GAUTENG	STEVE BIKO ACADEMIC HOSPITAL	I8NP NEONATAL ICU	CITY OF TSHWANE METRO	TSHWANE CENTRAL WESTERN	<1	LOD	CULBA	MICROBIOLOGY : BLOOD CULTURE	ORG	ORGANISM/S ISOLATED	BHSB
GTS1749719	BLOOD CULTURE	09-12-2008	2008	15-11-2008	F	TSHWANE ACADEMIC LABORATORY	GAUTENG	STEVE BIKO ACADEMIC HOSPITAL	I8NP NEONATAL ICU	CITY OF TSHWANE METRO	TSHWANE CENTRAL WESTERN	<1	LOD	CULBA	MICROBIOLOGY : BLOOD CULTURE	ORG	ORGANISM/S ISOLATED	BHSB
GTS0999786	CEREBROSPINAL FLUID	09-06-2007	2007	18-05-2007	F	TSHWANE ACADEMIC LABORATORY	GAUTENG	STEVE BIKO ACADEMIC HOSPITAL	I8NP NEONATAL ICU	CITY OF TSHWANE METRO	TSHWANE CENTRAL WESTERN	<1	LOD	CSF	CEREBROSPINAL FLUID	CSFGR	^BCULTURE RESULT:^B	BHSB
GTS0623085	BLOOD CULTURE	31-08-2006	2006	30-08-2006	M	TSHWANE ACADEMIC LABORATORY	GAUTENG	STEVE BIKO ACADEMIC HOSPITAL	I8NP NEONATAL ICU	CITY OF TSHWANE METRO	TSHWANE CENTRAL WESTERN	<1	EOD	CULBA	MICROBIOLOGY : BLOOD CULTURE	ORG	ORGANISM/S ISOLATED	BHSB
GTS0452760	BLOOD CULTURE	23-04-2006	2006	20-04-2006		TSHWANE ACADEMIC LABORATORY	GAUTENG	STEVE BIKO ACADEMIC HOSPITAL	NEONATAL ICU	CITY OF TSHWANE METRO	TSHWANE CENTRAL WESTERN	<1	EOD	CULBA	MICROBIOLOGY : BLOOD CULTURE	ORG	ORGANISM/S ISOLATED	BHSB
GTS0058488	BLOOD CULTURE	08-06-2005	2005	07-06-2005	F	TSHWANE ACADEMIC LABORATORY	GAUTENG	STEVE BIKO ACADEMIC HOSPITAL	NEONATAL ICU	CITY OF TSHWANE METRO	TSHWANE CENTRAL WESTERN	<1	EOD	CULBA	MICROBIOLOGY : BLOOD CULTURE	ORG	ORGANISM/S ISOLATED	BHSB
GTS1761734	BLOOD CULTURE	18-12-2008	2008	16-12-2008	M	TSHWANE ACADEMIC LABORATORY	GAUTENG	STEVE BIKO ACADEMIC HOSPITAL	W83F OBSTETRICS POST NATAL	CITY OF TSHWANE METRO	TSHWANE CENTRAL WESTERN	<1	EOD	CULBA	MICROBIOLOGY : BLOOD CULTURE	ORG	ORGANISM/S ISOLATED	BHSB
GTS0904306	BLOOD CULTURE	29-03-2007	2007	25-03-2007	M	TSHWANE ACADEMIC LABORATORY	GAUTENG	STEVE BIKO ACADEMIC HOSPITAL	I8NP NEONATAL ICU	CITY OF TSHWANE METRO	TSHWANE CENTRAL WESTERN	<1	EOD	CULBA	MICROBIOLOGY : BLOOD CULTURE	ORG	ORGANISM/S ISOLATED	BHSB
GTS0357138	BLOOD CULTURE	06-02-2006	2006	24-01-2006	F	TSHWANE ACADEMIC LABORATORY	GAUTENG	STEVE BIKO ACADEMIC HOSPITAL	CASUALTY DEPARTMENT	CITY OF TSHWANE METRO	TSHWANE CENTRAL WESTERN	<1	LOD	CULBA	MICROBIOLOGY : BLOOD CULTURE	ORG	ORGANISM/S ISOLATED	BHSB
GTS0796255	BLOOD CULTURE	10-01-2007	2007	07-01-2007	F	TSHWANE ACADEMIC LABORATORY	GAUTENG	STEVE BIKO ACADEMIC HOSPITAL	I8NP NEONATAL ICU	CITY OF TSHWANE METRO	TSHWANE CENTRAL WESTERN	<1	EOD	CULBA	MICROBIOLOGY : BLOOD CULTURE	ORG	ORGANISM/S ISOLATED	BHSB
GTS0994113	BLOOD CULTURE	09-06-2007	2007	07-05-2007	M	TSHWANE ACADEMIC LABORATORY	GAUTENG	TSHWANE DISTRICT HOSPITAL	CASUALTY DEPARTMENT	CITY OF TSHWANE METRO	TSHWANE CENTRAL WESTERN	<1	LOD	CULBA	MICROBIOLOGY : BLOOD CULTURE	ORG	ORGANISM/S ISOLATED	BHSB
GKA0659627	BLOOD CULTURE	21-11-2008	2008	18-11-2008	FEMALE	TSHWANE CLINICAL PATHOLOGY	GAUTENG	KALAFONG HOSPITAL	WARD 8	CITY OF TSHWANE METRO	TSHWANE CENTRAL	<1	EOD	CULBA	MICROBIOLOGY : BLOOD CULTURE	ORG	ORGANISM/S ISOLATED	STRAG
GKA0331052	BLOOD CULTURE	24-03-2007	2007	19-03-2007	MALE	TSHWANE CLINICAL PATHOLOGY	GAUTENG	KALAFONG HOSPITAL	WARD 8	CITY OF TSHWANE METRO	TSHWANE CENTRAL	<1	EOD	CULBA	MICROBIOLOGY : BLOOD CULTURE	ORG	ORGANISM/S ISOLATED	STRAG
GKA0322525	CEREBROSPINAL FLUID	04-03-2007	2007	06-02-2007	FEMALE	TSHWANE CLINICAL PATHOLOGY	GAUTENG	KALAFONG HOSPITAL	WARD 27	CITY OF TSHWANE METRO	TSHWANE CENTRAL	<1	LOD	CSFLA	BACTERIAL ANTIGEN TESTS	STRB	STREPTOCOCCUS GROUP B	POS
GKA0337319	BLOOD CULTURE	07-04-2007	2007	19-03-2007	FEMALE	TSHWANE CLINICAL PATHOLOGY	GAUTENG	KALAFONG HOSPITAL	WARD 4	CITY OF TSHWANE METRO	TSHWANE CENTRAL	<1	LOD	CULBA	MICROBIOLOGY : BLOOD CULTURE	ORG	ORGANISM/S ISOLATED	STRGB
GKA0361331	BLOOD CULTURE	25-05-2007	2007	20-05-2007	UNKNOWN	TSHWANE CLINICAL PATHOLOGY	GAUTENG	KALAFONG HOSPITAL	WARD 28	CITY OF TSHWANE METRO	TSHWANE CENTRAL	<1	EOD	CULBA	MICROBIOLOGY : BLOOD CULTURE	ORG	ORGANISM/S ISOLATED	STRGB
GKA0303001	BLOOD CULTURE	31-01-2007	2007	10-01-2007	FEMALE	TSHWANE CLINICAL PATHOLOGY	GAUTENG	KALAFONG HOSPITAL	WARD 4	CITY OF TSHWANE METRO	TSHWANE CENTRAL	<1	LOD	CULBA	MICROBIOLOGY : BLOOD CULTURE	ORG	ORGANISM/S ISOLATED	STRGB
GTS0112116	CEREBROSPINAL FLUID	21-07-2005	2005	24-06-2005	MALE	TSHWANE CLINICAL PATHOLOGY	GAUTENG	STEVE BIKO ACADEMIC HOSPITAL	WARD 2	CITY OF TSHWANE METRO	TSHWANE CENTRAL WESTERN	<1	LOD	CSFLA	BACTERIAL ANTIGEN TESTS	STRB	STREPTOCOCCUS GROUP B	POS
GTS0172830	CEREBROSPINAL FLUID	08-09-2005	2005	03-07-2005	MALE	TSHWANE CLINICAL PATHOLOGY	GAUTENG	STEVE BIKO ACADEMIC HOSPITAL	NEUROLOGY OPD EAST	CITY OF TSHWANE METRO	TSHWANE CENTRAL WESTERN	<1	LOD	CSFLA	BACTERIAL ANTIGEN TESTS	STRB	STREPTOCOCCUS GROUP B	POS
GTS0630509	CEREBROSPINAL FLUID	04-09-2006	2006	28-08-2006	MALE	TSHWANE CLINICAL PATHOLOGY	GAUTENG	STEVE BIKO ACADEMIC HOSPITAL	CAS4 MAIN CASUALTY	CITY OF TSHWANE METRO	TSHWANE CENTRAL WESTERN	<1	LOD	CSFLA	BACTERIAL ANTIGEN TESTS	STRB	STREPTOCOCCUS GROUP B	POS
GTS0976855	BLOOD CULTURE	25-05-2007	2007	21-05-2007	FEMALE	TSHWANE CLINICAL PATHOLOGY	GAUTENG	STEVE BIKO ACADEMIC HOSPITAL	MAC8 LABOUR WARD OUT PATIENTS	CITY OF TSHWANE METRO	TSHWANE CENTRAL WESTERN	<1	EOD	CULBA	MICROBIOLOGY : BLOOD CULTURE	ORG	ORGANISM/S ISOLATED	STRGB
GTS1528099	CEREBROSPINAL FLUID	09-07-2008	2008	01-05-2008	FEMALE	TSHWANE CLINICAL PATHOLOGY	GAUTENG	STEVE BIKO ACADEMIC HOSPITAL	W85P PAEDIATRIC SURGERY	CITY OF TSHWANE METRO	TSHWANE CENTRAL WESTERN	<1	LOD	CSFLA	BACTERIAL ANTIGEN TESTS	STRB	STREPTOCOCCUS GROUP B	POS
GTS1562903	CEREBROSPINAL FLUID	01-08-2008	2008	31-07-2008	MALE	TSHWANE CLINICAL PATHOLOGY	GAUTENG	STEVE BIKO ACADEMIC HOSPITAL	I8NP NEONATAL ICU	CITY OF TSHWANE METRO	TSHWANE CENTRAL WESTERN	<1	EOD	CSFLA	BACTERIAL ANTIGEN TESTS	STRB	STREPTOCOCCUS GROUP B	POS
GTS0273810	CEREBROSPINAL FLUID	24-11-2005	2005	19-10-2005	FEMALE	TSHWANE CLINICAL PATHOLOGY	GAUTENG	STEVE BIKO ACADEMIC HOSPITAL	WARD 1	CITY OF TSHWANE METRO	TSHWANE CENTRAL WESTERN	<1	LOD	CSFLA	BACTERIAL ANTIGEN TESTS	STRB	STREPTOCOCCUS GROUP B	POS
GTS1079118	CEREBROSPINAL FLUID	11-08-2007	2007	27-07-2007	MALE	TSHWANE CLINICAL PATHOLOGY	GAUTENG	STEVE BIKO ACADEMIC HOSPITAL	I8NP NEONATAL ICU	CITY OF TSHWANE METRO	TSHWANE CENTRAL WESTERN	<1	LOD	CSFLA	BACTERIAL ANTIGEN TESTS	STRB	STREPTOCOCCUS GROUP B	POS
GTS1537074	CEREBROSPINAL FLUID	16-07-2008	2008	30-06-2008	FEMALE	TSHWANE CLINICAL PATHOLOGY	GAUTENG	STEVE BIKO ACADEMIC HOSPITAL	W31P PAEDIATRIC SHORT STAY	CITY OF TSHWANE METRO	TSHWANE CENTRAL WESTERN	<1	LOD	CSF	CEREBROSPINAL FLUID	CSFGR	^BCULTURE RESULT:^B	STRGB
GTS1573361	BLOOD CULTURE	11-08-2008	2008	08-08-2008	FEMALE	TSHWANE CLINICAL PATHOLOGY	GAUTENG	STEVE BIKO ACADEMIC HOSPITAL	I8NP NEONATAL ICU	CITY OF TSHWANE METRO	TSHWANE CENTRAL WESTERN	<1	EOD	CULBA	MICROBIOLOGY : BLOOD CULTURE	ORG	ORGANISM/S ISOLATED	STRAG
STY1751270	BLOOD CULTURE	06-07-2006	2006	05-07-2006	M	TYGERBERG	WESTERN CAPE	TYGERBERG HOSPITAL	WARD G2	CITY OF CAPE TOWN METRO	CITY OF CAPE TOWN METRO	<1	EOD	CULBA	MICROBIOLOGY : BLOOD CULTURE	ORG	ORGANISM/S ISOLATED	BHSB
STY1563360	BLOOD CULTURE	24-02-2006	2006	22-02-2006	M	TYGERBERG	WESTERN CAPE	TYGERBERG HOSPITAL	WARD G2	CITY OF CAPE TOWN METRO	CITY OF CAPE TOWN METRO	<1	EOD	CULBA	MICROBIOLOGY : BLOOD CULTURE	ORG	ORGANISM/S ISOLATED	BHSB
STY1056356	BLOOD CULTURE	08-02-2005	2005	30-12-2004	F	TYGERBERG	WESTERN CAPE	TYGERBERG HOSPITAL	WARD J3 BABIES	CITY OF CAPE TOWN METRO	CITY OF CAPE TOWN METRO	<1	LOD	CULBA	MICROBIOLOGY : BLOOD CULTURE	ORG	ORGANISM/S ISOLATED	BHSB
STY1115395	BLOOD CULTURE	25-03-2005	2005	12-03-2005	M	TYGERBERG	WESTERN CAPE	TYGERBERG HOSPITAL	A9E WARD	CITY OF CAPE TOWN METRO	CITY OF CAPE TOWN METRO	<1	LOD	CULBA	MICROBIOLOGY : BLOOD CULTURE	ORG	ORGANISM/S ISOLATED	BHSB
STY2545817	BLOOD CULTURE	25-01-2008	2008	02-01-2008	F	TYGERBERG	WESTERN CAPE	TYGERBERG HOSPITAL	WARD G GROUND	CITY OF CAPE TOWN METRO	CITY OF CAPE TOWN METRO	<1	LOD	CULBA	MICROBIOLOGY : BLOOD CULTURE	ORG	ORGANISM/S ISOLATED	BHSB
STY1544147	CEREBROSPINAL FLUID	10-02-2006	2006	30-01-2006	F	TYGERBERG	WESTERN CAPE	TYGERBERG HOSPITAL	WARD J1	CITY OF CAPE TOWN METRO	CITY OF CAPE TOWN METRO	<1	LOD	CSF	CEREBROSPINAL FLUID	CSFGR	^BCULTURE RESULT:^B	BHSB
STY2515827	BLOOD CULTURE	04-01-2008	2008	15-12-2007	M	TYGERBERG	WESTERN CAPE	TYGERBERG HOSPITAL	WARD G GROUND	CITY OF CAPE TOWN METRO	CITY OF CAPE TOWN METRO	<1	LOD	CULBA	MICROBIOLOGY : BLOOD CULTURE	ORG	ORGANISM/S ISOLATED	BHSB
STY2599030	BLOOD CULTURE	29-02-2008	2008	28-02-2008	M	TYGERBERG	WESTERN CAPE	TYGERBERG HOSPITAL	WARD G2	CITY OF CAPE TOWN METRO	CITY OF CAPE TOWN METRO	<1	EOD	CULBA	MICROBIOLOGY : BLOOD CULTURE	ORG	ORGANISM/S ISOLATED	BHSB
STY0966342	BLOOD CULTURE	19-11-2004	2004	06-11-2004	M	TYGERBERG	WESTERN CAPE	TYGERBERG HOSPITAL	WARD J2 BABIES	CITY OF CAPE TOWN METRO	CITY OF CAPE TOWN METRO	<1	LOD	CULBA	MICROBIOLOGY : BLOOD CULTURE	ORG	ORGANISM/S ISOLATED	BHSB
STY2027415	BLOOD CULTURE	19-01-2007	2007	17-01-2007	M	TYGERBERG	WESTERN CAPE	TYGERBERG HOSPITAL	WARD G1	CITY OF CAPE TOWN METRO	CITY OF CAPE TOWN METRO	<1	EOD	CULBA	MICROBIOLOGY : BLOOD CULTURE	ORG	ORGANISM/S ISOLATED	BHSB
STY1231827	CEREBROSPINAL FLUID	27-06-2005	2005	01-06-2005	M	TYGERBERG	WESTERN CAPE	TYGERBERG HOSPITAL	WARD J1	CITY OF CAPE TOWN METRO	CITY OF CAPE TOWN METRO	<1	LOD	CSF	CEREBROSPINAL FLUID	CSFGR	^BCULTURE RESULT:^B	BHSB
STY0679086	BLOOD CULTURE	03-04-2004	2004	15-03-2004	M	TYGERBERG	WESTERN CAPE	TYGERBERG HOSPITAL	A9E WARD	CITY OF CAPE TOWN METRO	CITY OF CAPE TOWN METRO	<1	LOD	CULBA	MICROBIOLOGY : BLOOD CULTURE	ORG	ORGANISM/S ISOLATED	BHSB
STY1426516	CEREBROSPINAL FLUID	15-11-2005	2005	05-11-2005	F	TYGERBERG	WESTERN CAPE	TYGERBERG HOSPITAL	WARD G9	CITY OF CAPE TOWN METRO	CITY OF CAPE TOWN METRO	<1	LOD	CSF	CEREBROSPINAL FLUID	CSFGR	^BCULTURE RESULT:^B	BHSB
STY2016673	BLOOD CULTURE	12-01-2007	2007	11-01-2007	M	TYGERBERG	WESTERN CAPE	TYGERBERG HOSPITAL	WARD G2	CITY OF CAPE TOWN METRO	CITY OF CAPE TOWN METRO	<1	EOD	CULBA	MICROBIOLOGY : BLOOD CULTURE	ORG	ORGANISM/S ISOLATED	BHSB
STY2425059	CEREBROSPINAL FLUID	22-10-2007	2007	09-10-2007	F	TYGERBERG	WESTERN CAPE	TYGERBERG HOSPITAL	WARD G GROUND	CITY OF CAPE TOWN METRO	CITY OF CAPE TOWN METRO	<1	LOD	CSF	CEREBROSPINAL FLUID	CSFGR	^BCULTURE RESULT:^B	BHSB
STY0646764	BLOOD CULTURE	09-03-2004	2004	08-03-2004	F	TYGERBERG	WESTERN CAPE	TYGERBERG HOSPITAL	WARD J2 BABIES	CITY OF CAPE TOWN METRO	CITY OF CAPE TOWN METRO	<1	EOD	CULBA	MICROBIOLOGY : BLOOD CULTURE	ORGSX	NOT AVAILABLE	BHSB
STY1915529	BLOOD CULTURE	25-10-2006	2006	24-10-2006	M	TYGERBERG	WESTERN CAPE	TYGERBERG HOSPITAL	WARD G1	CITY OF CAPE TOWN METRO	CITY OF CAPE TOWN METRO	<1	EOD	CULBA	MICROBIOLOGY : BLOOD CULTURE	ORG	ORGANISM/S ISOLATED	BHSB
STY2002944	BLOOD CULTURE	30-12-2006	2006	30-12-2006	M	TYGERBERG	WESTERN CAPE	TYGERBERG HOSPITAL	WARD G2	CITY OF CAPE TOWN METRO	CITY OF CAPE TOWN METRO	<1	EOD	CULBA	MICROBIOLOGY : BLOOD CULTURE	ORG	ORGANISM/S ISOLATED	BHSB
STY2285594	CEREBROSPINAL FLUID	17-07-2007	2007	02-07-2007	M	TYGERBERG	WESTERN CAPE	TYGERBERG HOSPITAL	A9E WARD	CITY OF CAPE TOWN METRO	CITY OF CAPE TOWN METRO	<1	LOD	CSF	CEREBROSPINAL FLUID	CSFGR	^BCULTURE RESULT:^B	BHSB
STY2953637	BLOOD CULTURE	24-10-2008	2008	24-10-2008	M	TYGERBERG	WESTERN CAPE	TYGERBERG HOSPITAL	WARD G1	CITY OF CAPE TOWN METRO	CITY OF CAPE TOWN METRO	<1	EOD	CULBA	MICROBIOLOGY : BLOOD CULTURE	ORG	ORGANISM/S ISOLATED	BHSB
STY2957094	BLOOD CULTURE	27-10-2008	2008	13-09-2008	F	TYGERBERG	WESTERN CAPE	TYGERBERG HOSPITAL	WARD G GROUND	CITY OF CAPE TOWN METRO	CITY OF CAPE TOWN METRO	<1	LOD	CULBA	MICROBIOLOGY : BLOOD CULTURE	ORG	ORGANISM/S ISOLATED	BHSB
STY2901690	CEREBROSPINAL FLUID	19-09-2008	2008	05-09-2008	M	TYGERBERG	WESTERN CAPE	TYGERBERG HOSPITAL	C10 ISOTOPE	CITY OF CAPE TOWN METRO	CITY OF CAPE TOWN METRO	<1	LOD	CSF	CEREBROSPINAL FLUID	ORGS	NOT AVAILABLE	BHSB
STY1749362	BLOOD CULTURE	05-07-2006	2006	01-07-2006	F	TYGERBERG	WESTERN CAPE	TYGERBERG HOSPITAL	WARD G2	CITY OF CAPE TOWN METRO	CITY OF CAPE TOWN METRO	<1	EOD	CULBA	MICROBIOLOGY : BLOOD CULTURE	ORG	ORGANISM/S ISOLATED	BHSB
STY2114909	BLOOD CULTURE	16-03-2007	2007	01-03-2007	M	TYGERBERG	WESTERN CAPE	TYGERBERG HOSPITAL	A9E WARD	CITY OF CAPE TOWN METRO	CITY OF CAPE TOWN METRO	<1	LOD	CULBA	MICROBIOLOGY : BLOOD CULTURE	ORG	ORGANISM/S ISOLATED	BHSB
STY2011115	CEREBROSPINAL FLUID	08-01-2007	2007	28-12-2006	F	TYGERBERG	WESTERN CAPE	TYGERBERG HOSPITAL	WARD G GROUND	CITY OF CAPE TOWN METRO	CITY OF CAPE TOWN METRO	<1	LOD	CSF	CEREBROSPINAL FLUID	CSFGR	^BCULTURE RESULT:^B	BHSB
STY1700875	BLOOD CULTURE	01-06-2006	2006	30-05-2006	F	TYGERBERG	WESTERN CAPE	TYGERBERG HOSPITAL	WARD G2	CITY OF CAPE TOWN METRO	CITY OF CAPE TOWN METRO	<1	EOD	CULBA	MICROBIOLOGY : BLOOD CULTURE	ORG	ORGANISM/S ISOLATED	BHSB
STY1016602	BLOOD CULTURE	08-01-2005	2005	25-12-2004	M	TYGERBERG	WESTERN CAPE	TYGERBERG HOSPITAL	A9E WARD	CITY OF CAPE TOWN METRO	CITY OF CAPE TOWN METRO	<1	LOD	CULBA	MICROBIOLOGY : BLOOD CULTURE	ORG	ORGANISM/S ISOLATED	BHSB
STY1009902	BLOOD CULTURE	01-01-2005	2005	18-11-2004	F	TYGERBERG	WESTERN CAPE	TYGERBERG HOSPITAL	WARD J1	CITY OF CAPE TOWN METRO	CITY OF CAPE TOWN METRO	<1	LOD	CULBA	MICROBIOLOGY : BLOOD CULTURE	ORG	ORGANISM/S ISOLATED	BHSB
STY1210746	BLOOD CULTURE	10-06-2005	2005	26-05-2005	M	TYGERBERG	WESTERN CAPE	TYGERBERG HOSPITAL	WARD J3 BABIES	CITY OF CAPE TOWN METRO	CITY OF CAPE TOWN METRO	<1	LOD	CULBA	MICROBIOLOGY : BLOOD CULTURE	ORG	ORGANISM/S ISOLATED	BHSB
STY1056355	BLOOD CULTURE	08-02-2005	2005	04-02-2005	F	TYGERBERG	WESTERN CAPE	TYGERBERG HOSPITAL	WARD J3 BABIES	CITY OF CAPE TOWN METRO	CITY OF CAPE TOWN METRO	<1	EOD	CULBA	MICROBIOLOGY : BLOOD CULTURE	ORG	ORGANISM/S ISOLATED	BHSB
STY1488162	BLOOD CULTURE	03-01-2006	2006	19-12-2005	M	TYGERBERG	WESTERN CAPE	TYGERBERG HOSPITAL	A9E WARD	CITY OF CAPE TOWN METRO	CITY OF CAPE TOWN METRO	<1	LOD	CULBA	MICROBIOLOGY : BLOOD CULTURE	ORG	ORGANISM/S ISOLATED	BHSB
STY2740447	BLOOD CULTURE	04-06-2008	2008	01-05-2008	F	TYGERBERG	WESTERN CAPE	TYGERBERG HOSPITAL	WARD G1 NEONATAL	CITY OF CAPE TOWN METRO	CITY OF CAPE TOWN METRO	<1	LOD	CULBA	MICROBIOLOGY : BLOOD CULTURE	ORG	ORGANISM/S ISOLATED	BHSB
STY2462148	BLOOD CULTURE	17-11-2007	2007	16-11-2007	F	TYGERBERG	WESTERN CAPE	TYGERBERG HOSPITAL	WARD G1	CITY OF CAPE TOWN METRO	CITY OF CAPE TOWN METRO	<1	EOD	CULBA	MICROBIOLOGY : BLOOD CULTURE	ORG	ORGANISM/S ISOLATED	BHSB
STY1142465	BLOOD CULTURE	17-04-2005	2005	17-04-2005	F	TYGERBERG	WESTERN CAPE	TYGERBERG HOSPITAL	A9E WARD	CITY OF CAPE TOWN METRO	CITY OF CAPE TOWN METRO	<1	EOD	CULBA	MICROBIOLOGY : BLOOD CULTURE	ORG	ORGANISM/S ISOLATED	BHSB
STY2386317	BLOOD CULTURE	26-09-2007	2007	17-09-2007	F	TYGERBERG	WESTERN CAPE	TYGERBERG HOSPITAL	WARD G1	CITY OF CAPE TOWN METRO	CITY OF CAPE TOWN METRO	<1	LOD	CULBA	MICROBIOLOGY : BLOOD CULTURE	ORG	ORGANISM/S ISOLATED	BHSB
STY2982627	BLOOD CULTURE	12-11-2008	2008	12-11-2008	F	TYGERBERG	WESTERN CAPE	TYGERBERG HOSPITAL	WARD G2	CITY OF CAPE TOWN METRO	CITY OF CAPE TOWN METRO	<1	EOD	CULBA	MICROBIOLOGY : BLOOD CULTURE	ORG	ORGANISM/S ISOLATED	BHSB
STY2665492	BLOOD CULTURE	13-04-2008	2008	12-04-2008	M	TYGERBERG	WESTERN CAPE	TYGERBERG HOSPITAL	WARD G2	CITY OF CAPE TOWN METRO	CITY OF CAPE TOWN METRO	<1	EOD	CULBA	MICROBIOLOGY : BLOOD CULTURE	ORG	ORGANISM/S ISOLATED	BHSB
STY3009627	BLOOD CULTURE	30-11-2008	2008	30-11-2008	M	TYGERBERG	WESTERN CAPE	TYGERBERG HOSPITAL	WARD G1 NEONATAL	CITY OF CAPE TOWN METRO	CITY OF CAPE TOWN METRO	<1	EOD	CULBA	MICROBIOLOGY : BLOOD CULTURE	ORG	ORGANISM/S ISOLATED	BHSB
STY2401659	BLOOD CULTURE	06-10-2007	2007	07-09-2007	F	TYGERBERG	WESTERN CAPE	TYGERBERG HOSPITAL	WARD G GROUND	CITY OF CAPE TOWN METRO	CITY OF CAPE TOWN METRO	<1	LOD	CULBA	MICROBIOLOGY : BLOOD CULTURE	ORG	ORGANISM/S ISOLATED	BHSB
STY1067189	BLOOD CULTURE	16-02-2005	2005	13-02-2005	F	TYGERBERG	WESTERN CAPE	TYGERBERG HOSPITAL	WARD J3 BABIES	CITY OF CAPE TOWN METRO	CITY OF CAPE TOWN METRO	<1	EOD	CULBA	MICROBIOLOGY : BLOOD CULTURE	ORG	ORGANISM/S ISOLATED	BHSB
STY2973197	BLOOD CULTURE	06-11-2008	2008	16-10-2008	F	TYGERBERG	WESTERN CAPE	TYGERBERG HOSPITAL	WARD G1	CITY OF CAPE TOWN METRO	CITY OF CAPE TOWN METRO	<1	LOD	CULBA	MICROBIOLOGY : BLOOD CULTURE	ORG	ORGANISM/S ISOLATED	BHSB
STY1810459	BLOOD CULTURE	16-08-2006	2006	15-08-2006	M	TYGERBERG	WESTERN CAPE	TYGERBERG HOSPITAL	WARD G1	CITY OF CAPE TOWN METRO	CITY OF CAPE TOWN METRO	<1	EOD	CULBA	MICROBIOLOGY : BLOOD CULTURE	ORG	ORGANISM/S ISOLATED	BHSB
STY2319522	BLOOD CULTURE	10-08-2007	2007	09-07-2007	F	TYGERBERG	WESTERN CAPE	TYGERBERG HOSPITAL	WARD G1	CITY OF CAPE TOWN METRO	CITY OF CAPE TOWN METRO	<1	LOD	CULBA	MICROBIOLOGY : BLOOD CULTURE	ORG	ORGANISM/S ISOLATED	BHSB
STY2693628	BLOOD CULTURE	05-05-2008	2008	30-04-2008	M	TYGERBERG	WESTERN CAPE	TYGERBERG HOSPITAL	WARD G1 NEONATAL	CITY OF CAPE TOWN METRO	CITY OF CAPE TOWN METRO	<1	EOD	CULBA	MICROBIOLOGY : BLOOD CULTURE	ORG	ORGANISM/S ISOLATED	STRAG
STY2668102	BLOOD CULTURE	15-04-2008	2008	15-04-2008	M	TYGERBERG	WESTERN CAPE	TYGERBERG HOSPITAL	WARD G2	CITY OF CAPE TOWN METRO	CITY OF CAPE TOWN METRO	<1	EOD	CULBA	MICROBIOLOGY : BLOOD CULTURE	ORG	ORGANISM/S ISOLATED	BHSB
STY1063808	BLOOD CULTURE	13-02-2005	2005	26-01-2005	M	TYGERBERG	WESTERN CAPE	TYGERBERG HOSPITAL	WARD J2 BABIES	CITY OF CAPE TOWN METRO	CITY OF CAPE TOWN METRO	<1	LOD	CULBA	MICROBIOLOGY : BLOOD CULTURE	ORG	ORGANISM/S ISOLATED	BHSB
STY0945560	BLOOD CULTURE	04-11-2004	2004	02-11-2004	M	TYGERBERG	WESTERN CAPE	TYGERBERG HOSPITAL	WARD J3 BABIES	CITY OF CAPE TOWN METRO	CITY OF CAPE TOWN METRO	<1	EOD	CULBA	MICROBIOLOGY : BLOOD CULTURE	ORG	ORGANISM/S ISOLATED	BHSB
STY2911801	BLOOD CULTURE	28-09-2008	2008	28-07-2008	M	TYGERBERG	WESTERN CAPE	TYGERBERG HOSPITAL	A9E WARD	CITY OF CAPE TOWN METRO	CITY OF CAPE TOWN METRO	<1	LOD	CULBA	MICROBIOLOGY : BLOOD CULTURE	ORG	ORGANISM/S ISOLATED	STRGB
STY1300889	CEREBROSPINAL FLUID	20-08-2005	2005	09-08-2005	F	TYGERBERG	WESTERN CAPE	TYGERBERG HOSPITAL	WARD J3 BABIES	CITY OF CAPE TOWN METRO	CITY OF CAPE TOWN METRO	<1	LOD	CSF	CEREBROSPINAL FLUID	CSFGR	^BCULTURE RESULT:^B	BHSB
STY1465910	BLOOD CULTURE	11-12-2005	2005	10-12-2005	F	TYGERBERG	WESTERN CAPE	TYGERBERG HOSPITAL	WARD J3 BABIES	CITY OF CAPE TOWN METRO	CITY OF CAPE TOWN METRO	<1	EOD	CULBA	MICROBIOLOGY : BLOOD CULTURE	ORG	ORGANISM/S ISOLATED	BHSB
STY0602178	BLOOD CULTURE	05-02-2004	2004	11-01-2004	M	TYGERBERG	WESTERN CAPE	TYGERBERG HOSPITAL	A9E WARD	CITY OF CAPE TOWN METRO	CITY OF CAPE TOWN METRO	<1	LOD	CULBA	MICROBIOLOGY : BLOOD CULTURE	ORG	ORGANISM/S ISOLATED	BHSB
STY2825505	BLOOD CULTURE	01-08-2008	2008	31-07-2008	M	TYGERBERG	WESTERN CAPE	TYGERBERG HOSPITAL	WARD G2	CITY OF CAPE TOWN METRO	CITY OF CAPE TOWN METRO	<1	EOD	CULBA	MICROBIOLOGY : BLOOD CULTURE	ORG	ORGANISM/S ISOLATED	BHSB
STY2101198	BLOOD CULTURE	07-03-2007	2007	05-03-2007	M	TYGERBERG	WESTERN CAPE	TYGERBERG HOSPITAL	WARD G2	CITY OF CAPE TOWN METRO	CITY OF CAPE TOWN METRO	<1	EOD	CULBA	MICROBIOLOGY : BLOOD CULTURE	ORG	ORGANISM/S ISOLATED	BHSB
STY1799461	BLOOD CULTURE	08-08-2006	2006	08-08-2006	F	TYGERBERG	WESTERN CAPE	TYGERBERG HOSPITAL	WARD G2	CITY OF CAPE TOWN METRO	CITY OF CAPE TOWN METRO	<1	EOD	CULBA	MICROBIOLOGY : BLOOD CULTURE	ORG	ORGANISM/S ISOLATED	BHSB
STY2511819	BLOOD CULTURE	29-12-2007	2007	19-11-2007	M	TYGERBERG	WESTERN CAPE	TYGERBERG HOSPITAL	WARD G2	CITY OF CAPE TOWN METRO	CITY OF CAPE TOWN METRO	<1	LOD	CULBA	MICROBIOLOGY : BLOOD CULTURE	ORG	ORGANISM/S ISOLATED	BHSB
STY1815867	BLOOD CULTURE	19-08-2006	2006	18-08-2006	M	TYGERBERG	WESTERN CAPE	TYGERBERG HOSPITAL	A9E WARD	CITY OF CAPE TOWN METRO	CITY OF CAPE TOWN METRO	<1	EOD	CULBA	MICROBIOLOGY : BLOOD CULTURE	ORG	ORGANISM/S ISOLATED	BHSB
STY0957015	BLOOD CULTURE	11-11-2004	2004	31-08-2004	F	TYGERBERG	WESTERN CAPE	TYGERBERG HOSPITAL	WARD J3 BABIES	CITY OF CAPE TOWN METRO	CITY OF CAPE TOWN METRO	<1	LOD	CULBA	MICROBIOLOGY : BLOOD CULTURE	ORG	ORGANISM/S ISOLATED	BHSB
STY2813478	BLOOD CULTURE	25-07-2008	2008	03-07-2008	F	TYGERBERG	WESTERN CAPE	TYGERBERG HOSPITAL	A9E WARD	CITY OF CAPE TOWN METRO	CITY OF CAPE TOWN METRO	<1	LOD	CULBA	MICROBIOLOGY : BLOOD CULTURE	ORG	ORGANISM/S ISOLATED	BHSB
STY2099851	BLOOD CULTURE	07-03-2007	2007	24-01-2007	F	TYGERBERG	WESTERN CAPE	TYGERBERG HOSPITAL	WARD G2	CITY OF CAPE TOWN METRO	CITY OF CAPE TOWN METRO	<1	LOD	CULBA	MICROBIOLOGY : BLOOD CULTURE	ORG	ORGANISM/S ISOLATED	BHSB
STY2234906	BLOOD CULTURE	11-06-2007	2007	30-05-2007	M	TYGERBERG	WESTERN CAPE	TYGERBERG HOSPITAL	A9E WARD	CITY OF CAPE TOWN METRO	CITY OF CAPE TOWN METRO	<1	LOD	CULBA	MICROBIOLOGY : BLOOD CULTURE	ORG	ORGANISM/S ISOLATED	BHSB
STY0677422	BLOOD CULTURE	02-04-2004	2004	31-03-2004	F	TYGERBERG	WESTERN CAPE	TYGERBERG HOSPITAL	WARD J2 BABIES	CITY OF CAPE TOWN METRO	CITY OF CAPE TOWN METRO	<1	EOD	CULBA	MICROBIOLOGY : BLOOD CULTURE	ORG	ORGANISM/S ISOLATED	BHSB
STY1124448	BLOOD CULTURE	05-04-2005	2005	02-04-2005	F	TYGERBERG	WESTERN CAPE	TYGERBERG HOSPITAL	WARD J3 BABIES	CITY OF CAPE TOWN METRO	CITY OF CAPE TOWN METRO	<1	EOD	CULBA	MICROBIOLOGY : BLOOD CULTURE	ORG	ORGANISM/S ISOLATED	BHSB
STY1061495	BLOOD CULTURE	11-02-2005	2005	10-01-2005	M	TYGERBERG	WESTERN CAPE	TYGERBERG HOSPITAL	WARD J3 BABIES	CITY OF CAPE TOWN METRO	CITY OF CAPE TOWN METRO	<1	LOD	CULBA	MICROBIOLOGY : BLOOD CULTURE	ORG	ORGANISM/S ISOLATED	BHSB
STY2397546	CEREBROSPINAL FLUID	03-10-2007	2007	03-09-2007	F	TYGERBERG	WESTERN CAPE	TYGERBERG HOSPITAL	A9E WARD	CITY OF CAPE TOWN METRO	CITY OF CAPE TOWN METRO	<1	LOD	CSF	CEREBROSPINAL FLUID	CSFGR	^BCULTURE RESULT:^B	BHSB
STY1214821	BLOOD CULTURE	14-06-2005	2005	22-05-2005	M	TYGERBERG	WESTERN CAPE	TYGERBERG HOSPITAL	WARD J3 BABIES	CITY OF CAPE TOWN METRO	CITY OF CAPE TOWN METRO	<1	LOD	CULBA	MICROBIOLOGY : BLOOD CULTURE	ORG	ORGANISM/S ISOLATED	BHSB
STY2004767	BLOOD CULTURE	03-01-2007	2007	22-12-2006	F	TYGERBERG	WESTERN CAPE	TYGERBERG HOSPITAL	A9E WARD	CITY OF CAPE TOWN METRO	CITY OF CAPE TOWN METRO	<1	LOD	CULBA	MICROBIOLOGY : BLOOD CULTURE	ORGSX	NOT AVAILABLE	STRGB
STY3020214	BLOOD CULTURE	07-12-2008	2008	06-12-2008	M	TYGERBERG	WESTERN CAPE	TYGERBERG HOSPITAL	WARD G1 NEONATAL	CITY OF CAPE TOWN METRO	CITY OF CAPE TOWN METRO	<1	EOD	CULBA	MICROBIOLOGY : BLOOD CULTURE	ORG	ORGANISM/S ISOLATED	BHSB
STY2662791	BLOOD CULTURE	11-04-2008	2008	10-04-2008	F	TYGERBERG	WESTERN CAPE	TYGERBERG HOSPITAL	WARD G1	CITY OF CAPE TOWN METRO	CITY OF CAPE TOWN METRO	<1	EOD	CULBA	MICROBIOLOGY : BLOOD CULTURE	ORG	ORGANISM/S ISOLATED	BHSB
STY2487564	BLOOD CULTURE	06-12-2007	2007	06-12-2007	M	TYGERBERG	WESTERN CAPE	TYGERBERG HOSPITAL	A9E WARD	CITY OF CAPE TOWN METRO	CITY OF CAPE TOWN METRO	<1	EOD	CULBA	MICROBIOLOGY : BLOOD CULTURE	ORG	ORGANISM/S ISOLATED	BHSB
STY1348284	BLOOD CULTURE	23-09-2005	2005	23-09-2005	M	TYGERBERG	WESTERN CAPE	TYGERBERG HOSPITAL	WARD J2 BABIES	CITY OF CAPE TOWN METRO	CITY OF CAPE TOWN METRO	<1	EOD	CULBA	MICROBIOLOGY : BLOOD CULTURE	ORG	ORGANISM/S ISOLATED	BHSB
STY0656333	BLOOD CULTURE	17-03-2004	2004	16-03-2004	F	TYGERBERG	WESTERN CAPE	TYGERBERG HOSPITAL	WARD J2 BABIES	CITY OF CAPE TOWN METRO	CITY OF CAPE TOWN METRO	<1	EOD	CULBA	MICROBIOLOGY : BLOOD CULTURE	ORG	ORGANISM/S ISOLATED	BHSB
STY2569831	BLOOD CULTURE	10-02-2008	2008	14-01-2008	F	TYGERBERG	WESTERN CAPE	TYGERBERG HOSPITAL	WARD G1 NEONATAL	CITY OF CAPE TOWN METRO	CITY OF CAPE TOWN METRO	<1	LOD	CULBA	MICROBIOLOGY : BLOOD CULTURE	ORG	ORGANISM/S ISOLATED	BHSB
STY0929271	BLOOD CULTURE	21-10-2004	2004	10-09-2004	F	TYGERBERG	WESTERN CAPE	TYGERBERG HOSPITAL	WARD J1	CITY OF CAPE TOWN METRO	CITY OF CAPE TOWN METRO	<1	LOD	CULBA	MICROBIOLOGY : BLOOD CULTURE	ORG	ORGANISM/S ISOLATED	BHSB
STY1508982	BLOOD CULTURE	18-01-2006	2006	05-12-2005	M	TYGERBERG	WESTERN CAPE	TYGERBERG HOSPITAL	WARD J3 BABIES	CITY OF CAPE TOWN METRO	CITY OF CAPE TOWN METRO	<1	LOD	CULBA	MICROBIOLOGY : BLOOD CULTURE	ORG	ORGANISM/S ISOLATED	BHSB
STY1149976	CEREBROSPINAL FLUID	22-04-2005	2005	20-03-2005	F	TYGERBERG	WESTERN CAPE	TYGERBERG HOSPITAL	A9E WARD	CITY OF CAPE TOWN METRO	CITY OF CAPE TOWN METRO	<1	LOD	CSF	CEREBROSPINAL FLUID	CSFGR	^BCULTURE RESULT:^B	BHSB
STY1698801	CEREBROSPINAL FLUID	30-05-2006	2006	28-05-2006	M	TYGERBERG	WESTERN CAPE	TYGERBERG HOSPITAL	WARD G1	CITY OF CAPE TOWN METRO	CITY OF CAPE TOWN METRO	<1	EOD	CSF	CEREBROSPINAL FLUID	CSFGR	^BCULTURE RESULT:^B	BHSB
STY1240766	BLOOD CULTURE	05-07-2005	2005	04-07-2005	M	TYGERBERG	WESTERN CAPE	TYGERBERG HOSPITAL	WARD J2 BABIES	CITY OF CAPE TOWN METRO	CITY OF CAPE TOWN METRO	<1	EOD	CULBA	MICROBIOLOGY : BLOOD CULTURE	ORG	ORGANISM/S ISOLATED	BHSB
STY1969852	BLOOD CULTURE	02-12-2006	2006	27-11-2006	F	TYGERBERG	WESTERN CAPE	TYGERBERG HOSPITAL	WARD G1	CITY OF CAPE TOWN METRO	CITY OF CAPE TOWN METRO	<1	EOD	CULBA	MICROBIOLOGY : BLOOD CULTURE	ORG	ORGANISM/S ISOLATED	BHSB
STY2046708	BLOOD CULTURE	01-02-2007	2007	28-01-2007	MALE	TYGERBERG CLIN PATH	WESTERN CAPE	TYGERBERG HOSPITAL	WARD G1	CITY OF CAPE TOWN METRO	CITY OF CAPE TOWN METRO	<1	EOD	CULBA	MICROBIOLOGY : BLOOD CULTURE	ORG	ORGANISM/S ISOLATED	STRGB
STY0780981	CEREBROSPINAL FLUID	25-06-2004	2004	14-06-2004	MALE	TYGERBERG CLIN PATH	WESTERN CAPE	TYGERBERG HOSPITAL	A9E WARD	CITY OF CAPE TOWN METRO	CITY OF CAPE TOWN METRO	<1	LOD	CSFLA	BACTERIAL ANTIGEN TESTS	STRB	STREPTOCOCCUS GROUP B	POS
STY2311419	BLOOD CULTURE	04-08-2007	2007	04-07-2007	FEMALE	TYGERBERG CLIN PATH	WESTERN CAPE	TYGERBERG HOSPITAL	WARD C1R RESUSCITATION	CITY OF CAPE TOWN METRO	CITY OF CAPE TOWN METRO	<1	LOD	CULBA	MICROBIOLOGY : BLOOD CULTURE	ORG	ORGANISM/S ISOLATED	STRGB
STY2360614	BLOOD CULTURE	08-09-2007	2007	05-09-2007	FEMALE	TYGERBERG CLIN PATH	WESTERN CAPE	TYGERBERG HOSPITAL	A9E WARD	CITY OF CAPE TOWN METRO	CITY OF CAPE TOWN METRO	<1	EOD	CULBA	MICROBIOLOGY : BLOOD CULTURE	ORG	ORGANISM/S ISOLATED	STRAG
NLE0263077	CEREBROSPINAL FLUID	20-12-2005	2005	10-11-2005	FEMALE	TZANEEN	LIMPOPO	LETABA HOSPITAL	OUT PATIENTS DEPARTMENT	MOPANI	GREATER TZANEEN	<1	LOD	CSF	CEREBROSPINAL FLUID	CSFGR	^BCULTURE RESULT:^B	STRGB
NLE0336526	CEREBROSPINAL FLUID	28-08-2007	2007	23-07-2007	MALE	TZANEEN	LIMPOPO	LETABA HOSPITAL	WARD 3 (PAEDIATRICS)	MOPANI	GREATER TZANEEN	<1	LOD	CSF	CEREBROSPINAL FLUID	CSFGR	^BCULTURE RESULT:^B	STRGB
NTZ0403528	CEREBROSPINAL FLUID	25-11-2008	2008	07-11-2008	MALE	TZANEEN	LIMPOPO	TZANEEN HOSPITAL	CASUALTY	MOPANI	GREATER TZANEEN	<1	LOD	CSF	CEREBROSPINAL FLUID	CSFGR	^BCULTURE RESULT:^B	STRGB
EMU0172324	BLOOD CULTURE	10-11-2004	2004	02-11-2004	MALE	UMTATA CLINICAL PATHOLOGY	EASTERN CAPE	NELSON MANDELA ACADEMIC HOSP	NEONATAL WARD	O R TAMBO	KING SABATA DALINDYEBO	<1	LOD	CULBA	MICROBIOLOGY : BLOOD CULTURE	ORG	ORGANISM/S ISOLATED	STRGB
EMU0136852	CEREBROSPINAL FLUID	10-09-2004	2004	09-09-2004	FEMALE	UMTATA CLINICAL PATHOLOGY	EASTERN CAPE	NELSON MANDELA ACADEMIC HOSP	PAEDIATRIC WARD	O R TAMBO	KING SABATA DALINDYEBO	<1	EOD	CSF	CEREBROSPINAL FLUID	CSFGR	^BCULTURE RESULT:^B	STRGB
EMU0367259	BLOOD CULTURE	30-08-2005	2005	25-08-2005	MALE	UMTATA CLINICAL PATHOLOGY	EASTERN CAPE	NELSON MANDELA ACADEMIC HOSP	NEONATAL WARD	O R TAMBO	KING SABATA DALINDYEBO	<1	EOD	CULBA	MICROBIOLOGY : BLOOD CULTURE	ORG	ORGANISM/S ISOLATED	STRGB
EMU0181482	BLOOD CULTURE	24-11-2004	2004	18-11-2004	FEMALE	UMTATA CLINICAL PATHOLOGY	EASTERN CAPE	NELSON MANDELA ACADEMIC HOSP	NEONATAL WARD	O R TAMBO	KING SABATA DALINDYEBO	<1	EOD	CULBA	MICROBIOLOGY : BLOOD CULTURE	ORG	ORGANISM/S ISOLATED	STRGB
EMU0720788	BLOOD CULTURE	22-11-2006	2006	16-11-2006	FEMALE	UMTATA CLINICAL PATHOLOGY	EASTERN CAPE	NELSON MANDELA ACADEMIC HOSP	NEONATAL WARD	O R TAMBO	KING SABATA DALINDYEBO	<1	EOD	CULBA	MICROBIOLOGY : BLOOD CULTURE	ORG	ORGANISM/S ISOLATED	STRGB
EMU0193038	BLOOD CULTURE	15-12-2004	2004	26-11-2004	MALE	UMTATA CLINICAL PATHOLOGY	EASTERN CAPE	NELSON MANDELA ACADEMIC HOSP	PAEDIATRIC WARD	O R TAMBO	KING SABATA DALINDYEBO	<1	LOD	CULBA	MICROBIOLOGY : BLOOD CULTURE	ORG	ORGANISM/S ISOLATED	STRGB
EMU1123209	BLOOD CULTURE	21-12-2007	2007	18-12-2007	FEMALE	UMTATA CLINICAL PATHOLOGY	EASTERN CAPE	NELSON MANDELA ACADEMIC HOSP	NEONATAL HIGH CARE	O R TAMBO	KING SABATA DALINDYEBO	<1	EOD	CULBA	MICROBIOLOGY : BLOOD CULTURE	ORG	ORGANISM/S ISOLATED	STRGB
EMU0136874	BLOOD CULTURE	15-09-2004	2004	09-09-2004	FEMALE	UMTATA CLINICAL PATHOLOGY	EASTERN CAPE	NELSON MANDELA ACADEMIC HOSP	PAEDIATRIC WARD	O R TAMBO	KING SABATA DALINDYEBO	<1	EOD	CULBA	MICROBIOLOGY : BLOOD CULTURE	ORG	ORGANISM/S ISOLATED	STRGB
EMU0521521	CEREBROSPINAL FLUID	25-03-2006	2006	23-03-2006	FEMALE	UMTATA CLINICAL PATHOLOGY	EASTERN CAPE	NELSON MANDELA ACADEMIC HOSP	PAEDIATRIC OUT PATIENTS	O R TAMBO	KING SABATA DALINDYEBO	<1	EOD	CSF	CEREBROSPINAL FLUID	CSFGR	^BCULTURE RESULT:^B	STRGB
EMU0167705	BLOOD CULTURE	03-11-2004	2004	31-10-2004	UNKNOWN	UMTATA CLINICAL PATHOLOGY	EASTERN CAPE	NELSON MANDELA ACADEMIC HOSP	NEONATAL WARD	O R TAMBO	KING SABATA DALINDYEBO	<1	EOD	CULBA	MICROBIOLOGY : BLOOD CULTURE	ORG	ORGANISM/S ISOLATED	STRGB
EMU0161352	BLOOD CULTURE	22-10-2004	2004	02-09-2004	FEMALE	UMTATA CLINICAL PATHOLOGY	EASTERN CAPE	NELSON MANDELA ACADEMIC HOSP	PAEDIATRIC OUT PATIENTS	O R TAMBO	KING SABATA DALINDYEBO	<1	LOD	CULBA	MICROBIOLOGY : BLOOD CULTURE	ORG	ORGANISM/S ISOLATED	STRGB
EMU0731929	BLOOD CULTURE	01-12-2006	2006	26-11-2006	MALE	UMTATA CLINICAL PATHOLOGY	EASTERN CAPE	NELSON MANDELA ACADEMIC HOSP	NEONATAL HIGH CARE	O R TAMBO	KING SABATA DALINDYEBO	<1	EOD	CULBA	MICROBIOLOGY : BLOOD CULTURE	ORG	ORGANISM/S ISOLATED	STRGB
EMU1309767	BLOOD CULTURE	20-05-2008	2008	03-05-2008	FEMALE	UMTATA CLINICAL PATHOLOGY	EASTERN CAPE	NELSON MANDELA ACADEMIC HOSP	PAEDIATRIC HIGH CARE	O R TAMBO	KING SABATA DALINDYEBO	<1	LOD	CULBA	MICROBIOLOGY : BLOOD CULTURE	ORGSX	NOT AVAILABLE	STRGB
EMU1188231	CEREBROSPINAL FLUID	15-02-2008	2008	13-02-2008	FEMALE	UMTATA CLINICAL PATHOLOGY	EASTERN CAPE	NELSON MANDELA ACADEMIC HOSP	NEONATAL WARD	O R TAMBO	KING SABATA DALINDYEBO	<1	EOD	CSF	CEREBROSPINAL FLUID	CSFGR	^BCULTURE RESULT:^B	STRGB
EMU0847029	BLOOD CULTURE	07-04-2007	2007	29-03-2007	FEMALE	UMTATA CLINICAL PATHOLOGY	EASTERN CAPE	NELSON MANDELA ACADEMIC HOSP	NEONATAL WARD	O R TAMBO	KING SABATA DALINDYEBO	<1	LOD	CULBA	MICROBIOLOGY : BLOOD CULTURE	ORG	ORGANISM/S ISOLATED	STRGB
EMU0921304	BLOOD CULTURE	29-06-2007	2007	21-06-2007	MALE	UMTATA CLINICAL PATHOLOGY	EASTERN CAPE	NELSON MANDELA ACADEMIC HOSP	NEONATAL WARD	O R TAMBO	KING SABATA DALINDYEBO	<1	LOD	CULBA	MICROBIOLOGY : BLOOD CULTURE	ORGSX	NOT AVAILABLE	STRGB
EMU1373775	BLOOD CULTURE	07-07-2008	2008	25-06-2008	FEMALE	UMTATA CLINICAL PATHOLOGY	EASTERN CAPE	NELSON MANDELA ACADEMIC HOSP	PAEDIATRIC WARD	O R TAMBO	KING SABATA DALINDYEBO	<1	LOD	CULBA	MICROBIOLOGY : BLOOD CULTURE	ORGSX	NOT AVAILABLE	STRGB
EMU0461335	CEREBROSPINAL FLUID	12-01-2006	2006	30-12-2005	MALE	UMTATA CLINICAL PATHOLOGY	EASTERN CAPE	NELSON MANDELA ACADEMIC HOSP	PAEDIATRIC WARD	O R TAMBO	KING SABATA DALINDYEBO	<1	LOD	CSF	CEREBROSPINAL FLUID	CSFGR	^BCULTURE RESULT:^B	STRGB
EMU0642972	BLOOD CULTURE	29-08-2006	2006	21-08-2006	FEMALE	UMTATA CLINICAL PATHOLOGY	EASTERN CAPE	NELSON MANDELA ACADEMIC HOSP	NEONATAL HIGH CARE	O R TAMBO	KING SABATA DALINDYEBO	<1	LOD	CULBA	MICROBIOLOGY : BLOOD CULTURE	ORG	ORGANISM/S ISOLATED	STRGB
EMU0381960	BLOOD CULTURE	20-09-2005	2005	15-09-2005	FEMALE	UMTATA CLINICAL PATHOLOGY	EASTERN CAPE	NELSON MANDELA ACADEMIC HOSP	NEONATAL WARD	O R TAMBO	KING SABATA DALINDYEBO	<1	EOD	CULBA	MICROBIOLOGY : BLOOD CULTURE	ORG	ORGANISM/S ISOLATED	STRGB
EMU0849881	BLOOD CULTURE	10-04-2007	2007	03-04-2007	FEMALE	UMTATA CLINICAL PATHOLOGY	EASTERN CAPE	NELSON MANDELA ACADEMIC HOSP	NEONATAL HIGH CARE	O R TAMBO	KING SABATA DALINDYEBO	<1	LOD	CULBA	MICROBIOLOGY : BLOOD CULTURE	ORG	ORGANISM/S ISOLATED	STRGB
EMU0476296	BLOOD CULTURE	03-02-2006	2006	30-01-2006	MALE	UMTATA CLINICAL PATHOLOGY	EASTERN CAPE	NELSON MANDELA ACADEMIC HOSP	NEONATAL WARD	O R TAMBO	KING SABATA DALINDYEBO	<1	EOD	CULBA	MICROBIOLOGY : BLOOD CULTURE	ORG	ORGANISM/S ISOLATED	STRGB
EMU1197304	BLOOD CULTURE	29-02-2008	2008	20-02-2008	MALE	UMTATA CLINICAL PATHOLOGY	EASTERN CAPE	NELSON MANDELA ACADEMIC HOSP	NEONATAL WARD	O R TAMBO	KING SABATA DALINDYEBO	<1	LOD	CULBA	MICROBIOLOGY : BLOOD CULTURE	ORGSY	NOT AVAILABLE	STRGB
EMU0458326	BLOOD CULTURE	17-01-2006	2006	01-01-2006	FEMALE	UMTATA CLINICAL PATHOLOGY	EASTERN CAPE	NELSON MANDELA ACADEMIC HOSP	PAEDIATRIC WARD	O R TAMBO	KING SABATA DALINDYEBO	<1	LOD	CULBA	MICROBIOLOGY : BLOOD CULTURE	ORG	ORGANISM/S ISOLATED	STRGB
EMU1186915	BLOOD CULTURE	19-02-2008	2008	13-02-2008	MALE	UMTATA CLINICAL PATHOLOGY	EASTERN CAPE	NELSON MANDELA ACADEMIC HOSP	NEONATAL HIGH CARE	O R TAMBO	KING SABATA DALINDYEBO	<1	EOD	CULBA	MICROBIOLOGY : BLOOD CULTURE	ORG	ORGANISM/S ISOLATED	STRGB
EMU0170023	BLOOD CULTURE	08-11-2004	2004	02-11-2004	UNKNOWN	UMTATA CLINICAL PATHOLOGY	EASTERN CAPE	NELSON MANDELA ACADEMIC HOSP	NEONATAL WARD	O R TAMBO	KING SABATA DALINDYEBO	<1	EOD	CULBA	MICROBIOLOGY : BLOOD CULTURE	ORG	ORGANISM/S ISOLATED	STRGB
EMU0919728	BLOOD CULTURE	28-06-2007	2007	06-06-2007	MALE	UMTATA CLINICAL PATHOLOGY	EASTERN CAPE	NELSON MANDELA ACADEMIC HOSP	PAEDIATRIC WARD	O R TAMBO	KING SABATA DALINDYEBO	<1	LOD	CULBA	MICROBIOLOGY : BLOOD CULTURE	ORG	ORGANISM/S ISOLATED	STRGB
EMU0160699	BLOOD CULTURE	22-10-2004	2004	19-10-2004	MALE	UMTATA CLINICAL PATHOLOGY	EASTERN CAPE	NELSON MANDELA ACADEMIC HOSP	NEONATAL WARD	O R TAMBO	KING SABATA DALINDYEBO	<1	EOD	CULBA	MICROBIOLOGY : BLOOD CULTURE	ORG	ORGANISM/S ISOLATED	STRGB
EMU0979021	BLOOD CULTURE	23-08-2007	2007	19-08-2007	MALE	UMTATA CLINICAL PATHOLOGY	EASTERN CAPE	NELSON MANDELA ACADEMIC HOSP	NEONATAL WARD	O R TAMBO	KING SABATA DALINDYEBO	<1	EOD	CULBA	MICROBIOLOGY : BLOOD CULTURE	ORG	ORGANISM/S ISOLATED	STRGB
EMU0567825	CEREBROSPINAL FLUID	23-05-2006	2006	19-05-2006	MALE	UMTATA CLINICAL PATHOLOGY	EASTERN CAPE	NELSON MANDELA ACADEMIC HOSP	PAEDIATRIC WARD	O R TAMBO	KING SABATA DALINDYEBO	<1	EOD	CSF	CEREBROSPINAL FLUID	CSFGR	^BCULTURE RESULT:^B	STRGB
EMU0363374	BLOOD CULTURE	24-08-2005	2005	21-06-2005	FEMALE	UMTATA CLINICAL PATHOLOGY	EASTERN CAPE	NELSON MANDELA ACADEMIC HOSP	PAEDIATRIC OUT PATIENTS	O R TAMBO	KING SABATA DALINDYEBO	<1	LOD	CULBA	MICROBIOLOGY : BLOOD CULTURE	ORG	ORGANISM/S ISOLATED	STRGB
EMU1108540	BLOOD CULTURE	06-12-2007	2007	29-09-2007	FEMALE	UMTATA CLINICAL PATHOLOGY	EASTERN CAPE	UMTATA GENERAL HOSPITAL	PAEDIATRIC WARD - LEVEL 1	O R TAMBO	KING SABATA DALINDYEBO	<1	LOD	CULBA	MICROBIOLOGY : BLOOD CULTURE	ORG	ORGANISM/S ISOLATED	STRGB
FUN1196995	CEREBROSPINAL FLUID	15-09-2008	2008	14-08-2008	F	UNIVERSITAS ACADEMIC LABORATORY	FREE STATE	NATIONAL DISTRICT HOSPITAL	CASUALTY	MOTHEO	MANGAUNG	<1	LOD	CSF	CEREBROSPINAL FLUID	CSFGR	^BCULTURE RESULT:^B	STRGB
FPE0130672	BLOOD CULTURE	12-02-2005	2005	27-01-2005	F	UNIVERSITAS ACADEMIC LABORATORY	FREE STATE	PELONOMIE HOSPITAL		MOTHEO	MANGAUNG	<1	LOD	CULBA	MICROBIOLOGY : BLOOD CULTURE	ORG	ORGANISM/S ISOLATED	STRAG
FPE0248588	BLOOD CULTURE	26-08-2005	2005	23-08-2005	F	UNIVERSITAS ACADEMIC LABORATORY	FREE STATE	PELONOMIE HOSPITAL	NEONATAL UNIT	MOTHEO	MANGAUNG	<1	EOD	CULBA	MICROBIOLOGY : BLOOD CULTURE	ORG	ORGANISM/S ISOLATED	STRGB
FPE0226555	BLOOD CULTURE	25-07-2005	2005	22-07-2005	F	UNIVERSITAS ACADEMIC LABORATORY	FREE STATE	PELONOMIE HOSPITAL	NEONATAL UNIT	MOTHEO	MANGAUNG	<1	EOD	CULBA	MICROBIOLOGY : BLOOD CULTURE	ORG	ORGANISM/S ISOLATED	STRGB
FPE0139495	BLOOD CULTURE	27-02-2005	2005	24-02-2005	F	UNIVERSITAS ACADEMIC LABORATORY	FREE STATE	PELONOMIE HOSPITAL		MOTHEO	MANGAUNG	<1	EOD	CULBA	MICROBIOLOGY : BLOOD CULTURE	ORG	ORGANISM/S ISOLATED	STRGB
FPE0031485	BLOOD CULTURE	07-07-2004	2004	06-07-2004	F	UNIVERSITAS ACADEMIC LABORATORY	FREE STATE	PELONOMIE HOSPITAL		MOTHEO	MANGAUNG	<1	EOD	CULBA	MICROBIOLOGY : BLOOD CULTURE	ORG	ORGANISM/S ISOLATED	STRGB
FPE0217926	BLOOD CULTURE	11-07-2005	2005	07-07-2005	F	UNIVERSITAS ACADEMIC LABORATORY	FREE STATE	PELONOMIE HOSPITAL		MOTHEO	MANGAUNG	<1	EOD	CULBA	MICROBIOLOGY : BLOOD CULTURE	ORGSX	NOT AVAILABLE	STRGB
FPE0262145	CEREBROSPINAL FLUID	17-09-2005	2005	05-09-2005	M	UNIVERSITAS ACADEMIC LABORATORY	FREE STATE	PELONOMIE HOSPITAL	PAEDIATRIC WARD	MOTHEO	MANGAUNG	<1	LOD	CSF	CEREBROSPINAL FLUID	CSFGR	^BCULTURE RESULT:^B	STRGB
FPE0121277	CEREBROSPINAL FLUID	30-01-2005	2005	20-01-2005	M	UNIVERSITAS ACADEMIC LABORATORY	FREE STATE	PELONOMIE HOSPITAL	WARD 4B	MOTHEO	MANGAUNG	<1	LOD	CSF	CEREBROSPINAL FLUID	CSFGR	^BCULTURE RESULT:^B	STRGB
FPE0127190	BLOOD CULTURE	08-02-2005	2005	07-02-2005		UNIVERSITAS ACADEMIC LABORATORY	FREE STATE	PELONOMIE HOSPITAL		MOTHEO	MANGAUNG	<1	EOD			CULBA	ORGANISM/S ISOLATED	STRGB
FMI0016202	BLOOD CULTURE	04-03-2006	2006	03-03-2006	UNKNOWN	UNIVERSITAS CLINICAL PATHOLOGY	FREE STATE	3 MILITARY HOSPITAL	WARD 7	MOTHEO	MANGAUNG	<1	EOD	CULBA	MICROBIOLOGY : BLOOD CULTURE	ORG	ORGANISM/S ISOLATED	STRGB
FMI0043903	BLOOD CULTURE	11-09-2007	2007	22-08-2007	MALE	UNIVERSITAS CLINICAL PATHOLOGY	FREE STATE	3 MILITARY HOSPITAL	WARD 7	MOTHEO	MANGAUNG	<1	LOD	CULBA	MICROBIOLOGY : BLOOD CULTURE	ORG	ORGANISM/S ISOLATED	STRGB
FPE0002933	BLOOD CULTURE	04-04-2004	2004	03-04-2004	FEMALE	UNIVERSITAS CLINICAL PATHOLOGY	FREE STATE	PELONOMIE HOSPITAL	NEONATAL UNIT	MOTHEO	MANGAUNG	<1	EOD	CULBA	MICROBIOLOGY : BLOOD CULTURE	ORG	ORGANISM/S ISOLATED	STRGB
FPE0334097	BLOOD CULTURE	15-12-2005	2005	14-12-2005	FEMALE	UNIVERSITAS CLINICAL PATHOLOGY	FREE STATE	PELONOMIE HOSPITAL	POST-NATAL UNIT	MOTHEO	MANGAUNG	<1	EOD	CULBA	MICROBIOLOGY : BLOOD CULTURE	ORG	ORGANISM/S ISOLATED	STRGB
FPE0013143	BLOOD CULTURE	09-05-2004	2004	06-05-2004	FEMALE	UNIVERSITAS CLINICAL PATHOLOGY	FREE STATE	PELONOMIE HOSPITAL	NEONATAL UNIT	MOTHEO	MANGAUNG	<1	EOD	CULBA	MICROBIOLOGY : BLOOD CULTURE	ORG	ORGANISM/S ISOLATED	STRGB
FPE0371187	BLOOD CULTURE	02-02-2006	2006	28-01-2006	FEMALE	UNIVERSITAS CLINICAL PATHOLOGY	FREE STATE	PELONOMIE HOSPITAL	POST-NATAL UNIT	MOTHEO	MANGAUNG	<1	EOD	CULBA	MICROBIOLOGY : BLOOD CULTURE	ORG	ORGANISM/S ISOLATED	STRAG
FPE0095576	BLOOD CULTURE	03-12-2004	2004	02-12-2004	MALE	UNIVERSITAS CLINICAL PATHOLOGY	FREE STATE	PELONOMIE HOSPITAL	CASUALTY	MOTHEO	MANGAUNG	<1	EOD	CULBA	MICROBIOLOGY : BLOOD CULTURE	ORG	ORGANISM/S ISOLATED	STRGB
FUN0185901	BLOOD CULTURE	21-02-2005	2005	21-02-2005	FEMALE	UNIVERSITAS CLINICAL PATHOLOGY	FREE STATE	UNIVERSITAS HOSPITAL	NEONATAL HIGH RISK CARE	MOTHEO	MANGAUNG	<1	EOD	CULBA	MICROBIOLOGY : BLOOD CULTURE	ORG	ORGANISM/S ISOLATED	STRGB
FUN0428787	BLOOD CULTURE	12-01-2006	2006	10-01-2006	UNKNOWN	UNIVERSITAS CLINICAL PATHOLOGY	FREE STATE	UNIVERSITAS HOSPITAL		MOTHEO	MANGAUNG	<1	EOD	CULBA	MICROBIOLOGY : BLOOD CULTURE	ORGSX	NOT AVAILABLE	STRGB
FUN0795688	BLOOD CULTURE	08-05-2007	2007	13-03-2007	MALE	UNIVERSITAS CLINICAL PATHOLOGY	FREE STATE	UNIVERSITAS HOSPITAL	NEONATAL HIGH RISK CARE	MOTHEO	MANGAUNG	<1	LOD	CULBA	MICROBIOLOGY : BLOOD CULTURE	ORG	ORGANISM/S ISOLATED	STRAG
NWA0202891	BLOOD CULTURE	22-06-2004	2004	31-05-2004	M	WARMBATHS LABORATORY	LIMPOPO	BELA-BELA HOSPITAL	INTENSIVE CARE UNIT	WATERBERG	BELA-BELA	<1	LOD	CULBA	MICROBIOLOGY : BLOOD CULTURE	ORG	ORGANISM/S ISOLATED	STRGB
FWE1519215	BLOOD CULTURE	27-06-2005	2005	23-06-2005	F	WELKOM LABORATORY	FREE STATE	BONGANI REGIONAL HOSPITAL	NEONATAL UNIT	LEJWELEPUTSWA	MATJHABENG	<1	EOD	CULBC	MICROBIOLOGY : BLOOD CULTURE	CULT+	CULTURE: AEROBIC ORGANISMS	STRGB
MMI1602291	BLOOD CULTURE	29-01-2008	2008	20-01-2008	FEMALE	WITBANK	MPUMALANGA	MIDDELBURG HOSPITAL	WARD 7	NKANGALA	STEVE TSHWETE	<1	LOD	CULBA	MICROBIOLOGY : BLOOD CULTURE	ORGSV	NOT AVAILABLE	STRGB
MMI1266521	BLOOD CULTURE	18-08-2004	2004	28-07-2004	MALE	WITBANK	MPUMALANGA	MIDDELBURG HOSPITAL	WARD 1	NKANGALA	STEVE TSHWETE	<1	LOD	CULBA	MICROBIOLOGY : BLOOD CULTURE	CULT+	CULTURE: AEROBIC ORGANISMS	STRGB
MMI1348385	BLOOD CULTURE	15-07-2005	2005	08-07-2005	MALE	WITBANK	MPUMALANGA	MIDDELBURG HOSPITAL	WARD 7	NKANGALA	STEVE TSHWETE	<1	LOD	CULBA	MICROBIOLOGY : BLOOD CULTURE	CULT+	CULTURE: AEROBIC ORGANISMS	STRGB
MPH0559941	CEREBROSPINAL FLUID	16-03-2004	2004	02-03-2004	MALE	WITBANK	LIMPOPO	PHILADELPHIA HOSPITAL	WARD 1	GREATER SEKHUKHUNE	ELIAS MOTSOALEDI	<1	LOD	CSF	CEREBROSPINAL FLUID	CSFGR	^BCULTURE RESULT:^B	STRGB
MWI0951911	BLOOD CULTURE	16-11-2005	2005	05-11-2005	FEMALE	WITBANK	MPUMALANGA	WITBANK HOSPITAL	PAEDIATRIC MEDICICAL (K3)	NKANGALA	EMALAHLENI	<1	LOD	CULBA	MICROBIOLOGY : BLOOD CULTURE	CULT+	CULTURE: AEROBIC ORGANISMS	STRGB
MWI1295437	BLOOD CULTURE	18-12-2007	2007	07-12-2007	MALE	WITBANK	MPUMALANGA	WITBANK HOSPITAL	NEONATAL WARD (K4)	NKANGALA	EMALAHLENI	<1	LOD	CULBA	MICROBIOLOGY : BLOOD CULTURE	CULT+	CULTURE: AEROBIC ORGANISMS	STRGB
MWI1022540	BLOOD CULTURE	03-05-2006	2006	22-04-2006	MALE	WITBANK	MPUMALANGA	WITBANK HOSPITAL	PAEDIATRIC HIGH CARE/ICU (K5)	NKANGALA	EMALAHLENI	<1	LOD	CULBA	MICROBIOLOGY : BLOOD CULTURE	CULT+	CULTURE: AEROBIC ORGANISMS	STRGB
MWI1432583	BLOOD CULTURE	04-10-2008	2008	04-10-2008	MALE	WITBANK	MPUMALANGA	WITBANK HOSPITAL	NEONATAL WARD (K4)	NKANGALA	EMALAHLENI	<1	EOD	CULBA	MICROBIOLOGY : BLOOD CULTURE	CULT+	CULTURE: AEROBIC ORGANISMS	STRAG
MWI0710284	BLOOD CULTURE	14-06-2004	2004	12-06-2004	MALE	WITBANK	MPUMALANGA	WITBANK HOSPITAL	PAEDIATRIC HIGH CARE/ICU (K5)	NKANGALA	EMALAHLENI	<1	EOD	CULBA	MICROBIOLOGY : BLOOD CULTURE	CULT+	CULTURE: AEROBIC ORGANISMS	STRGB
MWI1269135	BLOOD CULTURE	27-10-2007	2007	26-10-2007	MALE	WITBANK	MPUMALANGA	WITBANK HOSPITAL	NEONATAL WARD (K4)	NKANGALA	EMALAHLENI	<1	EOD	CULBA	MICROBIOLOGY : BLOOD CULTURE	CULT+	CULTURE: AEROBIC ORGANISMS	STRGB
MWI1203442	BLOOD CULTURE	06-06-2007	2007	05-06-2007	MALE	WITBANK	MPUMALANGA	WITBANK HOSPITAL	NEONATAL WARD (K4)	NKANGALA	EMALAHLENI	<1	EOD	CULBA	MICROBIOLOGY : BLOOD CULTURE	CULT+	CULTURE: AEROBIC ORGANISMS	STRGB
MWI1383655	BLOOD CULTURE	02-07-2008	2008	25-06-2008	MALE	WITBANK	MPUMALANGA	WITBANK HOSPITAL	PAEDIATRIC HIGH CARE/ICU (K5)	NKANGALA	EMALAHLENI	<1	LOD	CULBA	MICROBIOLOGY : BLOOD CULTURE	CULT+	CULTURE: AEROBIC ORGANISMS	STRAG
MWI0687125	CEREBROSPINAL FLUID	12-04-2004	2004	08-04-2004	FEMALE	WITBANK	MPUMALANGA	WITBANK HOSPITAL	PAEDIATRIC MEDICICAL (K3)	NKANGALA	EMALAHLENI	<1	EOD	CSF	CEREBROSPINAL FLUID	CSFGR	^BCULTURE RESULT:^B	STRGB
MWI1350697	BLOOD CULTURE	17-04-2008	2008	17-04-2008	MALE	WITBANK	MPUMALANGA	WITBANK HOSPITAL	PAEDIATRIC HIGH CARE/ICU (K5)	NKANGALA	EMALAHLENI	<1	EOD	CULBA	MICROBIOLOGY : BLOOD CULTURE	CULT+	CULTURE: AEROBIC ORGANISMS	STRAG
MWI1326293	BLOOD CULTURE	25-02-2008	2008	24-02-2008	MALE	WITBANK	MPUMALANGA	WITBANK HOSPITAL	NEONATAL WARD (K4)	NKANGALA	EMALAHLENI	<1	EOD	CULBA	MICROBIOLOGY : BLOOD CULTURE	CULT+	CULTURE: AEROBIC ORGANISMS	STRGB
MWI0810123	BLOOD CULTURE	10-02-2005	2005	08-02-2005	FEMALE	WITBANK	MPUMALANGA	WITBANK HOSPITAL	PAEDIATRIC MEDICICAL (K3)	NKANGALA	EMALAHLENI	<1	EOD	CULBA	MICROBIOLOGY : BLOOD CULTURE	CULT+	CULTURE: AEROBIC ORGANISMS	STRGB
MWI1089401	BLOOD CULTURE	30-09-2006	2006	29-09-2006	FEMALE	WITBANK	MPUMALANGA	WITBANK HOSPITAL	PAEDIATRIC HIGH CARE/ICU (K5)	NKANGALA	EMALAHLENI	<1	EOD	CULBA	MICROBIOLOGY : BLOOD CULTURE	CULT+	CULTURE: AEROBIC ORGANISMS	STRGB
MWI0981867	CEREBROSPINAL FLUID	31-01-2006	2006	28-01-2006	FEMALE	WITBANK	MPUMALANGA	WITBANK HOSPITAL	MEDICAL ICU (H4)	NKANGALA	EMALAHLENI	<1	EOD	CULBA	MICROBIOLOGY : BLOOD CULTURE	CULT+	CULTURE: AEROBIC ORGANISMS	STRGB
MWI1432623	BLOOD CULTURE	04-10-2008	2008	03-10-2008	UNKNOWN	WITBANK	MPUMALANGA	WITBANK HOSPITAL	NEONATAL WARD (K4)	NKANGALA	EMALAHLENI	<1	EOD	CULBA	MICROBIOLOGY : BLOOD CULTURE	CULT+	CULTURE: AEROBIC ORGANISMS	STRAG
MWI0989161	BLOOD CULTURE	15-02-2006	2006	14-02-2006	MALE	WITBANK	MPUMALANGA	WITBANK HOSPITAL	PAEDIATRIC HIGH CARE/ICU (K5)	NKANGALA	EMALAHLENI	<1	EOD	CULBA	MICROBIOLOGY : BLOOD CULTURE	CULT+	CULTURE: AEROBIC ORGANISMS	STRGB
MWI1447836	BLOOD CULTURE	31-10-2008	2008	30-10-2008	MALE	WITBANK	MPUMALANGA	WITBANK HOSPITAL	PAEDIATRIC HIGH CARE/ICU (K5)	NKANGALA	EMALAHLENI	<1	EOD	CULBA	MICROBIOLOGY : BLOOD CULTURE	CULT+	CULTURE: AEROBIC ORGANISMS	STRAG
MWI0826943	BLOOD CULTURE	16-03-2005	2005	08-03-2005	FEMALE	WITBANK	MPUMALANGA	WITBANK HOSPITAL	PAEDIATRIC HIGH CARE/ICU (K5)	NKANGALA	EMALAHLENI	<1	LOD	CULBA	MICROBIOLOGY : BLOOD CULTURE	CULT+	CULTURE: AEROBIC ORGANISMS	STRAG
MWI0787904	BLOOD CULTURE	21-12-2004	2004	13-12-2004	FEMALE	WITBANK	MPUMALANGA	WITBANK HOSPITAL	NEONATAL WARD (K4)	NKANGALA	EMALAHLENI	<1	LOD	CULBA	MICROBIOLOGY : BLOOD CULTURE	CULT+	CULTURE: AEROBIC ORGANISMS	STRAG
MWI0794536	BLOOD CULTURE	08-01-2005	2005	05-11-2004	MALE	WITBANK	MPUMALANGA	WITBANK HOSPITAL	PAEDIATRIC HIGH CARE/ICU (K5)	NKANGALA	EMALAHLENI	<1	LOD	CULBA	MICROBIOLOGY : BLOOD CULTURE	CULT+	CULTURE: AEROBIC ORGANISMS	STRGB
MWI0662835	CEREBROSPINAL FLUID	06-02-2004	2004	26-01-2004	MALE	WITBANK	MPUMALANGA	WITBANK HOSPITAL	PAEDIATRIC MEDICICAL (K3)	NKANGALA	EMALAHLENI	<1	LOD	CSF	CEREBROSPINAL FLUID	CSFGR	^BCULTURE RESULT:^B	STRGB
MWI0972331	BLOOD CULTURE	10-01-2006	2006	10-01-2006	FEMALE	WITBANK	MPUMALANGA	WITBANK HOSPITAL	PAEDIATRIC HIGH CARE/ICU (K5)	NKANGALA	EMALAHLENI	<1	EOD	CULBA	MICROBIOLOGY : BLOOD CULTURE	CULT+	CULTURE: AEROBIC ORGANISMS	STRGB
MWI0788161	BLOOD CULTURE	23-12-2004	2004	20-12-2004	FEMALE	WITBANK	MPUMALANGA	WITBANK HOSPITAL	PAEDIATRIC HIGH CARE/ICU (K5)	NKANGALA	EMALAHLENI	<1	EOD	CULBA	MICROBIOLOGY : BLOOD CULTURE	CULT+	CULTURE: AEROBIC ORGANISMS	STRGB
MWI1169720	BLOOD CULTURE	21-03-2007	2007	20-03-2007	FEMALE	WITBANK	MPUMALANGA	WITBANK HOSPITAL	NEONATAL WARD (K4)	NKANGALA	EMALAHLENI	<1	EOD	CULBA	MICROBIOLOGY : BLOOD CULTURE	CULT+	CULTURE: AEROBIC ORGANISMS	STRGB
MWI1019405	BLOOD CULTURE	22-04-2006	2006	20-04-2006	MALE	WITBANK	MPUMALANGA	WITBANK HOSPITAL	NEONATAL WARD (K4)	NKANGALA	EMALAHLENI	<1	EOD	CULBA	MICROBIOLOGY : BLOOD CULTURE	CULT+	CULTURE: AEROBIC ORGANISMS	STRGB
MWI0981417	BLOOD CULTURE	28-01-2006	2006	27-01-2006	FEMALE	WITBANK	MPUMALANGA	WITBANK HOSPITAL	NEONATAL WARD (K4)	NKANGALA	EMALAHLENI	<1	EOD	CULBA	MICROBIOLOGY : BLOOD CULTURE	CULT+	CULTURE: AEROBIC ORGANISMS	STRGB
MWI0827151	BLOOD CULTURE	18-03-2005	2005	16-03-2005	MALE	WITBANK	MPUMALANGA	WITBANK HOSPITAL	PAEDIATRIC HIGH CARE/ICU (K5)	NKANGALA	EMALAHLENI	<1	EOD	CULBA	MICROBIOLOGY : BLOOD CULTURE	CULT+	CULTURE: AEROBIC ORGANISMS	STRGB
MWI1113678	BLOOD CULTURE	20-11-2006	2006	19-11-2006	FEMALE	WITBANK	MPUMALANGA	WITBANK HOSPITAL	PAEDIATRIC HIGH CARE/ICU (K5)	NKANGALA	EMALAHLENI	<1	EOD	CULBA	MICROBIOLOGY : BLOOD CULTURE	CULT+	CULTURE: AEROBIC ORGANISMS	STRGB
MWI1065664	BLOOD CULTURE	09-08-2006	2006	08-08-2006	FEMALE	WITBANK	MPUMALANGA	WITBANK HOSPITAL	PAEDIATRIC HIGH CARE/ICU (K5)	NKANGALA	EMALAHLENI	<1	EOD	CULBA	MICROBIOLOGY : BLOOD CULTURE	CULT+	CULTURE: AEROBIC ORGANISMS	STRGB
MWI1008273	BLOOD CULTURE	29-03-2006	2006	12-03-2006	MALE	WITBANK	MPUMALANGA	WITBANK HOSPITAL	PAEDIATRIC SHORT STAY (K2)	NKANGALA	EMALAHLENI	<1	LOD	CULBA	MICROBIOLOGY : BLOOD CULTURE	ORGSX	NOT AVAILABLE	STRGB
MWI1049399	BLOOD CULTURE	01-07-2006	2006	30-06-2006	FEMALE	WITBANK	MPUMALANGA	WITBANK HOSPITAL	PAEDIATRIC HIGH CARE/ICU (K5)	NKANGALA	EMALAHLENI	<1	EOD	CULBA	MICROBIOLOGY : BLOOD CULTURE	CULT+	CULTURE: AEROBIC ORGANISMS	STRGB
MWI1067280	BLOOD CULTURE	13-08-2006	2006	12-08-2006	FEMALE	WITBANK	MPUMALANGA	WITBANK HOSPITAL	PAEDIATRIC HIGH CARE/ICU (K5)	NKANGALA	EMALAHLENI	<1	EOD	CULBA	MICROBIOLOGY : BLOOD CULTURE	ORGSX	NOT AVAILABLE	STRGB
MMI1500922	CEREBROSPINAL FLUID	13-01-2007	2007	01-01-2007	M	WITBANK LABORATORY	MPUMALANGA	MIDDELBURG HOSPITAL	WARD 18	NKANGALA	STEVE TSHWETE	<1	LOD	CSF	CEREBROSPINAL FLUID	CSFGR	^BCULTURE RESULT:^B	STRGB
MPH0696367	CEREBROSPINAL FLUID	04-05-2006	2006	02-04-2006	M	WITBANK LABORATORY	LIMPOPO	PHILADELPHIA HOSPITAL	WARD 1	GREATER SEKHUKHUNE	ELIAS MOTSOALEDI	<1	LOD	CSF	CEREBROSPINAL FLUID	CSFGR	^BCULTURE RESULT:^B	STRGB
